# Supplementary material for: The global prevalence, formation, and evolutionary inference of bacteria co-carrying the blaNDM and mcr resistance genes
Source: Front Microbiol. 2025 Nov 17;16:1693785. doi: 10.3389/fmicb.2025.1693785 (PMC12667250; doi:10.3389/fmicb.2025.1693785)
Supplement: Supplementary file 1 [file Data_Sheet_1.zip]

Archive with 4 entries (3 files):
- supplement_file/
- supplement_file/supplement_file_1.xlsx
- supplement_file/supplement_file_2.xlsx
- supplement_file/supplement_file_3.xlsx
