# Supplementary material for: The global prevalence, formation, and evolutionary inference of bacteria co-carrying the blaNDM and mcr resistance genes
Source: Front Microbiol. 2025 Nov 17;16:1693785. doi: 10.3389/fmicb.2025.1693785 (PMC12667250; doi:10.3389/fmicb.2025.1693785)
Supplement: Supplementary file 1 [file Data_Sheet_1.zip › supplement_file/supplement_file_1.xlsx]

## Sheet: 1_self_1
Basic information of collected strain
Assembly	Organism	Country	Collection Year	Host
EcHK002	Enterobacter	China	2015	Homo sapiens

## Sheet: 2_ Comprehensive dataset_1156
Basic information of comprehensive dataset
Assembly	Organism	Country	Collection Year	Host
GCA_001894385.1	Escherichia	China	2015	poultry
GCA_023244375.1	Escherichia	China	2017	Swine
GCA_033817855.1	Enterobacter	USA	2023	Homo sapiens
GCA_013039505.1	Escherichia	China	2016	Swine
GCA_009392935.1	Escherichia	China	2015	Swine
GCA_021892345.1	Enterobacter	Sudan	2020	Homo sapiens
GCA_900093195.1	Klebsiella	Thailand	2015	Homo sapiens
GCA_024509695.1	Escherichia	Chile	2020	Other animals
GCA_022504265.1	Escherichia	Chile	2020	Other animals
GCA_022969575.1	Escherichia	China	2019	Other animals
GCA_028829405.3	Enterobacter	USA	2023	Homo sapiens
GCA_021285905.1	Enterobacter	China	2015	Homo sapiens
GCA_029429325.3	Escherichia	USA	2023	Homo sapiens
GCA_023755365.1	Enterobacter	China	2015	Homo sapiens
GCA_025792865.1	Escherichia	China	2015	Homo sapiens
GCA_001891795.1	Escherichia	China	2015	poultry
GCA_033407895.1	Enterobacter	Singapore	2014	Homo sapiens
GCA_019537255.1	Enterobacter	China	2015	Homo sapiens
GCA_019837085.1	Enterobacter	China	2020	Homo sapiens
GCA_027891545.1	Enterobacter	China	2015	Homo sapiens
GCA_035581925.1	Escherichia	China	2018	Homo sapiens
GCA_009394585.1	Escherichia	China	2015	Homo sapiens
GCA_009600765.1	Escherichia	China	2018	unknown
GCA_030196915.1	Escherichia	China	2019	poultry
GCA_036248785.1	Enterobacter	USA	2023	Homo sapiens
GCA_021180155.1	Enterobacter	Myanmar	2016	Homo sapiens
GCA_031936805.2	Escherichia	USA	2023	Homo sapiens
GCA_033550165.1	Enterobacter	China	2022	Water
GCA_029429885.1	Escherichia	Germany	2018	Homo sapiens
GCA_021493445.1	Escherichia	China	2017	Homo sapiens
GCA_021129115.1	Enterobacter	Germany	2021	Other sources
GCA_003964445.1	Enterobacter	China	2018	Homo sapiens
GCA_014190135.1	Enterobacter	Viet Nam	2020	unknown
GCA_013072965.1	Escherichia	Montenegro	2018	Water
GCA_021286425.1	Enterobacter	China	2015	Homo sapiens
GCA_032150065.1	Klebsiella	USA	2023	Homo sapiens
GCA_026115745.1	Enterobacter	China	2020	Homo sapiens
GCA_018868325.3	Citrobacter	USA	2021	Homo sapiens
GCA_024024435.1	Escherichia	Israel	2018	Homo sapiens
GCA_001894145.1	Escherichia	China	2015	poultry
GCA_025583585.2	Escherichia	China	2019	poultry
GCA_027889525.1	Enterobacter	China	2020	Homo sapiens
GCA_014827335.1	Escherichia	China	2018	poultry
GCA_013038985.1	Escherichia	China	2016	poultry
GCA_023024425.1	Escherichia	China	2016	Homo sapiens
GCA_030194455.1	Citrobacter	China	2021	Environment
GCA_001893535.1	Escherichia	China	2015	Other animals
GCA_001891835.1	Escherichia	China	2015	poultry
GCA_027891455.1	Enterobacter	China	2018	Homo sapiens
GCA_034806725.1	Citrobacter	USA	2023	Homo sapiens
GCA_035008605.1	Enterobacter	Germany	2021	Water
GCA_026768575.1	Escherichia	China	2016	Homo sapiens
GCA_003986785.1	Enterobacter	China	2014	Homo sapiens
GCA_032647125.1	Escherichia	China	2019	poultry
GCA_003965735.1	Enterobacter	China	2016	Homo sapiens
GCA_027889375.1	Enterobacter	China	2021	Homo sapiens
GCA_029310655.1	Enterobacter	China	2015	Homo sapiens
GCA_023243995.1	Escherichia	China	2015	Swine
GCA_002853475.2	Klebsiella	China	2017	Homo sapiens
GCA_900513925.1	Klebsiella	Montenegro	2018	Homo sapiens
GCA_030188925.1	Escherichia	China	2015	poultry
GCA_026614655.1	Escherichia	China	2016	poultry
GCA_023754785.1	Enterobacter	China	2015	Homo sapiens
GCA_001892325.1	Escherichia	China	2014	poultry
GCA_027891155.1	Enterobacter	China	2019	Homo sapiens
GCA_036617715.1	Escherichia	China	2021	Homo sapiens
GCA_019537315.1	Enterobacter	China	2016	Homo sapiens
GCA_030938045.1	Enterobacter	China	2017	Homo sapiens
GCA_001892125.1	Escherichia	China	2015	poultry
GCA_013039485.1	Escherichia	China	2016	poultry
GCA_026115865.1	Enterobacter	China	2020	Homo sapiens
GCA_029485705.1	Escherichia	China	2021	Water
GCA_035008565.1	Enterobacter	Germany	2021	Water
GCA_015712525.1	Escherichia	China	2017	Homo sapiens
GCA_036708475.1	Enterobacter	China	2017	Homo sapiens
GCA_027891175.1	Enterobacter	China	2019	Homo sapiens
GCA_030188035.1	Escherichia	China	2017	poultry
GCA_036909935.1	Escherichia	China	2021	Homo sapiens
GCA_024918355.1	Klebsiella	USA	2018	Homo sapiens
GCA_025795785.1	Escherichia	China	2017	Swine
GCA_025696365.1	Enterobacter	Germany	2020	Homo sapiens
GCA_030189295.1	Escherichia	China	2017	poultry
GCA_030731005.1	Enterobacter	USA	2023	Homo sapiens
GCA_002853455.1	Klebsiella	China	2017	Homo sapiens
GCA_030196725.1	Escherichia	China	2019	poultry
GCA_021416605.1	Enterobacter	China	2018	Homo sapiens
GCA_030196895.1	Escherichia	China	2019	poultry
GCA_030189215.1	Escherichia	China	2017	poultry
GCA_004135775.1	Escherichia	Thailand	2014	Homo sapiens
GCA_014117645.2	Escherichia	Thailand	2017	Homo sapiens
GCA_011077425.1	Klebsiella	China	2018	poultry
GCA_022490295.3	Enterobacter	USA	2022	Homo sapiens
GCA_016089055.1	Citrobacter	Denmark	2015	Homo sapiens
GCA_014712335.1	Escherichia	China	2017	poultry
GCA_001892485.1	Escherichia	China	2015	poultry
GCA_001892355.1	Escherichia	China	2014	poultry
GCA_002860105.1	Escherichia	China	2013	Homo sapiens
GCA_027891475.1	Enterobacter	China	2016	Homo sapiens
GCA_024585225.1	Klebsiella	Sweden	2013	Homo sapiens
GCA_002834305.1	Escherichia	China	2016	Homo sapiens
GCA_021441965.1	Escherichia	China	2021	Poultry
GCA_003172655.1	Escherichia	China	2017	unknown
GCA_028670475.1	Enterobacter	USA	2023	Homo sapiens
GCA_032816365.1	Citrobacter	China	2023	Water
GCA_002264075.1	Escherichia	China	2017	Homo sapiens
GCA_036910895.1	Escherichia	China	2021	Homo sapiens
GCA_032646985.1	Escherichia	China	2020	poultry
GCA_013039565.1	Escherichia	China	2016	poultry
GCA_037202225.1	Klebsiella	Saudi Arabia	2022	unknown
GCA_016124055.1	Escherichia	China	2016	environment
GCA_021128915.1	Enterobacter	Germany	2021	Other sources
GCA_031032845.2	Enterobacter	USA	2023	Homo sapiens
GCA_022570715.1	Enterobacter	China	2019	Homo sapiens
GCA_021650305.1	Escherichia	China	2019	Poultry
GCA_030197095.1	Escherichia	China	2019	poultry
GCA_024585245.1	Klebsiella	Sweden	2013	Homo sapiens
GCA_033037375.1	Enterobacter	USA	2023	Homo sapiens
GCA_032647305.1	Escherichia	China	2018	environment
GCA_013073455.1	Escherichia	China	2018	poultry
GCA_030188995.1	Escherichia	China	2017	poultry
GCA_023547485.1	Enterobacter	China	2017	Homo sapiens
GCA_016123675.1	Escherichia	China	2016	environment
GCA_023558975.1	Enterobacter	China	2020	Homo sapiens
GCA_016088945.1	Citrobacter	Denmark	2013	Homo sapiens
GCA_028829315.3	Enterobacter	USA	2023	Homo sapiens
GCA_030197265.1	Escherichia	China	2019	poultry
GCA_036707115.1	Enterobacter	China	2020	Homo sapiens
GCA_013072955.1	Escherichia	China	2018	Other sources
GCA_030169875.1	Citrobacter	China	2021	unknown
GCA_027891235.1	Enterobacter	China	2019	Homo sapiens
GCA_001696775.1	Escherichia	USA	2014	Homo sapiens
GCA_003964705.1	Enterobacter	China	2017	Homo sapiens
GCA_013073325.1	Escherichia	China	2018	poultry
GCA_002142675.1	Escherichia	China	2014	Homo sapiens
GCA_002165095.2	Escherichia	China	2016	Homo sapiens
GCA_032183375.2	Enterobacter	USA	2023	Homo sapiens
GCA_016616795.1	Enterobacter	0	2021	Homo sapiens
GCA_013038325.1	Escherichia	China	2016	Poultry
GCA_030196545.1	Klebsiella	China	2019	Environment
GCA_014827745.1	Escherichia	China	2018	poultry
GCA_016088875.1	Citrobacter	Denmark	2013	Homo sapiens
GCA_021398175.1	Escherichia	China	2020	Homo sapiens
GCA_032646865.1	Escherichia	China	2020	poultry
GCA_016124095.1	Escherichia	China	2016	environment
GCA_027889225.1	Enterobacter	China	2021	Homo sapiens
GCA_030190515.1	Klebsiella	China	2018	Environment
GCA_033407695.1	Enterobacter	Singapore	2013	Homo sapiens
GCA_027908715.1	Citrobacter	Germany	2022	Homo sapiens
GCA_029310515.1	Enterobacter	China	2015	Homo sapiens
GCA_032460955.1	Escherichia	Portugal	2022	Homo sapiens
GCA_036911915.1	Enterobacter	China	2021	Homo sapiens
GCA_003172615.1	Escherichia	China	2018	unknown
GCA_023755115.1	Enterobacter	China	2015	Homo sapiens
GCA_023558825.1	Enterobacter	China	2015	Homo sapiens
GCA_030189145.1	Escherichia	China	2017	poultry
GCA_023755665.1	Enterobacter	China	2015	Homo sapiens
GCA_009600795.1	Escherichia	China	2018	unknown
GCA_026427755.1	Escherichia	China	2018	unknown
GCA_028825675.1	Escherichia	China	2022	Homo sapiens
GCA_027887815.1	Escherichia	China	2020	Homo sapiens
GCA_030188905.1	Escherichia	China	2017	poultry
GCA_030192785.1	Klebsiella	China	2018	poultry
GCA_016124065.1	Escherichia	China	2016	environment
GCA_031472305.1	Enterobacter	USA	2023	Homo sapiens
GCA_023244115.1	Escherichia	China	2017	Swine
GCA_003428425.1	Enterobacter	China	2016	Homo sapiens
GCA_014827795.1	Escherichia	China	2018	poultry
GCA_025696475.1	Enterobacter	Germany	2020	Homo sapiens
GCA_016089115.1	Citrobacter	Denmark	2012	Homo sapiens
GCA_014117665.1	Escherichia	Thailand	2017	Homo sapiens
GCA_030712795.1	Escherichia	China	2022	Homo sapiens
GCA_963889765.1	Escherichia	0	2024	unknown
GCA_010092405.1	Escherichia	China	2017	Homo sapiens
GCA_023457755.1	Enterobacter	Singapore	2022	unknown
GCA_009393225.1	Escherichia	China	2015	Swine
GCA_033488515.1	Enterobacter	China	2022	Homo sapiens
GCA_014838575.1	Escherichia	China	2018	poultry
GCA_014763075.2	Klebsiella	Thailand	2017	Homo sapiens
GCA_015712415.1	Escherichia	China	2017	Homo sapiens
GCA_012673005.1	Escherichia	0	2016	unknown
GCA_016089015.1	Citrobacter	Denmark	2014	Homo sapiens
GCA_030188895.1	Escherichia	China	2017	poultry
GCA_036910475.1	Escherichia	China	2021	Homo sapiens
GCA_003991155.1	Escherichia	Viet Nam	2017	Homo sapiens
GCA_030364455.1	Escherichia	China	2016	Other sources
GCA_033056795.1	Escherichia	Bangladesh	2021	Poultry
GCA_024585205.1	Klebsiella	Sweden	2013	Homo sapiens
GCA_029636805.1	Escherichia	China	2015	unknown
GCA_032647105.1	Escherichia	China	2019	poultry
GCA_026116405.1	Enterobacter	China	2017	Homo sapiens
GCA_023755445.1	Enterobacter	China	2015	Homo sapiens
GCA_014490355.1	Escherichia	France	2015	Homo sapiens
GCA_013039405.1	Escherichia	China	2016	poultry
GCA_004122215.1	Escherichia	China	2017	Homo sapiens
GCA_036908195.1	Enterobacter	China	2021	Homo sapiens
GCA_016123895.1	Escherichia	China	2016	environment
GCA_026613095.1	Escherichia	China	2016	Swine
GCA_032258605.1	Escherichia	China	2017	Homo sapiens
GCA_036603235.1	Escherichia	China	2021	Homo sapiens
GCA_019230645.1	Escherichia	Australia	2018	Homo sapiens
GCA_030189765.1	Escherichia	China	2017	poultry
GCA_001893165.1	Escherichia	China	2015	Other animals
GCA_033850155.1	Enterobacter	USA	2023	Homo sapiens
GCA_037101205.1	Aeromonas	Viet Nam	2020	Other animals
GCA_026614695.1	Escherichia	China	2016	environment
GCA_032643265.2	Escherichia	USA	2023	Homo sapiens
GCA_026614535.1	Klebsiella	China	2016	poultry
GCA_016089085.1	Citrobacter	Denmark	2014	Homo sapiens
GCA_002811585.1	Klebsiella	China	2017	Water
GCA_033028565.2	Enterobacter	USA	2021	Homo sapiens
GCA_020564865.1	Klebsiella	Thailand	2019	Homo sapiens
GCA_013037925.1	Escherichia	China	2016	Poultry
GCA_023467215.1	Escherichia	Chile	2020	Other animals
GCA_009393065.1	Escherichia	China	2015	Swine
GCA_029722105.1	Escherichia	China	2019	Homo sapiens
GCA_033408315.1	Enterobacter	Singapore	2016	Homo sapiens
GCA_033033035.1	Enterobacter	Pakistan	2016	Environment
GCA_022505345.1	Escherichia	Chile	2020	Other animals
GCA_023754935.1	Enterobacter	China	2015	Homo sapiens
GCA_036436225.1	Serratia	USA	2022	Homo sapiens
GCA_033408555.1	Enterobacter	Singapore	2015	Homo sapiens
GCA_025795065.1	Escherichia	China	2015	Homo sapiens
GCA_025583545.1	Escherichia	China	2019	poultry
GCA_021128995.1	Enterobacter	Germany	2021	Other sources
GCA_018623105.1	Klebsiella	China	2020	Homo sapiens
GCA_001892205.1	Escherichia	China	2015	poultry
GCA_025154955.1	Escherichia	China	2014	Homo sapiens
GCA_021284815.1	Enterobacter	China	2016	Homo sapiens
GCA_031472045.1	Enterobacter	Singapore	2015	Homo sapiens
GCA_013185095.1	Enterobacter	China	2018	Homo sapiens
GCA_002994925.1	Escherichia	China	2017	Homo sapiens
GCA_027889395.1	Enterobacter	China	2021	Homo sapiens
GCA_023754365.1	Enterobacter	China	2018	Homo sapiens
GCA_016123755.1	Escherichia	China	2016	environment
GCA_029456805.1	Enterobacter	France	2022	Homo sapiens
GCA_014827415.1	Escherichia	China	2018	poultry
GCA_026614975.1	Escherichia	China	2016	poultry
GCA_002151825.1	Enterobacter	USA	2015	Homo sapiens
GCA_015712625.1	Escherichia	China	2015	Homo sapiens
GCA_014827835.1	Escherichia	China	2018	poultry
GCA_025108805.1	Klebsiella	Singapore	2015	Homo sapiens
GCA_032647325.1	Escherichia	China	2018	poultry
GCA_024706605.1	Enterobacter	USA	2022	Homo sapiens
GCA_902506645.1	Citrobacter	France	2019	unknown
GCA_031630615.1	Enterobacter	Brazil	2020	Homo sapiens
GCA_016123585.1	Escherichia	China	2016	environment
GCA_023000915.1	Escherichia	China	2019	animal
GCA_023755645.1	Enterobacter	China	2015	Homo sapiens
GCA_021650325.1	Escherichia	China	2019	Poultry
GCA_016089135.1	Citrobacter	Denmark	2013	Homo sapiens
GCA_030190555.1	Klebsiella	China	2018	Environment
GCA_019297445.1	Escherichia	China	2015	Homo sapiens
GCA_025668045.1	Citrobacter	Hungary	2020	Other sources
GCA_026769135.1	Escherichia	China	2016	Homo sapiens
GCA_019449205.1	Enterobacter	China	2015	Homo sapiens
GCA_016123875.1	Escherichia	China	2016	environment
GCA_023755405.1	Enterobacter	China	2015	Homo sapiens
GCA_001892685.1	Escherichia	China	2015	poultry
GCA_033488915.1	Enterobacter	China	2022	Homo sapiens
GCA_004122245.1	Escherichia	China	2017	Homo sapiens
GCA_030189075.1	Escherichia	China	2017	poultry
GCA_036706665.1	Enterobacter	China	2022	Homo sapiens
GCA_026619615.1	Escherichia	China	2016	Homo sapiens
GCA_002142695.1	Escherichia	Taiwan	2016	Homo sapiens
GCA_036855875.1	Enterobacter	USA	2024	Homo sapiens
GCA_009600645.1	Escherichia	China	2018	unknown
GCA_011077545.1	Escherichia	China	2019	poultry
GCA_020859505.1	Enterobacter	China	2021	Other sources
GCA_022546435.1	Escherichia	China	2015	Homo sapiens
GCA_025797825.1	Escherichia	China	2017	Swine
GCA_025815655.1	Enterobacter	USA	2022	Homo sapiens
GCA_030358255.1	Enterobacter	Australia	2020	Homo sapiens
GCA_022540125.1	Klebsiella	0	2019	unknown
GCA_030196595.1	Klebsiella	China	2019	Environment
GCA_022503565.1	Escherichia	Chile	2020	Other animals
GCA_022559265.1	Escherichia	China	2016	Homo sapiens
GCA_033850175.1	Enterobacter	USA	2023	Homo sapiens
GCA_030712575.1	Escherichia	China	2022	Homo sapiens
GCA_021869625.1	Enterobacter	China	2020	unknown
GCA_021546715.1	Enterobacter	United Kingdom	2015	Homo sapiens
GCA_008368685.1	Enterobacter	China	2012	Homo sapiens
GCA_019537295.1	Enterobacter	China	2013	Homo sapiens
GCA_003965095.1	Enterobacter	China	2016	Homo sapiens
GCA_009393555.1	Escherichia	China	2015	Swine
GCA_902498925.1	Citrobacter	France	2019	unknown
GCA_035235085.1	Enterobacter	USA	2023	Homo sapiens
GCA_030194115.1	Escherichia	China	2020	poultry
GCA_015712595.1	Escherichia	China	2015	Homo sapiens
GCA_022502725.1	Escherichia	Chile	2020	Other animals
GCA_036910115.1	Escherichia	China	2021	Homo sapiens
GCA_021782775.1	Klebsiella	United Kingdom	2022	Homo sapiens
GCA_024023455.1	Klebsiella	Israel	2018	Homo sapiens
GCA_027888995.1	Escherichia	China	2015	Homo sapiens
GCA_031812875.1	Escherichia	Japan	2020	Homo sapiens
GCA_019837065.1	Enterobacter	China	2019	Homo sapiens
GCA_003172645.1	Escherichia	China	2017	unknown
GCA_963898515.1	Escherichia	0	2024	unknown
GCA_026614575.1	Klebsiella	China	2016	poultry
GCA_014838545.1	Escherichia	China	2018	poultry
GCA_021167875.1	Escherichia	Argentina	2014	Homo sapiens
GCA_013361265.1	Escherichia	Qatar	2018	Homo sapiens
GCA_033821995.1	Enterobacter	USA	2023	Homo sapiens
GCA_027891575.1	Enterobacter	China	2015	Homo sapiens
GCA_025717195.1	Escherichia	China	2015	Homo sapiens
GCA_036459985.1	Enterobacter	USA	2023	Homo sapiens
GCA_025796195.1	Escherichia	China	2017	Swine
GCA_013039605.1	Escherichia	China	2016	poultry
GCA_003986695.1	Enterobacter	China	2016	Homo sapiens
GCA_030187845.1	Escherichia	China	2016	poultry
GCA_032646485.1	Escherichia	China	2021	environment
GCA_015712615.1	Escherichia	China	2015	Homo sapiens
GCA_021179595.1	Enterobacter	Myanmar	2016	Homo sapiens
GCA_006369515.1	Vibrio	China	2014	Water
GCA_013074485.1	Escherichia	China	2018	poultry
GCA_022997845.1	Escherichia	China	2019	animal
GCA_013039585.1	Escherichia	China	2016	Poultry
GCA_025826495.1	Escherichia	China	2018	Homo sapiens
GCA_036908255.1	Enterobacter	China	2021	Homo sapiens
GCA_018072365.1	Escherichia	Thailand	2017	Homo sapiens
GCA_001892065.1	Escherichia	China	2015	poultry
GCA_030234585.1	Enterobacter	Nigeria	2018	Homo sapiens
GCA_001893695.1	Escherichia	China	2015	poultry
GCA_013038025.1	Escherichia	China	2016	Homo sapiens
GCA_037646425.1	Klebsiella	China	2021	Homo sapiens
GCA_023598985.1	Escherichia	China	2019	Homo sapiens
GCA_026768945.1	Escherichia	China	2016	Homo sapiens
GCA_025696425.1	Enterobacter	Germany	2020	Homo sapiens
GCA_031389345.2	Enterobacter	USA	2023	Homo sapiens
GCA_029310065.1	Enterobacter	China	2015	Homo sapiens
GCA_022502025.1	Escherichia	Chile	2020	Other animals
GCA_025796085.1	Escherichia	China	2017	Swine
GCA_020982585.1	Enterobacter	Poland	2015	Homo sapiens
GCA_032747395.1	Enterobacter	China	2023	Water
GCA_033488095.1	Enterobacter	China	2022	Homo sapiens
GCA_023753325.1	Enterobacter	China	2021	Homo sapiens
GCA_006546515.1	Enterobacter	Thailand	2018	Homo sapiens
GCA_028658355.1	Escherichia	Peru	2017	Homo sapiens
GCA_005504185.1	Klebsiella	China	2017	Homo sapiens
GCA_021798585.1	Klebsiella	United Kingdom	2015	Homo sapiens
GCA_021895915.1	Klebsiella	Pakistan	2016	Homo sapiens
GCA_032744075.1	Escherichia	China	2023	Water
GCA_029946755.1	Escherichia	China	2020	Homo sapiens
GCA_030190315.1	Klebsiella	China	2017	poultry
GCA_030196255.1	Escherichia	China	2019	Environment
GCA_030187275.2	Enterobacter	Australia	2018	Homo sapiens
GCA_900503275.1	Klebsiella	Romania	2018	Homo sapiens
GCA_025583625.1	Escherichia	China	2019	poultry
GCA_013391045.1	Escherichia	South Korea	2019	Homo sapiens
GCA_024367115.3	Enterobacter	USA	2022	Homo sapiens
GCA_037731415.1	Enterobacter	USA	2024	Homo sapiens
GCA_013134165.1	Klebsiella	Poland	2017	Homo sapiens
GCA_025244035.1	Enterobacter	USA	2022	Homo sapiens
GCA_013072745.1	Escherichia	China	2018	poultry
GCA_030196525.1	Klebsiella	China	2019	Environment
GCA_034810105.1	Enterobacter	USA	2023	Homo sapiens
GCA_023753825.1	Enterobacter	China	2020	Homo sapiens
GCA_021485515.1	Escherichia	China	2017	Homo sapiens
GCA_032745675.1	Citrobacter	China	2023	Water
GCA_016123995.1	Escherichia	China	2016	environment
GCA_027888855.1	Escherichia	China	2016	Homo sapiens
GCA_033031455.1	Enterobacter	Pakistan	2016	Environment
GCA_030196855.1	Escherichia	China	2019	poultry
GCA_024188395.3	Klebsiella	USA	2022	Homo sapiens
GCA_019660135.1	Citrobacter	China	2015	Homo sapiens
GCA_025877585.1	Enterobacter	Norway	2019	Homo sapiens
GCA_002142715.1	Escherichia	China	2015	Homo sapiens
GCA_009600665.1	Escherichia	China	2018	unknown
GCA_021416685.1	Enterobacter	China	2018	Homo sapiens
GCA_022506545.1	Escherichia	Chile	2020	Other animals
GCA_902506695.1	Citrobacter	France	2019	unknown
GCA_023244445.1	Escherichia	China	2017	Swine
GCA_025796185.1	Escherichia	China	2017	Swine
GCA_027889425.1	Enterobacter	China	2021	Homo sapiens
GCA_013390695.1	Escherichia	South Korea	2019	Homo sapiens
GCA_036910075.1	Escherichia	China	2021	Homo sapiens
GCA_023754925.1	Enterobacter	China	2015	Homo sapiens
GCA_030196955.1	Escherichia	China	2019	poultry
GCA_037076385.1	Aeromonas	Viet Nam	2020	Other animals
GCA_030714565.1	Escherichia	China	2022	Homo sapiens
GCA_002133365.1	Escherichia	China	2015	Homo sapiens
GCA_031193795.1	Escherichia	China	2021	Homo sapiens
GCA_023244695.1	Escherichia	China	2017	Swine
GCA_023472815.1	Escherichia	China	2020	Homo sapiens
GCA_015959265.1	Enterobacter	Nigeria	2014	Homo sapiens
GCA_030188095.1	Escherichia	China	2017	poultry
GCA_032647245.1	Escherichia	China	2018	environment
GCA_003073235.1	Klebsiella	Thailand	2017	Homo sapiens
GCA_002853465.1	Klebsiella	China	2017	Homo sapiens
GCA_030700345.1	Escherichia	USA	2023	Homo sapiens
GCA_026769455.1	Escherichia	China	2016	Homo sapiens
GCA_021528655.1	Escherichia	Nepal	2013	Homo sapiens
GCA_013039845.1	Escherichia	China	2016	poultry
GCA_021869685.1	Enterobacter	China	2021	unknown
GCA_021416545.1	Enterobacter	China	2018	Homo sapiens
GCA_002225075.1	Escherichia	China	2017	Homo sapiens
GCA_022505845.1	Escherichia	Chile	2020	Other animals
GCA_015712425.1	Escherichia	China	2017	Homo sapiens
GCA_031610155.1	Enterobacter	India	2022	Homo sapiens
GCA_027889575.1	Enterobacter	China	2020	Homo sapiens
GCA_030283785.1	Enterobacter	Australia	2020	Homo sapiens
GCA_023243795.1	Escherichia	China	2017	Swine
GCA_033488295.1	Enterobacter	China	2022	Homo sapiens
GCA_023924785.1	Enterobacter	Israel	2018	Homo sapiens
GCA_030189005.1	Escherichia	China	2017	poultry
GCA_019928105.1	Klebsiella	Thailand	2017	Homo sapiens
GCA_025899445.1	Enterobacter	Australia	2018	Homo sapiens
GCA_003965535.1	Enterobacter	China	2016	Homo sapiens
GCA_023753425.1	Enterobacter	China	2021	Homo sapiens
GCA_030466585.1	Enterobacter	China	2014	Homo sapiens
GCA_031630555.1	Enterobacter	Brazil	2022	Homo sapiens
GCA_002740835.1	Enterobacter	Romania	2013	Homo sapiens
GCA_026115085.1	Enterobacter	China	2017	Homo sapiens
GCA_033177545.2	Enterobacter	USA	2023	Homo sapiens
GCA_028825485.1	Escherichia	China	2022	Homo sapiens
GCA_024499245.1	Escherichia	China	2021	Poultry
GCA_014490685.2	Klebsiella	Peru	2017	Homo sapiens
GCA_030187895.1	Escherichia	China	2016	poultry
GCA_029380075.3	Citrobacter	USA	2023	Homo sapiens
GCA_030189055.1	Escherichia	China	2015	poultry
GCA_001644175.1	Escherichia	China	2015	Homo sapiens
GCA_032647265.1	Escherichia	China	2019	poultry
GCA_030189105.1	Escherichia	China	2017	poultry
GCA_030938025.1	Enterobacter	China	2017	Homo sapiens
GCA_014117635.2	Escherichia	Thailand	2018	Homo sapiens
GCA_030190495.1	Klebsiella	China	2018	Environment
GCA_013073345.1	Escherichia	China	2018	poultry
GCA_029636785.1	Escherichia	China	2015	unknown
GCA_036731965.1	Enterobacter	Thailand	2019	Homo sapiens
GCA_027891215.1	Enterobacter	China	2019	Homo sapiens
GCA_009393195.1	Escherichia	China	2015	Swine
GCA_013155015.1	Escherichia	China	2016	Homo sapiens
GCA_029310035.1	Enterobacter	China	2015	Homo sapiens
GCA_026683475.1	Escherichia	France	2015	Homo sapiens
GCA_034330125.1	Enterobacter	USA	2023	Homo sapiens
GCA_030189275.1	Escherichia	China	2017	poultry
GCA_002860085.1	Escherichia	China	2014	Homo sapiens
GCA_014235835.1	Klebsiella	China	2016	Homo sapiens
GCA_023243415.1	Escherichia	China	2017	Swine
GCA_033056595.1	Escherichia	Bangladesh	2021	Other sources
GCA_021129095.1	Enterobacter	Germany	2021	Other sources
GCA_037202125.1	Klebsiella	Saudi Arabia	2022	unknown
GCA_031377075.2	Enterobacter	USA	2023	Homo sapiens
GCA_027271235.1	Enterobacter	China	2015	Homo sapiens
GCA_025796045.1	Escherichia	China	2017	Swine
GCA_026891955.1	Raoultella	China	2017	Homo sapiens
GCA_027707555.1	Aeromonas	China	2019/2021	unknown
GCA_015535055.1	Enterobacter	China	2019	Homo sapiens
GCA_032183365.2	Enterobacter	USA	2023	Homo sapiens
GCA_026057435.3	Enterobacter	USA	2022	Homo sapiens
GCA_032646825.1	Escherichia	China	2020	poultry
GCA_037953405.1	Escherichia	China	2019	Homo sapiens
GCA_026620045.1	Escherichia	China	2016	Homo sapiens
GCA_030193095.1	Klebsiella	China	2018	poultry
GCA_030188075.1	Escherichia	China	2017	poultry
GCA_029492605.1	Escherichia	Singapore	2023	unknown
GCA_022505865.1	Escherichia	Chile	2020	Other animals
GCA_020168275.1	Escherichia	China	2018	Homo sapiens
GCA_018881365.1	Enterobacter	Germany	2020	Homo sapiens
GCA_027264035.1	Escherichia	USA	2022	Homo sapiens
GCA_014117725.2	Escherichia	Thailand	2016	Homo sapiens
GCA_001894075.1	Escherichia	China	2015	poultry
GCA_032658805.1	Escherichia	China	2022	Homo sapiens
GCA_030189395.1	Escherichia	China	2017	poultry
GCA_013039065.1	Escherichia	China	2016	poultry
GCA_030189305.1	Escherichia	China	2017	poultry
GCA_002252415.1	Klebsiella	China	2017	Homo sapiens
GCA_034330345.1	Enterobacter	USA	2023	Homo sapiens
GCA_034310245.1	Enterobacter	USA	2022	Homo sapiens
GCA_021370555.1	Escherichia	USA	2021	Homo sapiens
GCA_023244335.1	Escherichia	China	2016	poultry
GCA_031167025.1	Enterobacter	0	2021	Homo sapiens
GCA_024734155.1	Klebsiella	China	2019	Homo sapiens
GCA_019375055.2	Escherichia	China	2019	unknown
GCA_014827315.1	Escherichia	China	2018	poultry
GCA_035078435.1	Enterobacter	USA	2023	Homo sapiens
GCA_021285445.1	Enterobacter	China	2016	Homo sapiens
GCA_026619755.1	Escherichia	China	2016	Homo sapiens
GCA_026198905.1	Escherichia	China	2019	Other sources
GCA_022115215.1	Klebsiella	United Kingdom	2015	Homo sapiens
GCA_014827775.1	Escherichia	China	2018	poultry
GCA_030713685.1	Escherichia	China	2020	Homo sapiens
GCA_019537275.1	Enterobacter	China	2014	Homo sapiens
GCA_021726705.1	Klebsiella	China	2020	Homo sapiens
GCA_026614875.1	Escherichia	China	2016	poultry
GCA_013073445.1	Escherichia	China	2018	poultry
GCA_030189225.1	Escherichia	China	2017	poultry
GCA_030197115.1	Escherichia	China	2019	poultry
GCA_001892295.1	Escherichia	China	2014	poultry
GCA_016089175.1	Citrobacter	Denmark	2013	Homo sapiens
GCA_026274355.1	Escherichia	China	2016	Swine
GCA_031194025.1	Escherichia	China	2021	Homo sapiens
GCA_025797785.1	Escherichia	China	2017	Swine
GCA_001317055.2	Enterobacter	South Africa	2013	Homo sapiens
GCA_021128905.1	Enterobacter	Germany	2021	Other sources
GCA_020907935.1	Escherichia	China	2021	poultry
GCA_019054115.1	Escherichia	China	2019	Homo sapiens
GCA_032747015.1	Citrobacter	China	2023	Water
GCA_035024165.1	Citrobacter	China	2023	environment
GCA_029722095.1	Escherichia	China	2020	Homo sapiens
GCA_026712615.1	Enterobacter	Germany	2017	Homo sapiens
GCA_016123555.1	Escherichia	China	2016	environment
GCA_014490155.1	Escherichia	France	2016	Homo sapiens
GCA_007954085.1	Enterobacter	USA	2018	Homo sapiens
GCA_020418755.1	Escherichia	0	2019	unknown
GCA_004122325.1	Escherichia	China	2017	Homo sapiens
GCA_030698365.1	Escherichia	China	2022	Homo sapiens
GCA_032647285.1	Escherichia	China	2018	poultry
GCA_026769365.1	Escherichia	China	2016	Homo sapiens
GCA_033037355.1	Enterobacter	USA	2023	Environment
GCA_016123975.1	Escherichia	China	2016	environment
GCA_013039925.1	Escherichia	China	2016	poultry
GCA_031384505.1	Enterobacter	USA	2023	Homo sapiens
GCA_036324625.1	Enterobacter	USA	2023	Homo sapiens
GCA_032646625.1	Escherichia	China	2021	environment
GCA_003964845.1	Enterobacter	China	2018	Homo sapiens
GCA_014827715.1	Escherichia	China	2018	poultry
GCA_032646785.1	Escherichia	China	2020	poultry
GCA_023754035.1	Enterobacter	China	2020	Homo sapiens
GCA_032647025.1	Escherichia	China	2020	poultry
GCA_030143755.1	Escherichia	China	2022	Homo sapiens
GCA_031610165.1	Enterobacter	India	2022	Homo sapiens
GCA_033031635.1	Enterobacter	Pakistan	2016	Environment
GCA_030189135.1	Escherichia	China	2017	poultry
GCA_023757585.1	Enterobacter	China	2017	Homo sapiens
GCA_033031435.1	Enterobacter	Pakistan	2016	Environment
GCA_012452845.1	Escherichia	Australia	2012	Homo sapiens
GCA_037736755.1	Enterobacter	USA	2024	Homo sapiens
GCA_036908135.1	Enterobacter	China	2021	Homo sapiens
GCA_030552915.1	Escherichia	China	2022	Homo sapiens
GCA_032646685.1	Escherichia	China	2021	poultry
GCA_016123945.1	Escherichia	China	2016	environment
GCA_001892865.1	Escherichia	China	2015	poultry
GCA_019458505.1	Klebsiella	China	2021	Homo sapiens
GCA_021488915.1	Escherichia	China	2017	Homo sapiens
GCA_026116165.1	Enterobacter	China	2019	Homo sapiens
GCA_023243695.1	Escherichia	China	2017	Swine
GCA_020782795.1	Escherichia	China	2014	Homo sapiens
GCA_019492095.1	Klebsiella	China	2011	Homo sapiens
GCA_025290855.1	Enterobacter	India	2021	Water
GCA_015682555.1	Enterobacter	USA	2019	Homo sapiens
GCA_015712535.1	Escherichia	China	2017	Homo sapiens
GCA_030190475.1	Klebsiella	China	2018	Environment
GCA_037076415.1	Aeromonas	Viet Nam	2020	Other animals
GCA_016089205.1	Citrobacter	Denmark	2013	Homo sapiens
GCA_027889605.1	Enterobacter	China	2020	Homo sapiens
GCA_001891725.1	Escherichia	China	2015	poultry
GCA_000803045.1	Enterobacter	Brazil	2012	Homo sapiens
GCA_024734175.1	Klebsiella	China	2019	Homo sapiens
GCA_031630435.1	Escherichia	Brazil	2021	Homo sapiens
GCA_032646845.1	Escherichia	China	2021	poultry
GCA_014117565.2	Klebsiella	Thailand	2018	Homo sapiens
GCA_023243755.1	Escherichia	China	2017	Swine
GCA_029310495.1	Enterobacter	China	2015	Homo sapiens
GCA_022996625.1	Escherichia	China	2019	animal
GCA_023754885.1	Enterobacter	China	2015	Homo sapiens
GCA_019660305.1	Enterobacter	China	2016	Homo sapiens
GCA_033032995.1	Enterobacter	Pakistan	2016	Environment
GCA_013072825.1	Escherichia	China	2018	poultry
GCA_032658605.1	Escherichia	China	2022	Homo sapiens
GCA_029676485.1	Enterobacter	USA	2023	Homo sapiens
GCA_037737615.1	Enterobacter	USA	2024	Homo sapiens
GCA_003172475.1	Escherichia	China	2017	unknown
GCA_036422155.1	Klebsiella	Thailand	2020	Homo sapiens
GCA_035008505.1	Enterobacter	Germany	2020	Water
GCA_016089195.1	Citrobacter	Denmark	2014	Homo sapiens
GCA_031166165.1	Enterobacter	0	2022	Homo sapiens
GCA_013039045.1	Escherichia	China	2016	Homo sapiens
GCA_025795985.1	Escherichia	China	2017	Swine
GCA_018881385.1	Enterobacter	Germany	2020	Homo sapiens
GCA_030580805.1	Enterobacter	China	2021	Homo sapiens
GCA_031165635.1	Enterobacter	0	2022	Homo sapiens
GCA_025369895.1	Enterobacter	China	2021	Homo sapiens
GCA_023244195.1	Escherichia	China	2016	poultry
GCA_030283465.1	Enterobacter	Australia	2020	Homo sapiens
GCA_035008785.1	Citrobacter	Germany	2021	Water
GCA_023100765.1	Escherichia	China	2020	Homo sapiens
GCA_033011855.2	Enterobacter	USA	2023	Homo sapiens
GCA_021398875.1	Escherichia	China	2020	Homo sapiens
GCA_031630575.1	Enterobacter	Brazil	2021	Homo sapiens
GCA_026769595.1	Escherichia	China	2016	Homo sapiens
GCA_026769195.1	Escherichia	China	2016	Homo sapiens
GCA_030283245.1	Enterobacter	Australia	2021	Homo sapiens
GCA_031339975.2	Enterobacter	USA	2023	Homo sapiens
GCA_001892185.1	Escherichia	China	2015	poultry
GCA_001891455.1	Escherichia	China	2014	poultry
GCA_030187995.1	Escherichia	China	2017	poultry
GCA_036911315.1	Escherichia	China	2021	Homo sapiens
GCA_019537235.1	Enterobacter	China	2016	Homo sapiens
GCA_013039085.1	Escherichia	China	2016	Homo sapiens
GCA_033436745.1	Escherichia	USA	2023	Homo sapiens
GCA_030730985.1	Enterobacter	USA	2023	Homo sapiens
GCA_027889595.1	Enterobacter	China	2020	Homo sapiens
GCA_003303125.1	Escherichia	China	2016	Homo sapiens
GCA_023755085.1	Enterobacter	China	2015	Homo sapiens
GCA_009393175.1	Escherichia	China	2015	Swine
GCA_030714625.1	Escherichia	China	2020	Homo sapiens
GCA_025506535.3	Enterobacter	USA	2022	Homo sapiens
GCA_035020885.1	Citrobacter	China	2023	environment
GCA_015712505.1	Escherichia	China	2017	Homo sapiens
GCA_023244395.1	Escherichia	China	2017	Swine
GCA_030188055.1	Escherichia	China	2017	poultry
GCA_030712935.1	Escherichia	China	2021	Homo sapiens
GCA_026619915.1	Escherichia	China	2016	Homo sapiens
GCA_020907965.1	Escherichia	China	2021	poultry
GCA_013072725.1	Escherichia	China	2018	poultry
GCA_029475685.1	Escherichia	China	2020	Poultry
GCA_009393125.1	Escherichia	China	2015	Swine
GCA_030283445.1	Enterobacter	Australia	2020	Homo sapiens
GCA_023243735.1	Escherichia	China	2017	Swine
GCA_026614775.1	Escherichia	China	2016	poultry
GCA_030169475.1	Escherichia	China	2019	Poultry
GCA_037728405.1	Enterobacter	USA	2024	Homo sapiens
GCA_021416625.1	Enterobacter	China	2018	Homo sapiens
GCA_036760245.1	Enterobacter	USA	2024	Homo sapiens
GCA_023755105.1	Enterobacter	China	2015	Homo sapiens
GCA_023753945.1	Enterobacter	China	2018	Homo sapiens
GCA_035008545.1	Enterobacter	Germany	2021	Water
GCA_014838675.1	Escherichia	China	2018	poultry
GCA_017601385.1	Escherichia	China	2018	poultry
GCA_009393715.1	Escherichia	China	2015	Homo sapiens
GCA_026015945.1	Enterobacter	China	2017	Homo sapiens
GCA_030196235.1	Escherichia	China	2019	Environment
GCA_030196755.1	Escherichia	China	2019	poultry
GCA_036603375.1	Escherichia	China	2021	Homo sapiens
GCA_033408355.1	Enterobacter	Singapore	2016	Homo sapiens
GCA_008369045.1	Enterobacter	China	2012	Homo sapiens
GCA_031193925.1	Escherichia	China	2021	Homo sapiens
GCA_003172635.1	Escherichia	China	2017	unknown
GCA_025795695.1	Escherichia	China	2017	Swine
GCA_026614545.1	Escherichia	China	2016	poultry
GCA_030196825.1	Escherichia	China	2019	poultry
GCA_032646605.1	Escherichia	China	2021	poultry
GCA_031237165.2	Enterobacter	USA	2023	Homo sapiens
GCA_034652355.1	Escherichia	China	2021	Homo sapiens
GCA_030283305.1	Enterobacter	Australia	2021	Homo sapiens
GCA_004122265.1	Escherichia	China	2017	Homo sapiens
GCA_026114735.1	Enterobacter	China	2019	Homo sapiens
GCA_023754905.1	Enterobacter	China	2015	Homo sapiens
GCA_025796565.1	Escherichia	China	2017	Swine
GCA_001892835.1	Escherichia	China	2015	poultry
GCA_001525135.1	Enterobacter	South Africa	2012	Homo sapiens
GCA_034684765.1	Escherichia	Japan	2020	Homo sapiens
GCA_016123575.1	Escherichia	China	2016	environment
GCA_004004795.1	Escherichia	France	2017	Environment
GCA_030169265.1	Klebsiella	China	2018	Poultry
GCA_023754725.1	Enterobacter	China	2015	Homo sapiens
GCA_001316705.2	Enterobacter	South Africa	2013	Homo sapiens
GCA_031472495.1	Enterobacter	USA	2023	Homo sapiens
GCA_018881445.1	Enterobacter	Germany	2020	Homo sapiens
GCA_030517965.1	Klebsiella	South Korea	2020	Homo sapiens
GCA_035008665.1	Enterobacter	Germany	2020	Homo sapiens
GCA_029581515.1	Klebsiella	China	2019	Homo sapiens
GCA_036603795.1	Escherichia	China	2021	Homo sapiens
GCA_001892145.1	Escherichia	China	2015	poultry
GCA_029457065.1	Enterobacter	France	2021	Homo sapiens
GCA_026619975.1	Escherichia	China	2016	Homo sapiens
GCA_013039805.1	Escherichia	China	2016	poultry
GCA_001893365.1	Escherichia	China	2015	Other animals
GCA_029750145.3	Pluralibacter	USA	2022	Homo sapiens
GCA_030189245.1	Escherichia	China	2017	poultry
GCA_001317225.2	Enterobacter	South Africa	2013	Homo sapiens
GCA_029473725.1	Escherichia	China	2019	Poultry
GCA_025796475.1	Escherichia	China	2017	Swine
GCA_031881175.2	Enterobacter	USA	2023	Homo sapiens
GCA_033033115.1	Enterobacter	Pakistan	2016	Environment
GCA_031880515.2	Enterobacter	USA	2023	Homo sapiens
GCA_027891415.1	Enterobacter	China	2017	Homo sapiens
GCA_015685735.1	Enterobacter	Myanmar	2016	Homo sapiens
GCA_034423875.1	Escherichia	China	2021	Homo sapiens
GCA_001892725.1	Escherichia	China	2015	poultry
GCA_024604175.1	Klebsiella	USA	2018	Homo sapiens
GCA_028622735.1	Enterobacter	USA	2022	Homo sapiens
GCA_018881405.1	Enterobacter	Germany	2020	Homo sapiens
GCA_016123785.1	Escherichia	China	2016	environment
GCA_004117895.1	Escherichia	China	2017	Homo sapiens
GCA_035021105.1	Citrobacter	China	2023	environment
GCA_026612755.1	Escherichia	China	2016	Swine
GCA_004135815.1	Escherichia	Thailand	2014	Homo sapiens
GCA_001893715.1	Escherichia	China	2015	poultry
GCA_014680905.1	Escherichia	Singapore	2015	Homo sapiens
GCA_013072855.1	Escherichia	China	2018	poultry
GCA_016089075.1	Citrobacter	Denmark	2013	Homo sapiens
GCA_024867345.3	Enterobacter	USA	2022	Homo sapiens
GCA_003172815.1	Escherichia	China	2017	unknown
GCA_001475405.1	Enterobacter	Romania	2013	Homo sapiens
GCA_031193435.1	Escherichia	China	2022	Homo sapiens
GCA_001891995.1	Escherichia	China	2015	Water
GCA_030187975.1	Escherichia	China	2017	poultry
GCA_016123685.1	Escherichia	China	2016	environment
GCA_031630535.1	Enterobacter	Brazil	2021	Homo sapiens
GCA_003303565.1	Escherichia	China	2016	Homo sapiens
GCA_025795825.1	Escherichia	China	2017	Swine
GCA_023753745.1	Enterobacter	China	2021	Homo sapiens
GCA_019660055.1	Enterobacter	China	2016	Homo sapiens
GCA_023414395.1	Escherichia	Singapore	2022	unknown
GCA_021486575.1	Escherichia	China	2017	Homo sapiens
GCA_023243675.1	Escherichia	China	2017	Swine
GCA_031193995.1	Escherichia	China	2021	Homo sapiens
GCA_022474495.1	Raoultella	USA	2021	Homo sapiens
GCA_026614895.1	Escherichia	China	2016	Swine
GCA_030713175.1	Escherichia	China	2021	Homo sapiens
GCA_002811535.1	Klebsiella	China	2017	Water
GCA_031194015.1	Escherichia	China	2021	Homo sapiens
GCA_025696415.1	Enterobacter	Germany	2020	Homo sapiens
GCA_031630635.1	Enterobacter	Brazil	2020	Homo sapiens
GCA_030196655.1	Klebsiella	China	2019	Environment
GCA_001049815.1	Providencia	0	2015	unknown
GCA_030188105.1	Escherichia	China	2017	poultry
GCA_027887595.1	Escherichia	China	2021	Homo sapiens
GCA_001894475.1	Escherichia	China	2015	poultry
GCA_031476475.2	Enterobacter	USA	2021	Homo sapiens
GCA_030188955.1	Escherichia	China	2017	poultry
GCA_034423855.1	Escherichia	China	2021	Homo sapiens
GCA_021397775.1	Escherichia	China	2020	Homo sapiens
GCA_026116225.1	Enterobacter	China	2019	Homo sapiens
GCA_902506735.1	Citrobacter	France	2019	unknown
GCA_026198915.1	Escherichia	China	2019	Other sources
GCA_036629455.1	Enterobacter	USA	2023	Homo sapiens
GCA_024867425.3	Enterobacter	USA	2022	Homo sapiens
GCA_026115035.1	Enterobacter	China	2017	Homo sapiens
GCA_036909835.1	Escherichia	China	2021	Homo sapiens
GCA_023243985.1	Escherichia	China	2017	Swine
GCA_900093045.1	Klebsiella	Thailand	2015	Homo sapiens
GCA_021286475.1	Enterobacter	China	2017	Homo sapiens
GCA_021129135.1	Enterobacter	Germany	2021	Other sources
GCA_021650365.1	Escherichia	China	2019	Poultry
GCA_029310595.1	Enterobacter	China	2015	Homo sapiens
GCA_018881485.1	Enterobacter	Germany	2020	Homo sapiens
GCA_013039875.1	Escherichia	China	2016	poultry
GCA_036731905.1	Enterobacter	Thailand	2019	Homo sapiens
GCA_026614445.1	Escherichia	China	2016	environment
GCA_021892295.1	Enterobacter	Sudan	2020	Homo sapiens
GCA_026769205.1	Escherichia	China	2016	Homo sapiens
GCA_014489435.1	Leclercia	Mexico	2019	Homo sapiens
GCA_021529415.1	Escherichia	Nepal	2013	Homo sapiens
GCA_021473825.1	Escherichia	China	2017	Homo sapiens
GCA_021892315.1	Enterobacter	Sudan	2020	Homo sapiens
GCA_035125195.1	Escherichia	USA	2023	Homo sapiens
GCA_030189795.1	Escherichia	China	2017	poultry
GCA_014117655.2	Escherichia	Thailand	2018	Homo sapiens
GCA_026768815.1	Escherichia	China	2016	Homo sapiens
GCA_021528255.1	Escherichia	Nepal	2013	Homo sapiens
GCA_014117545.2	Escherichia	Thailand	2017	Homo sapiens
GCA_030286165.1	Enterobacter	Japan	2019	Homo sapiens
GCA_026614715.1	Escherichia	China	2016	poultry
GCA_027889315.1	Enterobacter	China	2021	Homo sapiens
GCA_030189935.1	Escherichia	China	2017	poultry
GCA_031902405.1	Enterobacter	USA	2023	Homo sapiens
GCA_025796545.1	Escherichia	China	2017	Swine
GCA_009393935.1	Escherichia	China	2015	Other animals
GCA_029731335.3	Enterobacter	USA	2023	Homo sapiens
GCA_009393845.1	Escherichia	China	2015	Other animals
GCA_035008625.1	Enterobacter	Germany	2021	Water
GCA_025082935.1	Klebsiella	Singapore	2013	Homo sapiens
GCA_014771415.1	Enterobacter	China	2020	Homo sapiens
GCA_028994485.1	Escherichia	China	2020	Homo sapiens
GCA_025795855.1	Escherichia	China	2017	Swine
GCA_022156365.1	Klebsiella	United Kingdom	2015	Homo sapiens
GCA_018199975.1	Escherichia	China	2019	Homo sapiens
GCA_036899875.1	Enterobacter	USA	2023	Homo sapiens
GCA_002740875.1	Enterobacter	Romania	2013	Homo sapiens
GCA_029542185.1	Klebsiella	Thailand	2022	Water
GCA_030466555.1	Enterobacter	China	2015	Homo sapiens
GCA_030714685.1	Escherichia	China	2021	Homo sapiens
GCA_015712635.1	Escherichia	China	2015	Homo sapiens
GCA_023547225.1	Enterobacter	China	2017	Homo sapiens
GCA_031880495.1	Enterobacter	USA	2023	Homo sapiens
GCA_031344145.1	Enterobacter	USA	2023	Homo sapiens
GCA_023755485.1	Enterobacter	China	2015	Homo sapiens
GCA_019660245.1	Escherichia	China	2015	Homo sapiens
GCA_036238795.1	Enterobacter	USA	2023	Homo sapiens
GCA_021971015.3	Klebsiella	USA	2021	Homo sapiens
GCA_013037985.1	Escherichia	China	2016	Homo sapiens
GCA_032647345.1	Escherichia	China	2018	poultry
GCA_026116195.1	Enterobacter	China	2019	Homo sapiens
GCA_022316465.1	Klebsiella	Denmark	2014	Homo sapiens
GCA_022505385.1	Escherichia	Chile	2020	Other animals
GCA_011077375.1	Klebsiella	China	2018	poultry
GCA_003031755.1	Enterobacter	USA	2015	Homo sapiens
GCA_032647165.1	Escherichia	China	2019	poultry
GCA_032464395.1	Citrobacter	Denmark	2018	Homo sapiens
GCA_035573475.1	Enterobacter	USA	2023	Homo sapiens
GCA_019973635.1	Raoultella	Viet Nam:Hanoi	2021	unknown
GCA_026619515.1	Klebsiella	China	2014	Homo sapiens
GCA_035518975.1	Escherichia	USA	2023	Homo sapiens
GCA_031020905.1	Escherichia	China	2021	Homo sapiens
GCA_031329675.1	Escherichia	China	2019	Homo sapiens
GCA_032674465.1	Escherichia	China	2020	Homo sapiens
GCA_030714655.1	Escherichia	China	2021	Homo sapiens
GCA_014838535.1	Escherichia	China	2018	poultry
GCA_036911095.1	Escherichia	China	2021	Homo sapiens
GCA_023933005.1	Enterobacter	Israel	2018	Homo sapiens
GCA_026614615.1	Escherichia	China	2016	poultry
GCA_026614595.1	Escherichia	China	2016	poultry
GCA_022965275.3	Klebsiella	USA	2022	Homo sapiens
GCA_900503465.1	Klebsiella	Serbia	2018	Homo sapiens
GCA_022504245.1	Escherichia	Chile	2020	Other animals
GCA_030712555.1	Escherichia	China	2022	Homo sapiens
GCA_036908175.1	Enterobacter	China	2021	Homo sapiens
GCA_022157005.1	Klebsiella	United Kingdom	2014	Homo sapiens
GCA_020782555.1	Escherichia	China	2016	Homo sapiens
GCA_027887655.1	Escherichia	China	2021	Homo sapiens
GCA_029310145.1	Enterobacter	China	2015	Homo sapiens
GCA_003260505.1	Enterobacter	0	2018	unknown
GCA_029446135.1	Escherichia	China	2014	Homo sapiens
GCA_026614815.1	Escherichia	China	2016	poultry
GCA_001887995.2	Klebsiella	China	2016	Homo sapiens
GCA_032743195.1	Klebsiella	China	2023	Water
GCA_015476785.1	Escherichia	China	2012	Homo sapiens
GCA_004122355.1	Escherichia	China	2017	Homo sapiens
GCA_029457015.1	Enterobacter	France	2021	Homo sapiens
GCA_001891445.1	Escherichia	China	2014	poultry
GCA_022964115.3	Escherichia	USA	2022	Homo sapiens
GCA_030196575.1	Klebsiella	China	2019	Environment
GCA_020410845.1	Escherichia	China	2019	unknown
GCA_036908235.1	Enterobacter	China	2021	Homo sapiens
GCA_036248645.1	Klebsiella	USA	2023	Homo sapiens
GCA_032301015.1	Enterobacter	China	2022	Homo sapiens
GCA_030187935.1	Escherichia	China	2015	poultry
GCA_900513935.1	Klebsiella	Montenegro	2018	Homo sapiens
GCA_016124035.1	Escherichia	China	2016	environment
GCA_036715555.1	Enterobacter	USA	2024	Homo sapiens
GCA_013039665.1	Escherichia	China	2016	poultry
GCA_022539825.1	Klebsiella	0	2019	unknown
GCA_030189335.1	Escherichia	China	2017	poultry
GCA_022019775.1	Klebsiella	Japan	2016	unknown
GCA_030189185.1	Escherichia	China	2017	poultry
GCA_009455525.1	Escherichia	China	2015	Swine
GCA_023244175.1	Escherichia	China	2015	Swine
GCA_022114435.1	Escherichia	United Kingdom	2022	Homo sapiens
GCA_027891375.1	Enterobacter	China	2018	Homo sapiens
GCA_018223825.1	Klebsiella	China	2020	Homo sapiens
GCA_021942045.1	Klebsiella	China	2020	Homo sapiens
GCA_034310345.1	Enterobacter	USA	2022	Homo sapiens
GCA_021490715.1	Escherichia	China	2017	Homo sapiens
GCA_023456355.1	Escherichia	Singapore	2022	unknown
GCA_022233385.1	Klebsiella	Viet Nam	2014	Homo sapiens
GCA_002264185.1	Enterobacter	China	2015	Homo sapiens
GCA_031377125.2	Enterobacter	USA	2023	Homo sapiens
GCA_003009615.1	Escherichia	China	2014	poultry
GCA_013073055.1	Escherichia	China	2018	Other sources
GCA_019537335.1	Enterobacter	China	2015	Homo sapiens
GCA_902506715.1	Citrobacter	France	2019	unknown
GCA_015712405.1	Escherichia	China	2019	Homo sapiens
GCA_036603975.1	Escherichia	China	2021	Homo sapiens
GCA_026116185.1	Enterobacter	China	2019	Homo sapiens
GCA_036603395.1	Escherichia	China	2021	Homo sapiens
GCA_011077045.1	Escherichia	China	2013	Other animals
GCA_030069405.1	Escherichia	India	2018	unknown
GCA_031193915.1	Escherichia	China	2021	Homo sapiens
GCA_036603915.1	Escherichia	China	2021	Homo sapiens
GCA_016123935.1	Escherichia	China	2016	environment
GCA_019054085.1	Escherichia	China	2019	Homo sapiens
GCA_032659925.1	Escherichia	China	2022	Homo sapiens
GCA_022156925.1	Klebsiella	United Kingdom	2016	Homo sapiens
GCA_002850625.1	Enterobacter	China	2017	Homo sapiens
GCA_030188975.1	Escherichia	China	2017	poultry
GCA_013039525.1	Escherichia	China	2016	poultry
GCA_900513855.1	Klebsiella	Montenegro	2018	Homo sapiens
GCA_032646445.1	Escherichia	China	2021	poultry
GCA_013039945.1	Escherichia	China	2016	poultry
GCA_016123715.1	Escherichia	China	2016	environment
GCA_022316505.1	Klebsiella	Denmark	2014	Homo sapiens
GCA_002994975.1	Escherichia	China	2017	Homo sapiens
GCA_001893605.1	Escherichia	China	2015	poultry
GCA_012241505.1	Klebsiella	Peru	2017	Homo sapiens
GCA_002738185.1	Serratia	Romania	2015	Homo sapiens
GCA_001893035.1	Escherichia	China	2015	Other animals
GCA_015712485.1	Escherichia	China	2017	Homo sapiens
GCA_014827635.1	Escherichia	China	2018	poultry
GCA_031193465.1	Escherichia	China	2021	Homo sapiens
GCA_022996005.1	Klebsiella	China	2019	Water
GCA_030712945.1	Escherichia	China	2022	Homo sapiens
GCA_030466575.1	Enterobacter	China	2013	Homo sapiens
GCA_013038745.1	Escherichia	China	2016	poultry
GCA_026150925.1	Escherichia	Australia	2018	Homo sapiens
GCA_023683965.1	Klebsiella	Australia	2018	Homo sapiens
GCA_003989585.1	Escherichia	Malaysia	2017	Homo sapiens
GCA_024273355.1	Klebsiella	Israel	2018	Homo sapiens
GCA_001892675.1	Escherichia	China	2015	poultry
GCA_021129055.1	Enterobacter	Germany	2021	Other sources
GCA_027889655.1	Enterobacter	China	2020	Homo sapiens
GCA_026614635.1	Klebsiella	China	2016	poultry
GCA_032658485.1	Escherichia	China	2022	Homo sapiens
GCA_032647365.1	Escherichia	China	2018	poultry
GCA_025876265.1	Enterobacter	Norway	2020	Homo sapiens
GCA_009394195.1	Escherichia	China	2015	poultry
GCA_026769155.1	Escherichia	China	2016	Homo sapiens
GCA_023558725.1	Enterobacter	China	2015	Homo sapiens
GCA_014827695.1	Escherichia	China	2018	poultry
GCA_013073365.1	Escherichia	China	2018	poultry
GCA_020564875.1	Escherichia	Thailand	2019	Homo sapiens
GCA_021896895.1	Klebsiella	Pakistan	2016	Homo sapiens
GCA_001893915.1	Escherichia	China	2015	Other animals
GCA_021892215.1	Enterobacter	Sudan	2020	Homo sapiens
GCA_030197225.1	Escherichia	China	2019	poultry
GCA_021129015.1	Enterobacter	Germany	2021	Other sources
GCA_030164945.1	Enterobacter	USA	2023	Homo sapiens
GCA_033802845.1	Klebsiella	China	2022	Homo sapiens
GCA_015712395.1	Escherichia	China	2019	Homo sapiens
GCA_007873865.1	Klebsiella	Viet Nam	2015	Homo sapiens
GCA_012641165.1	Escherichia	South Korea	2018	Homo sapiens
GCA_025795925.1	Escherichia	China	2017	Swine
GCA_011077205.1	Escherichia	China	2016	Homo sapiens
GCA_001525175.1	Enterobacter	Viet Nam	2014	Homo sapiens
GCA_022282845.1	Klebsiella	Thailand	2015	Homo sapiens
GCA_031376965.2	Enterobacter	USA	2023	Homo sapiens
GCA_032304555.1	Escherichia	Ireland	2021	Homo sapiens
GCA_036909875.1	Escherichia	China	2021	Homo sapiens
GCA_030283625.1	Enterobacter	Australia	2020	Homo sapiens
GCA_013039025.1	Escherichia	China	2016	poultry
GCA_027889135.1	Escherichia	China	2013	Homo sapiens
GCA_963898455.1	Escherichia	0	2024	unknown
GCA_013039865.1	Escherichia	China	2016	Swine
GCA_035666315.1	Escherichia	China	2017	Homo sapiens
GCA_020782735.1	Escherichia	China	2016	Homo sapiens
GCA_030189035.1	Escherichia	China	2017	poultry
GCA_023365775.1	Enterobacter	Singapore	2022	unknown
GCA_031524935.1	Escherichia	Singapore	2014	Homo sapiens
GCA_018881415.1	Enterobacter	Germany	2020	Homo sapiens
GCA_027888095.1	Escherichia	China	2019	Homo sapiens
GCA_036549195.1	Escherichia	China	2021	Homo sapiens
GCA_002982195.1	Enterobacter	Viet Nam	2010	Homo sapiens
GCA_026619545.1	Escherichia	China	2016	Homo sapiens
GCA_002887535.1	Escherichia	China	2016	Homo sapiens
GCA_025583595.1	Escherichia	China	2019	poultry
GCA_031936745.2	Escherichia	USA	2023	Homo sapiens
GCA_004122195.1	Escherichia	China	2017	Homo sapiens
GCA_016089035.1	Citrobacter	Denmark	2014	Homo sapiens
GCA_021892055.1	Enterobacter	Sudan	2020	Homo sapiens
GCA_027707625.1	Aeromonas	China	2019/2021	unknown
GCA_021129035.1	Enterobacter	Germany	2021	Other sources
GCA_032646885.1	Escherichia	China	2020	environment
GCA_021416845.1	Enterobacter	China	2018	Homo sapiens
GCA_032746915.1	Citrobacter	China	2023	Water
GCA_013039545.1	Escherichia	China	2016	poultry
GCA_015712495.1	Escherichia	China	2017	Homo sapiens
GCA_002164915.1	Escherichia	China	2017	Homo sapiens
GCA_013039905.1	Escherichia	China	2016	poultry
GCA_033137845.2	Enterobacter	USA	2023	Homo sapiens
GCA_026198895.1	Escherichia	China	2019	unknown
GCA_030190175.1	Escherichia	China	2017	poultry
GCA_036707175.1	Enterobacter	China	2021	Homo sapiens
GCA_030189095.1	Escherichia	China	2017	poultry
GCA_021650265.1	Escherichia	China	2019	Poultry
GCA_036912195.1	Enterobacter	China	2021	Homo sapiens
GCA_027888595.1	Escherichia	China	2017	Homo sapiens
GCA_001892905.1	Escherichia	China	2015	poultry
GCA_027889555.1	Enterobacter	China	2020	Homo sapiens
GCA_033037475.1	Enterobacter	USA	2023	Environment
GCA_013038805.1	Escherichia	China	2016	poultry
GCA_026612555.1	Escherichia	China	2016	Swine
GCA_005156265.1	Escherichia	Japan	2018	Homo sapiens
GCA_029456925.1	Enterobacter	France	2022	Homo sapiens
GCA_021129045.1	Enterobacter	Germany	2021	Other sources
GCA_033821895.1	Enterobacter	USA	2023	Homo sapiens
GCA_014490375.1	Escherichia	France	2015	Homo sapiens
GCA_026613055.1	Escherichia	China	2016	Swine
GCA_025796055.1	Escherichia	China	2017	Swine
GCA_030188875.1	Escherichia	China	2015	poultry
GCA_003172755.1	Escherichia	China	2017	unknown
GCA_025795905.1	Escherichia	China	2017	Swine
GCA_003037715.1	Klebsiella	China	2018	Homo sapiens
GCA_020859485.1	Enterobacter	China	2021	Other sources
GCA_021416705.1	Enterobacter	China	2018	Homo sapiens
GCA_014827475.1	Escherichia	China	2018	poultry
GCA_030466495.1	Enterobacter	China	2016	Homo sapiens
GCA_018881465.1	Enterobacter	Germany	2020	Homo sapiens
GCA_033487575.1	Enterobacter	China	2022	Water
GCA_025795845.1	Escherichia	China	2017	Swine
GCA_033032955.1	Enterobacter	Pakistan	2016	Environment
GCA_014845075.1	Escherichia	China	2018	poultry
GCA_027888345.1	Escherichia	China	2018	Homo sapiens
GCA_026614645.1	Escherichia	China	2016	Swine
GCA_029722215.1	Escherichia	China	2019	Homo sapiens
GCA_022172345.1	Klebsiella	Singapore	2013	Homo sapiens
GCA_023244775.1	Escherichia	China	2016	poultry
GCA_028898885.1	Escherichia	China	1984	Homo sapiens
GCA_026114985.1	Enterobacter	China	2020	Homo sapiens
GCA_025314115.1	Enterobacter	USA	2022	Homo sapiens
GCA_026769175.1	Escherichia	China	2016	Homo sapiens
GCA_035008585.1	Enterobacter	Germany	2021	Water
GCA_036766515.1	Enterobacter	USA	2024	Homo sapiens
GCA_030189645.1	Escherichia	China	2017	poultry
GCA_030187875.1	Escherichia	China	2016	poultry
GCA_030713155.1	Escherichia	China	2021	Homo sapiens
GCA_031463795.2	Enterobacter	USA	2023	Homo sapiens
GCA_002994915.1	Escherichia	China	2017	Homo sapiens
GCA_029310635.1	Enterobacter	China	2015	Homo sapiens
GCA_014117285.1	Enterobacter	China	2019	Homo sapiens
GCA_023547315.1	Enterobacter	China	2018	Homo sapiens
GCA_029310795.1	Enterobacter	China	2015	Homo sapiens
GCA_024499855.1	Enterobacter	Israel	2022	Homo sapiens
GCA_034570975.1	Enterobacter	USA	2023	Homo sapiens
GCA_035008805.1	Citrobacter	Germany	2021	Water
GCA_016088975.1	Citrobacter	Denmark	2013	Homo sapiens
GCA_026619715.1	Escherichia	China	2016	Homo sapiens
GCA_001472135.1	Enterobacter	Viet Nam	2010	Homo sapiens
GCA_026619765.1	Escherichia	China	2016	Homo sapiens
GCA_038390555.1	Enterobacter	USA	2024	Homo sapiens
GCA_037966485.1	Klebsiella	China	2021	Homo sapiens
GCA_030194635.1	Citrobacter	China	2021	Environment
GCA_032658625.1	Escherichia	China	2022	Homo sapiens
GCA_031201845.1	Enterobacter	China	2021	Homo sapiens
GCA_019458525.1	Enterobacter	China	2017	Homo sapiens
GCA_025886965.1	Klebsiella	USA	2022	Homo sapiens
GCA_033056695.1	Escherichia	Bangladesh	2021	Poultry
GCA_028025135.1	Klebsiella	Singapore	2020	Homo sapiens
GCA_023094055.1	Escherichia	China	2021	Homo sapiens
GCA_023755725.1	Enterobacter	China	2015	Homo sapiens
GCA_002811555.3	Escherichia	China	2017	Water
GCA_026116125.1	Enterobacter	China	2019	Homo sapiens
GCA_029446075.1	Escherichia	China	2012	Homo sapiens
GCA_022961175.3	Escherichia	USA	2022	Homo sapiens
GCA_034295435.1	Klebsiella	USA	2023	Homo sapiens
GCA_013038935.1	Escherichia	China	2016	Homo sapiens
GCA_030196175.1	Klebsiella	China	2021	Environment
GCA_023754825.1	Enterobacter	China	2015	Homo sapiens
GCA_013039765.1	Escherichia	China	2016	poultry
GCA_032672925.1	Escherichia	China	2020	Homo sapiens
GCA_033725875.1	Enterobacter	USA	2022	Homo sapiens
GCA_021503135.1	Enterobacter	Pakistan	2016	Homo sapiens
GCA_027889275.1	Enterobacter	China	2021	Homo sapiens
GCA_016123815.1	Escherichia	China	2016	environment
GCA_029456875.1	Enterobacter	France	2022	Homo sapiens
GCA_023897035.1	Enterobacter	China	2013	Homo sapiens
GCA_001892105.1	Escherichia	China	2015	poultry
GCA_032646585.1	Escherichia	China	2021	environment
GCA_030192485.1	Klebsiella	China	2018	poultry
GCA_022964135.3	Escherichia	USA	2022	Homo sapiens
GCA_030073655.1	Escherichia	India	2018	unknown
GCA_023558785.1	Enterobacter	China	2015	Homo sapiens
GCA_025797365.1	Escherichia	China	2017	Swine
GCA_023558695.1	Enterobacter	China	2021	Homo sapiens
GCA_020990405.1	Klebsiella	China	2016	Other animals
GCA_031471195.2	Enterobacter	USA	2023	Homo sapiens
GCA_016123775.1	Escherichia	China	2016	environment
GCA_021488845.1	Escherichia	China	2017	Homo sapiens
GCA_025796865.1	Escherichia	China	2017	Swine
GCA_029310455.1	Enterobacter	China	2015	Homo sapiens
GCA_031472535.1	Enterobacter	USA	2023	Homo sapiens
GCA_029456855.1	Enterobacter	France	2022	Homo sapiens
GCA_018881315.1	Enterobacter	Germany	2020	Homo sapiens
GCA_021285405.1	Enterobacter	China	2017	Homo sapiens
GCA_030196775.1	Escherichia	China	2019	poultry
GCA_026614435.1	Escherichia	China	2016	environment
GCA_025082855.1	Klebsiella	Singapore	2017	Homo sapiens
GCA_035008645.1	Enterobacter	Germany	2021	Homo sapiens
GCA_025326225.1	Escherichia	France	2018	Water
GCA_021869665.1	Enterobacter	China	2020	unknown
GCA_018279085.1	Escherichia	China	2017	poultry
GCA_036909675.1	Escherichia	China	2021	Homo sapiens
GCA_031376945.2	Enterobacter	USA	2023	Homo sapiens
GCA_030195995.1	Escherichia	China	2021	poultry
GCA_024734135.1	Klebsiella	China	2019	animal
GCA_028671625.1	Enterobacter	USA	2023	Homo sapiens
GCA_030196635.1	Klebsiella	China	2019	Environment
GCA_023558745.1	Enterobacter	China	2015	Homo sapiens
GCA_009600715.1	Escherichia	China	2018	unknown
GCA_030190095.1	Escherichia	China	2017	poultry
GCA_001893635.1	Escherichia	China	2015	poultry
GCA_014827815.1	Escherichia	China	2018	poultry
GCA_001891865.1	Escherichia	China	2015	poultry
GCA_900514035.1	Klebsiella	Montenegro	2018	Homo sapiens
GCA_021907235.1	Klebsiella	Viet Nam	2017	Homo sapiens
GCA_013039155.1	Escherichia	China	2016	poultry
GCA_033033075.1	Enterobacter	Pakistan	2016	Environment
GCA_036324645.1	Enterobacter	USA	2023	Homo sapiens
GCA_023244495.1	Escherichia	China	2016	poultry
GCA_014117745.2	Escherichia	Thailand	2016	Homo sapiens
GCA_014827055.1	Escherichia	China	2018	poultry
GCA_006402775.1	Klebsiella	Argentina	2014	Homo sapiens
GCA_027889005.1	Escherichia	China	2015	Homo sapiens
GCA_030466525.1	Enterobacter	China	2016	Homo sapiens
GCA_026769055.1	Escherichia	China	2016	Homo sapiens
GCA_031384245.2	Enterobacter	USA	2023	Homo sapiens
GCA_009653625.1	Escherichia	South Korea	2017	Homo sapiens
GCA_016985635.2	Enterobacter	USA	2020	Homo sapiens
GCA_030197155.1	Escherichia	China	2019	poultry
GCA_023558685.1	Enterobacter	China	2020	Homo sapiens
GCA_011077505.1	Klebsiella	China	2019	poultry
GCA_029675965.3	Enterobacter	USA	2022	Homo sapiens
GCA_014845435.1	Escherichia	China	2018	poultry
GCA_017598845.1	Escherichia	China	2019	poultry
GCA_025796005.1	Escherichia	China	2017	Swine
GCA_030197245.1	Escherichia	China	2019	poultry
GCA_024396915.1	Klebsiella	China	2011	Homo sapiens
GCA_013039005.1	Escherichia	China	2016	Homo sapiens
GCA_001891385.1	Escherichia	China	2014	poultry
GCA_033850435.1	Escherichia	USA	2023	Homo sapiens
GCA_033341015.1	Escherichia	China	2023	Homo sapiens
GCA_025670225.3	Enterobacter	USA	2022	Homo sapiens
GCA_034310425.1	Enterobacter	USA	2023	Homo sapiens
GCA_018881305.1	Enterobacter	Germany	2020	Homo sapiens
GCA_003071545.1	Salmonella	Germany	2012	Other animals
GCA_029310855.1	Enterobacter	China	2015	Homo sapiens
GCA_011077125.1	Escherichia	China	2017	Swine
GCA_023559005.1	Enterobacter	China	2021	Homo sapiens
GCA_029722055.1	Escherichia	China	2020	Homo sapiens
GCA_027961045.1	Klebsiella	Singapore	2020	Homo sapiens
GCA_024585185.1	Klebsiella	Sweden	2014	Homo sapiens
GCA_900502615.1	Klebsiella	Denmark	2018	Homo sapiens
GCA_030190295.1	Escherichia	China	2017	poultry
GCA_030187835.1	Escherichia	China	2016	poultry
GCA_033547255.1	Klebsiella	Saudi Arabia	2022	unknown
GCA_035853055.1	Escherichia	USA	2023	Homo sapiens
GCA_029915395.1	Klebsiella	China	2023	Homo sapiens
GCA_013037945.1	Escherichia	China	2016	Homo sapiens
GCA_009600735.1	Escherichia	China	2018	unknown
GCA_027889515.1	Enterobacter	China	2020	Homo sapiens
GCA_025775735.1	Klebsiella	USA	2022	Homo sapiens
GCA_005184305.1	Klebsiella	Venezuela	2015	Homo sapiens
GCA_019054135.1	Escherichia	China	2019	Homo sapiens
GCA_026154465.1	Enterobacter	USA	2022	Homo sapiens
GCA_025879905.1	Citrobacter	Norway	2017	Homo sapiens
GCA_030192385.1	Klebsiella	China	2018	poultry
GCA_014946705.2	Klebsiella	Thailand	2018	Homo sapiens
GCA_029542165.1	Klebsiella	Thailand	2022	Water
GCA_035620075.1	Klebsiella	China	2020	Homo sapiens
GCA_013038265.1	Escherichia	China	2016	Poultry
GCA_031624455.1	Enterobacter	China	2019	Homo sapiens
GCA_027889415.1	Enterobacter	China	2021	Homo sapiens
GCA_032646405.1	Escherichia	China	2021	poultry
GCA_016123845.1	Escherichia	China	2016	environment
GCA_016123825.1	Escherichia	China	2016	environment
GCA_030466545.1	Enterobacter	China	2015	Homo sapiens
GCA_023244385.1	Escherichia	China	2016	Swine
GCA_014827495.1	Escherichia	China	2018	poultry
GCA_013072935.1	Escherichia	China	2018	Water
GCA_031193965.1	Escherichia	China	2021	Homo sapiens
GCA_029725715.1	Escherichia	China	2021	Homo sapiens
GCA_013038945.1	Escherichia	China	2016	Homo sapiens
GCA_032646565.1	Escherichia	China	2021	poultry
GCA_030187955.1	Escherichia	China	2015	poultry
GCA_033137945.2	Citrobacter	USA	2023	Homo sapiens
GCA_030197025.1	Escherichia	China	2019	poultry
GCA_032647385.1	Escherichia	China	2018	poultry
GCA_009394035.1	Escherichia	China	2015	Other animals
GCA_029456995.1	Enterobacter	France	2020	Homo sapiens
GCA_001892135.1	Escherichia	China	2015	poultry
GCA_001894465.1	Escherichia	China	2015	poultry
GCA_023755025.1	Enterobacter	China	2015	Homo sapiens
GCA_013039725.1	Escherichia	China	2016	poultry
GCA_027887675.1	Escherichia	China	2021	Homo sapiens
GCA_030189175.1	Escherichia	China	2017	poultry
GCA_020616495.1	Escherichia	China	2019	Homo sapiens
GCA_023753765.1	Enterobacter	China	2021	Homo sapiens
GCA_023754135.1	Enterobacter	China	2020	Homo sapiens
GCA_035021425.1	Citrobacter	China	2023	environment
GCA_032336485.1	Escherichia	China	2020	Homo sapiens
GCA_016745355.1	Enterobacter	China	2018	Homo sapiens
GCA_032263665.2	Enterobacter	USA	2023	Homo sapiens
GCA_023558805.1	Enterobacter	China	2015	Homo sapiens
GCA_038419485.1	Klebsiella	USA	2024	Homo sapiens
GCA_029104065.1	Citrobacter	China	2022	Homo sapiens
