# Supplementary material for: The global prevalence, formation, and evolutionary inference of bacteria co-carrying the blaNDM and mcr resistance genes
Source: Front Microbiol. 2025 Nov 17;16:1693785. doi: 10.3389/fmicb.2025.1693785 (PMC12667250; doi:10.3389/fmicb.2025.1693785)
Supplement: Supplementary file 1 [file Data_Sheet_1.zip › supplement_file/supplement_file_2.xlsx]

## Sheet: 1_ Analyzed_dataset_1104
The basic information of strains in Analyzed_dataset
Assembly	Organism	Country	Collection Year	Host	NDM_gene	mcr_gene
GCA_001887995.2	Klebsiella	China	2016	Homo sapiens	blaNDM-1	mcr-8.2
GCA_001644175.1	Escherichia	China	2015	Homo sapiens	blaNDM-5	mcr-1.1
GCA_012673005.1	Escherichia	unknown	2016	unknown	blaNDM-1	mcr-9.1
GCA_001696775.1	Escherichia	USA	2014	Homo sapiens	blaNDM-5	mcr-1.1
GCA_001891445.1	Escherichia	China	2014	poultry	blaNDM-1	mcr-1.1
GCA_001891455.1	Escherichia	China	2014	poultry	blaNDM-1	mcr-1.1
GCA_001891725.1	Escherichia	China	2015	poultry	blaNDM-9	mcr-1.1
GCA_001891795.1	Escherichia	China	2015	poultry	blaNDM-9	mcr-1.1
GCA_001891835.1	Escherichia	China	2015	poultry	blaNDM-9	mcr-1.1
GCA_001891865.1	Escherichia	China	2015	poultry	blaNDM-9	mcr-1.1
GCA_001891995.1	Escherichia	China	2015	Water	blaNDM-1	mcr-1.1
GCA_001892065.1	Escherichia	China	2015	poultry	blaNDM-1	mcr-1.1
GCA_001892105.1	Escherichia	China	2015	poultry	blaNDM-1	mcr-1.1
GCA_001892835.1	Escherichia	China	2015	poultry	blaNDM-5	mcr-1.1
GCA_001892865.1	Escherichia	China	2015	poultry	blaNDM-5	mcr-1.1
GCA_001892905.1	Escherichia	China	2015	poultry	blaNDM-5	mcr-1.1
GCA_001892125.1	Escherichia	China	2015	poultry	blaNDM-1	mcr-1.1
GCA_001892135.1	Escherichia	China	2015	poultry	blaNDM-1	mcr-1.1
GCA_001892145.1	Escherichia	China	2015	poultry	blaNDM-1	mcr-1.1
GCA_001892185.1	Escherichia	China	2015	poultry	blaNDM-1	mcr-1.1
GCA_001892205.1	Escherichia	China	2015	poultry	blaNDM-9	mcr-1.1
GCA_001892295.1	Escherichia	China	2014	poultry	blaNDM-9	mcr-1.1
GCA_001892325.1	Escherichia	China	2014	poultry	blaNDM-1	mcr-1.1
GCA_001892485.1	Escherichia	China	2015	poultry	blaNDM-5	mcr-1.1
GCA_002164915.1	Escherichia	China	2017	Homo sapiens	blaNDM-5	mcr-1.1
GCA_001892675.1	Escherichia	China	2015	poultry	blaNDM-9	mcr-1.1
GCA_002264075.1	Escherichia	China	2017	Homo sapiens	blaNDM-5	mcr-1.1
GCA_001892685.1	Escherichia	China	2015	poultry	blaNDM-1	mcr-1.1
GCA_002860105.1	Escherichia	China	2013	Homo sapiens	blaNDM-5	mcr-1.1
GCA_002887535.1	Escherichia	China	2016	Homo sapiens	blaNDM-5	mcr-1.1
GCA_002994925.1	Escherichia	China	2017	Homo sapiens	blaNDM-5	mcr-1.1
GCA_002994915.1	Escherichia	China	2017	Homo sapiens	blaNDM-5	mcr-1.1
GCA_002994975.1	Escherichia	China	2017	Homo sapiens	blaNDM-5	mcr-1.1
GCA_003009615.1	Escherichia	China	2014	poultry	blaNDM-1	mcr-1.1
GCA_003172475.1	Escherichia	China	2017	unknown	blaNDM-5	mcr-1.1
GCA_003172615.1	Escherichia	China	2018	unknown	blaNDM-5	mcr-1.1
GCA_003172655.1	Escherichia	China	2017	unknown	blaNDM-5	mcr-1.1
GCA_003172645.1	Escherichia	China	2017	unknown	blaNDM-5	mcr-1.1
GCA_003172635.1	Escherichia	China	2017	unknown	blaNDM-5	mcr-1.1
GCA_003172755.1	Escherichia	China	2017	unknown	blaNDM-5	mcr-1.1
GCA_003172815.1	Escherichia	China	2017	unknown	blaNDM-5	mcr-1.1
GCA_003303125.1	Escherichia	China	2016	Homo sapiens	blaNDM-5	mcr-1.1
GCA_003303565.1	Escherichia	China	2016	Homo sapiens	blaNDM-9	mcr-1.1
GCA_013039865.1	Escherichia	China	2016	Swine	blaNDM-1	mcr-1.1
GCA_013039905.1	Escherichia	China	2016	poultry	blaNDM-9	mcr-1.1
GCA_013039925.1	Escherichia	China	2016	poultry	blaNDM-9	mcr-1.1
GCA_013039945.1	Escherichia	China	2016	poultry	blaNDM-9	mcr-1.1
GCA_013039845.1	Escherichia	China	2016	poultry	blaNDM-9	mcr-1.1
GCA_013039765.1	Escherichia	China	2016	poultry	blaNDM-9	mcr-1.1
GCA_013039875.1	Escherichia	China	2016	poultry	blaNDM-9	mcr-1.1
GCA_013039805.1	Escherichia	China	2016	poultry	blaNDM-9	mcr-1.1
GCA_013039665.1	Escherichia	China	2016	poultry	blaNDM-9	mcr-1.1
GCA_013039725.1	Escherichia	China	2016	poultry	blaNDM-9	mcr-1.1
GCA_013038985.1	Escherichia	China	2016	poultry	blaNDM-9	mcr-1.1
GCA_013038805.1	Escherichia	China	2016	poultry	blaNDM-1	mcr-1.1
GCA_013039065.1	Escherichia	China	2016	poultry	blaNDM-9	mcr-1.1
GCA_013038745.1	Escherichia	China	2016	poultry	blaNDM-9	mcr-1.1
GCA_013039405.1	Escherichia	China	2016	poultry	blaNDM-9	mcr-1.1
GCA_013039025.1	Escherichia	China	2016	poultry	blaNDM-9	mcr-1.1
GCA_013039155.1	Escherichia	China	2016	poultry	blaNDM-9	mcr-1.1
GCA_013039605.1	Escherichia	China	2016	poultry	blaNDM-9	mcr-1.1
GCA_013039565.1	Escherichia	China	2016	poultry	blaNDM-5	mcr-1.1
GCA_013039585.1	Escherichia	China	2016	Poultry	blaNDM-9	mcr-1.1
GCA_013039525.1	Escherichia	China	2016	poultry	blaNDM-9	mcr-1.1
GCA_013039545.1	Escherichia	China	2016	poultry	blaNDM-4	mcr-1.1
GCA_013039485.1	Escherichia	China	2016	poultry	blaNDM-9	mcr-1.1
GCA_013039505.1	Escherichia	China	2016	Swine	blaNDM-5	mcr-1.1
GCA_013039085.1	Escherichia	China	2016	Homo sapiens	blaNDM-5	mcr-1.1
GCA_013039045.1	Escherichia	China	2016	Homo sapiens	blaNDM-5	mcr-1.1
GCA_013039005.1	Escherichia	China	2016	Homo sapiens	blaNDM-5	mcr-1.1
GCA_013038945.1	Escherichia	China	2016	Homo sapiens	blaNDM-5	mcr-1.1
GCA_013038935.1	Escherichia	China	2016	Homo sapiens	blaNDM-5	mcr-1.1
GCA_013038265.1	Escherichia	China	2016	Poultry	blaNDM-9	mcr-1.1
GCA_013038325.1	Escherichia	China	2016	Poultry	blaNDM-9	mcr-1.1
GCA_013038025.1	Escherichia	China	2016	Homo sapiens	blaNDM-5	mcr-1.1
GCA_013037985.1	Escherichia	China	2016	Homo sapiens	blaNDM-9	mcr-1.1
GCA_013037925.1	Escherichia	China	2016	Poultry	blaNDM-9	mcr-1.1
GCA_003989585.1	Escherichia	Malaysia	2017	Homo sapiens	blaNDM-1	mcr-1.1
GCA_001892725.1	Escherichia	China	2015	poultry	blaNDM-9	mcr-1.1
GCA_014680905.1	Escherichia	Singapore	2015	Homo sapiens	blaNDM-1	mcr-1.1
GCA_004004795.1	Escherichia	France	2017	Environment	blaNDM-1	mcr-9.2
GCA_004117895.1	Escherichia	China	2017	Homo sapiens	blaNDM-5	mcr-1.1
GCA_004122215.1	Escherichia	China	2017	Homo sapiens	blaNDM-5	mcr-1.1
GCA_004122245.1	Escherichia	China	2017	Homo sapiens	blaNDM-5	mcr-1.1
GCA_004122265.1	Escherichia	China	2017	Homo sapiens	blaNDM-9	mcr-1.1
GCA_004122355.1	Escherichia	China	2017	Homo sapiens	blaNDM-13	mcr-1.1
GCA_004122325.1	Escherichia	China	2017	Homo sapiens	blaNDM-5	mcr-1.1
GCA_001893035.1	Escherichia	China	2015	Other animals	blaNDM-1	mcr-1.1
GCA_012452845.1	Escherichia	Australia	2012	Homo sapiens	blaNDM-1	mcr-9.1
GCA_001893165.1	Escherichia	China	2015	Other animals	blaNDM-5	mcr-1.1
GCA_001893365.1	Escherichia	China	2015	Other animals	blaNDM-9	mcr-1.1
GCA_001893535.1	Escherichia	China	2015	Other animals	blaNDM-1	mcr-1.1
GCA_001893605.1	Escherichia	China	2015	poultry	blaNDM-9	mcr-1.1
GCA_009394035.1	Escherichia	China	2015	Other animals	blaNDM-5	mcr-1.1
GCA_001893635.1	Escherichia	China	2015	poultry	blaNDM-9	mcr-1.1
GCA_009600645.1	Escherichia	China	2018	unknown	blaNDM-1	mcr-1.1
GCA_009600665.1	Escherichia	China	2018	unknown	blaNDM-1	mcr-1.1
GCA_009600715.1	Escherichia	China	2018	unknown	blaNDM-1	mcr-1.1
GCA_009600735.1	Escherichia	China	2018	unknown	blaNDM-1	mcr-1.1
GCA_009600765.1	Escherichia	China	2018	unknown	blaNDM-1	mcr-1.1
GCA_009600795.1	Escherichia	China	2018	unknown	blaNDM-1	mcr-1.1
GCA_009653625.1	Escherichia	South Korea	2017	Homo sapiens	blaNDM-9	mcr-1.1
GCA_011077045.1	Escherichia	China	2013	Other animals	blaNDM-5	mcr-1.1
GCA_011077125.1	Escherichia	China	2017	Swine	blaNDM-5	mcr-1.1
GCA_011077205.1	Escherichia	China	2016	Homo sapiens	blaNDM-5	mcr-1.1
GCA_011077545.1	Escherichia	China	2019	poultry	blaNDM-5	mcr-1.1
GCA_001893695.1	Escherichia	China	2015	poultry	blaNDM-1	mcr-1.1
GCA_001893715.1	Escherichia	China	2015	poultry	blaNDM-1	mcr-1.1
GCA_013072825.1	Escherichia	China	2018	poultry	blaNDM-5	mcr-1.1
GCA_013072935.1	Escherichia	China	2018	Water	blaNDM-5	mcr-1.1
GCA_001893915.1	Escherichia	China	2015	Other animals	blaNDM-1	mcr-1.1
GCA_001894075.1	Escherichia	China	2015	poultry	blaNDM-9	mcr-1.1
GCA_013073325.1	Escherichia	China	2018	poultry	blaNDM-5	mcr-1.1
GCA_013073345.1	Escherichia	China	2018	poultry	blaNDM-5	mcr-1.1
GCA_013073445.1	Escherichia	China	2018	poultry	blaNDM-5	mcr-1.1
GCA_001894145.1	Escherichia	China	2015	poultry	blaNDM-1	mcr-1.1
GCA_013074485.1	Escherichia	China	2018	poultry	blaNDM-5	mcr-1.1
GCA_013155015.1	Escherichia	China	2016	Homo sapiens	blaNDM-9	mcr-1.1
GCA_013361265.1	Escherichia	Qatar	2018	Homo sapiens	blaNDM-1	mcr-1.1
GCA_001894385.1	Escherichia	China	2015	poultry	blaNDM-5	mcr-1.1
GCA_014117545.2	Escherichia	Thailand	2017	Homo sapiens	blaNDM-1	mcr-1.1
GCA_014117665.1	Escherichia	Thailand	2017	Homo sapiens	blaNDM-1	mcr-1.1
GCA_014117645.2	Escherichia	Thailand	2017	Homo sapiens	blaNDM-1	mcr-1.1
GCA_014117655.2	Escherichia	Thailand	2018	Homo sapiens	blaNDM-5	mcr-1.1
GCA_014117635.2	Escherichia	Thailand	2018	Homo sapiens	blaNDM-5	mcr-1.1
GCA_014117725.2	Escherichia	Thailand	2016	Homo sapiens	blaNDM-1	mcr-1.1
GCA_014117745.2	Escherichia	Thailand	2016	Homo sapiens	blaNDM-1	mcr-1.1
GCA_001894465.1	Escherichia	China	2015	poultry	blaNDM-9	mcr-1.1
GCA_014490355.1	Escherichia	France	2015	Homo sapiens	blaNDM-1	mcr-9.1
GCA_014712335.1	Escherichia	China	2017	poultry	blaNDM-5	mcr-1.1
GCA_014827775.1	Escherichia	China	2018	poultry	blaNDM-5	mcr-1.1
GCA_014827795.1	Escherichia	China	2018	poultry	blaNDM-5	mcr-1.1
GCA_014827415.1	Escherichia	China	2018	poultry	blaNDM-5	mcr-1.1
GCA_014838575.1	Escherichia	China	2018	poultry	blaNDM-5	mcr-1.1
GCA_014838675.1	Escherichia	China	2018	poultry	blaNDM-5	mcr-1.1
GCA_014827835.1	Escherichia	China	2018	poultry	blaNDM-5	mcr-1.1
GCA_014845075.1	Escherichia	China	2018	poultry	blaNDM-5	mcr-1.1
GCA_014827315.1	Escherichia	China	2018	poultry	blaNDM-5	mcr-1.1
GCA_014827055.1	Escherichia	China	2018	poultry	blaNDM-5	mcr-1.1
GCA_014827815.1	Escherichia	China	2018	poultry	blaNDM-5	mcr-1.1
GCA_014827745.1	Escherichia	China	2018	poultry	blaNDM-5	mcr-1.1
GCA_014827715.1	Escherichia	China	2018	poultry	blaNDM-5	mcr-1.1
GCA_014845435.1	Escherichia	China	2018	poultry	blaNDM-5	mcr-1.1
GCA_014827695.1	Escherichia	China	2018	poultry	blaNDM-5	mcr-1.1
GCA_014827635.1	Escherichia	China	2018	poultry	blaNDM-5	mcr-1.1
GCA_014838535.1	Escherichia	China	2018	poultry	blaNDM-5	mcr-1.1
GCA_014827495.1	Escherichia	China	2018	poultry	blaNDM-5	mcr-1.1
GCA_014827335.1	Escherichia	China	2018	poultry	blaNDM-5	mcr-1.1
GCA_014838545.1	Escherichia	China	2018	poultry	blaNDM-5	mcr-1.1
GCA_014827475.1	Escherichia	China	2018	poultry	blaNDM-5	mcr-1.1
GCA_015476785.1	Escherichia	China	2012	Homo sapiens	blaNDM-1	mcr-9.2
GCA_001894475.1	Escherichia	China	2015	poultry	blaNDM-1	mcr-1.1
GCA_002142675.1	Escherichia	China	2014	Homo sapiens	blaNDM-1	mcr-1.1
GCA_002142695.1	Escherichia	China	2016	Homo sapiens	blaNDM-9	mcr-1.1
GCA_002142715.1	Escherichia	China	2015	Homo sapiens	blaNDM-1	mcr-1.1
GCA_015712595.1	Escherichia	China	2015	Homo sapiens	blaNDM-5	mcr-1.1
GCA_015712615.1	Escherichia	China	2015	Homo sapiens	blaNDM-5	mcr-1.1
GCA_015712625.1	Escherichia	China	2015	Homo sapiens	blaNDM-5	mcr-1.1
GCA_002151825.1	Enterobacter	USA	2015	Homo sapiens	blaNDM-1	mcr-9.1
GCA_016123575.1	Escherichia	China	2016	environment	blaNDM-5	mcr-1.1
GCA_016123585.1	Escherichia	China	2016	environment	blaNDM-5	mcr-1.1
GCA_016123675.1	Escherichia	China	2016	environment	blaNDM-1	mcr-1.1
GCA_016123685.1	Escherichia	China	2016	environment	blaNDM-1	mcr-1.1
GCA_016123715.1	Escherichia	China	2016	environment	blaNDM-1	mcr-1.1
GCA_002165095.2	Escherichia	China	2016	Homo sapiens	blaNDM-5	mcr-1.1
GCA_016123775.1	Escherichia	China	2016	environment	blaNDM-5	mcr-1.1
GCA_016123785.1	Escherichia	China	2016	environment	blaNDM-5	mcr-1.1
GCA_016123815.1	Escherichia	China	2016	environment	blaNDM-5	mcr-1.1
GCA_016123845.1	Escherichia	China	2016	environment	blaNDM-5	mcr-1.1
GCA_016123875.1	Escherichia	China	2016	environment	blaNDM-5	mcr-1.1
GCA_016123895.1	Escherichia	China	2016	environment	blaNDM-5	mcr-1.1
GCA_002740835.1	Enterobacter	Romania	2013	Homo sapiens	blaNDM-1	mcr-9.1
GCA_016123975.1	Escherichia	China	2016	environment	blaNDM-5	mcr-1.1
GCA_016123995.1	Escherichia	China	2016	environment	blaNDM-5	mcr-1.1
GCA_016124035.1	Escherichia	China	2016	environment	blaNDM-5	mcr-1.1
GCA_016124065.1	Escherichia	China	2016	environment	blaNDM-5	mcr-1.1
GCA_017598845.1	Escherichia	China	2019	poultry	blaNDM-5	mcr-1.1
GCA_017601385.1	Escherichia	China	2018	poultry	blaNDM-5	mcr-1.1
GCA_018072365.1	Escherichia	Thailand	2017	Homo sapiens	blaNDM-1	mcr-1.1
GCA_018199975.1	Escherichia	China	2019	Homo sapiens	blaNDM-5	mcr-1.1
GCA_019054085.1	Escherichia	China	2019	Homo sapiens	blaNDM-5	mcr-1.1
GCA_019054115.1	Escherichia	China	2019	Homo sapiens	blaNDM-5	mcr-1.1
GCA_019054135.1	Escherichia	China	2019	Homo sapiens	blaNDM-5	mcr-1.1
GCA_019230645.1	Escherichia	Australia	2018	Homo sapiens	blaNDM-5	mcr-9.1
GCA_019297445.1	Escherichia	China	2015	Homo sapiens	blaNDM-1	mcr-1.1
GCA_002834305.1	Escherichia	China	2016	Homo sapiens	blaNDM-5	mcr-1.1
GCA_019660245.1	Escherichia	China	2015	Homo sapiens	blaNDM-1	mcr-1.1
GCA_020168275.1	Escherichia	China	2018	Homo sapiens	blaNDM-5	mcr-1.1
GCA_020418755.1	Escherichia	unknown	2019	unknown	blaNDM-5	mcr-1.1
GCA_020564875.1	Escherichia	Thailand	2019	Homo sapiens	blaNDM-1	mcr-1.1
GCA_002853475.2	Klebsiella	China	2017	Homo sapiens	blaNDM-1	mcr-8.2
GCA_020782555.1	Escherichia	China	2016	Homo sapiens	blaNDM-5	mcr-1.1
GCA_020782735.1	Escherichia	China	2016	Homo sapiens	blaNDM-5	mcr-1.1
GCA_020782795.1	Escherichia	China	2014	Homo sapiens	blaNDM-13	mcr-1.1
GCA_020907935.1	Escherichia	China	2021	poultry	blaNDM-5	mcr-1.1
GCA_020907965.1	Escherichia	China	2021	poultry	blaNDM-5	mcr-1.1
GCA_021167875.1	Escherichia	Argentina	2014	Homo sapiens	blaNDM-1	mcr-1.1
GCA_021370555.1	Escherichia	USA	2021	Homo sapiens	blaNDM-5	mcr-1.1
GCA_002860085.1	Escherichia	China	2014	Homo sapiens	blaNDM-1	mcr-1.1
GCA_021488915.1	Escherichia	China	2017	Homo sapiens	blaNDM-5	mcr-1.1
GCA_021473825.1	Escherichia	China	2017	Homo sapiens	blaNDM-5	mcr-1.1
GCA_021490715.1	Escherichia	China	2017	Homo sapiens	blaNDM-13	mcr-1.1
GCA_021488845.1	Escherichia	China	2017	Homo sapiens	blaNDM-5	mcr-1.1
GCA_021485515.1	Escherichia	China	2017	Homo sapiens	blaNDM-5	mcr-1.1
GCA_021493445.1	Escherichia	China	2017	Homo sapiens	blaNDM-5	mcr-1.1
GCA_021486575.1	Escherichia	China	2017	Homo sapiens	blaNDM-5	mcr-1.1
GCA_021529415.1	Escherichia	Nepal	2013	Homo sapiens	blaNDM-1	mcr-9.1
GCA_021528655.1	Escherichia	Nepal	2013	Homo sapiens	blaNDM-1	mcr-9.1
GCA_021650265.1	Escherichia	China	2019	Poultry	blaNDM-5	mcr-1.1
GCA_021650305.1	Escherichia	China	2019	Poultry	blaNDM-5	mcr-1.1
GCA_021650325.1	Escherichia	China	2019	Poultry	blaNDM-5	mcr-1.1
GCA_021650365.1	Escherichia	China	2019	Poultry	blaNDM-5	mcr-1.1
GCA_022114435.1	Escherichia	United Kingdom	2022	Homo sapiens	blaNDM-1	mcr-9.1
GCA_022502725.1	Escherichia	Chile	2020	Other animals	blaNDM-5	mcr-9.1
GCA_022505385.1	Escherichia	Chile	2020	Other animals	blaNDM-5	mcr-9.1
GCA_022504265.1	Escherichia	Chile	2020	Other animals	blaNDM-5	mcr-9.1
GCA_022505345.1	Escherichia	Chile	2020	Other animals	blaNDM-5	mcr-9.1
GCA_023467215.1	Escherichia	Chile	2020	Other animals	blaNDM-5	mcr-9.1
GCA_022503565.1	Escherichia	Chile	2020	Other animals	blaNDM-5	mcr-9.1
GCA_022502025.1	Escherichia	Chile	2020	Other animals	blaNDM-5	mcr-9.1
GCA_022506545.1	Escherichia	Chile	2020	Other animals	blaNDM-5	mcr-9.1
GCA_022504245.1	Escherichia	Chile	2020	Other animals	blaNDM-5	mcr-9.1
GCA_022505845.1	Escherichia	Chile	2020	Other animals	blaNDM-5	mcr-9.1
GCA_003031755.1	Enterobacter	USA	2015	Homo sapiens	blaNDM-1	mcr-9.1
GCA_003071545.1	Salmonella	Germany	2012	Other animals	blaNDM-1	mcr-9.1
GCA_022964135.3	Escherichia	USA	2022	Homo sapiens	blaNDM-5	mcr-9.1
GCA_022964115.3	Escherichia	USA	2022	Homo sapiens	blaNDM-5	mcr-9.1
GCA_023000915.1	Escherichia	China	2019	animal	blaNDM-5	mcr-1.1
GCA_022997845.1	Escherichia	China	2019	animal	blaNDM-5	mcr-1.1
GCA_022969575.1	Escherichia	China	2019	Other animals	blaNDM-5	mcr-1.1
GCA_003428425.1	Enterobacter	China	2016	Homo sapiens	blaNDM-5	mcr-9.2
GCA_023243415.1	Escherichia	China	2017	Swine	blaNDM-5	mcr-1.1
GCA_023243675.1	Escherichia	China	2017	Swine	blaNDM-5	mcr-1.1
GCA_023243695.1	Escherichia	China	2017	Swine	blaNDM-5	mcr-1.1
GCA_023243735.1	Escherichia	China	2017	Swine	blaNDM-5	mcr-1.1
GCA_023243755.1	Escherichia	China	2017	Swine	blaNDM-5	mcr-1.1
GCA_023243795.1	Escherichia	China	2017	Swine	blaNDM-5	mcr-1.1
GCA_023243985.1	Escherichia	China	2017	Swine	blaNDM-5	mcr-1.1
GCA_023243995.1	Escherichia	China	2015	Swine	blaNDM-5	mcr-1.1
GCA_023244115.1	Escherichia	China	2017	Swine	blaNDM-5	mcr-1.1
GCA_023244175.1	Escherichia	China	2015	Swine	blaNDM-5	mcr-1.1
GCA_023244195.1	Escherichia	China	2016	poultry	blaNDM-1	mcr-1.1
GCA_023244335.1	Escherichia	China	2016	poultry	blaNDM-5	mcr-1.1
GCA_023244375.1	Escherichia	China	2017	Swine	blaNDM-5	mcr-1.1
GCA_023244385.1	Escherichia	China	2016	Swine	blaNDM-4	mcr-1.1
GCA_023244395.1	Escherichia	China	2017	Swine	blaNDM-5	mcr-1.1
GCA_023244445.1	Escherichia	China	2017	Swine	blaNDM-5	mcr-1.1
GCA_023244495.1	Escherichia	China	2016	poultry	blaNDM-4	mcr-1.1
GCA_023244695.1	Escherichia	China	2017	Swine	blaNDM-5	mcr-1.1
GCA_023244775.1	Escherichia	China	2016	poultry	blaNDM-1	mcr-1.26
GCA_023456355.1	Escherichia	Singapore	2022	unknown	blaNDM-1	mcr-1.1
GCA_023414395.1	Escherichia	Singapore	2022	unknown	blaNDM-1	mcr-1.1
GCA_023472815.1	Escherichia	China	2020	Homo sapiens	blaNDM-5	mcr-1.1
GCA_023598985.1	Escherichia	China	2019	Homo sapiens	blaNDM-5	mcr-1.1
GCA_024024435.1	Escherichia	Israel	2018	Homo sapiens	blaNDM-1	mcr-9.1
GCA_024509695.1	Escherichia	Chile	2020	Other animals	blaNDM-5	mcr-9.1
GCA_003991155.1	Escherichia	Viet Nam	2017	Homo sapiens	blaNDM-1	mcr-1.1
GCA_025154955.1	Escherichia	China	2014	Homo sapiens	blaNDM-1	mcr-1.1
GCA_025326225.1	Escherichia	France	2018	Water	blaNDM-1	mcr-9.1
GCA_025583545.1	Escherichia	China	2019	poultry	blaNDM-5	mcr-1.1
GCA_025583595.1	Escherichia	China	2019	poultry	blaNDM-5	mcr-1.1
GCA_025583625.1	Escherichia	China	2019	poultry	blaNDM-5	mcr-1.1
GCA_025717195.1	Escherichia	China	2015	Homo sapiens	blaNDM-5	mcr-1.1
GCA_025826495.1	Escherichia	China	2018	Homo sapiens	blaNDM-5	mcr-1.1
GCA_025792865.1	Escherichia	China	2015	Homo sapiens	blaNDM-5	mcr-1.1
GCA_025795065.1	Escherichia	China	2015	Homo sapiens	blaNDM-5	mcr-1.1
GCA_025795695.1	Escherichia	China	2017	Swine	blaNDM-5	mcr-1.1
GCA_025795905.1	Escherichia	China	2017	Swine	blaNDM-5	mcr-1.1
GCA_025795985.1	Escherichia	China	2017	Swine	blaNDM-5	mcr-1.1
GCA_025796005.1	Escherichia	China	2017	Swine	blaNDM-5	mcr-1.1
GCA_025796045.1	Escherichia	China	2017	Swine	blaNDM-5	mcr-1.1
GCA_025796055.1	Escherichia	China	2017	Swine	blaNDM-5	mcr-1.1
GCA_025796185.1	Escherichia	China	2017	Swine	blaNDM-5	mcr-1.1
GCA_025796475.1	Escherichia	China	2017	Swine	blaNDM-7	mcr-1.1
GCA_025796565.1	Escherichia	China	2017	Swine	blaNDM-5	mcr-1.1
GCA_025796865.1	Escherichia	China	2017	Swine	blaNDM-1	mcr-1.1
GCA_025797785.1	Escherichia	China	2017	Swine	blaNDM-5	mcr-1.1
GCA_025797825.1	Escherichia	China	2017	Swine	blaNDM-5	mcr-1.1
GCA_026150925.1	Escherichia	Australia	2018	Homo sapiens	blaNDM-5	mcr-9.1
GCA_004135775.1	Escherichia	Thailand	2014	Homo sapiens	blaNDM-1	mcr-1.1
GCA_004135815.1	Escherichia	Thailand	2014	Homo sapiens	blaNDM-1	mcr-1.1
GCA_005156265.1	Escherichia	Japan	2018	Homo sapiens	blaNDM-5	mcr-1.1
GCA_006402775.1	Klebsiella	Argentina	2014	Homo sapiens	blaNDM-1	mcr-9.1
GCA_026614445.1	Escherichia	China	2016	environment	blaNDM-9	mcr-1.1
GCA_026614435.1	Escherichia	China	2016	environment	blaNDM-9	mcr-1.1
GCA_026614545.1	Escherichia	China	2016	poultry	blaNDM-9	mcr-1.1
GCA_026614595.1	Escherichia	China	2016	poultry	blaNDM-9	mcr-1.1
GCA_026614615.1	Escherichia	China	2016	poultry	blaNDM-9	mcr-1.1
GCA_026614645.1	Escherichia	China	2016	Swine	blaNDM-5	mcr-1.1
GCA_026614655.1	Escherichia	China	2016	poultry	blaNDM-9	mcr-1.1
GCA_026614695.1	Escherichia	China	2016	environment	blaNDM-9	mcr-1.1
GCA_026614715.1	Escherichia	China	2016	poultry	blaNDM-5	mcr-1.1
GCA_026614775.1	Escherichia	China	2016	poultry	blaNDM-9	mcr-1.1
GCA_026614815.1	Escherichia	China	2016	poultry	blaNDM-9	mcr-1.1
GCA_026614875.1	Escherichia	China	2016	poultry	blaNDM-9	mcr-1.1
GCA_026614895.1	Escherichia	China	2016	Swine	blaNDM-1	mcr-1.1
GCA_026614975.1	Escherichia	China	2016	poultry	blaNDM-1	mcr-1.1
GCA_026619545.1	Escherichia	China	2016	Homo sapiens	blaNDM-5	mcr-1.1
GCA_026619615.1	Escherichia	China	2016	Homo sapiens	blaNDM-5	mcr-1.1
GCA_026619715.1	Escherichia	China	2016	Homo sapiens	blaNDM-5	mcr-1.1
GCA_026619765.1	Escherichia	China	2016	Homo sapiens	blaNDM-5	mcr-1.1
GCA_026619755.1	Escherichia	China	2016	Homo sapiens	blaNDM-5	mcr-1.1
GCA_026619915.1	Escherichia	China	2016	Homo sapiens	blaNDM-5	mcr-1.1
GCA_026619975.1	Escherichia	China	2016	Homo sapiens	blaNDM-5	mcr-1.1
GCA_026620045.1	Escherichia	China	2016	Homo sapiens	blaNDM-9	mcr-1.1
GCA_026683475.1	Escherichia	France	2015	Homo sapiens	blaNDM-1	mcr-9.1
GCA_007873865.1	Klebsiella	Viet Nam	2015	Homo sapiens	blaNDM-4	mcr-1.1
GCA_008368685.1	Enterobacter	China	2012	Homo sapiens	blaNDM-1	mcr-9.1
GCA_008369045.1	Enterobacter	China	2012	Homo sapiens	blaNDM-1	mcr-9.1
GCA_009393065.1	Escherichia	China	2015	Swine	blaNDM-9	mcr-1.1
GCA_009393125.1	Escherichia	China	2015	Swine	blaNDM-1	mcr-1.1
GCA_009393175.1	Escherichia	China	2015	Swine	blaNDM-5	mcr-1.1
GCA_027264035.1	Escherichia	USA	2022	Homo sapiens	blaNDM-1	mcr-9.1
GCA_009393195.1	Escherichia	China	2015	Swine	blaNDM-5	mcr-1.1
GCA_009393225.1	Escherichia	China	2015	Swine	blaNDM-5	mcr-1.1
GCA_009393555.1	Escherichia	China	2015	Swine	blaNDM-5	mcr-1.1
GCA_009393715.1	Escherichia	China	2015	Homo sapiens	blaNDM-5	mcr-1.1
GCA_028658355.1	Escherichia	Peru	2017	Homo sapiens	blaNDM-1	mcr-1.1
GCA_009393845.1	Escherichia	China	2015	Other animals	blaNDM-5	mcr-1.1
GCA_009393935.1	Escherichia	China	2015	Other animals	blaNDM-5	mcr-1.1
GCA_028994485.1	Escherichia	China	2020	Homo sapiens	blaNDM-5	mcr-1.1
GCA_029429325.3	Escherichia	USA	2023	Homo sapiens	blaNDM-1	mcr-9.1
GCA_029446135.1	Escherichia	China	2014	Homo sapiens	blaNDM-1	mcr-1.1
GCA_029446075.1	Escherichia	China	2012	Homo sapiens	blaNDM-1	mcr-1.1
GCA_029429885.1	Escherichia	Germany	2018	Homo sapiens	blaNDM-5	mcr-1.1
GCA_029492605.1	Escherichia	Singapore	2023	unknown	blaNDM-1	mcr-1.1
GCA_029475685.1	Escherichia	China	2020	Poultry	blaNDM-9	mcr-1.1
GCA_029473725.1	Escherichia	China	2019	Poultry	blaNDM-5	mcr-1.1
GCA_029485705.1	Escherichia	China	2021	Water	blaNDM-5	mcr-1.1
GCA_009394195.1	Escherichia	China	2015	poultry	blaNDM-5	mcr-1.1
GCA_029725715.1	Escherichia	China	2021	Homo sapiens	blaNDM-5	mcr-1.1
GCA_029722055.1	Escherichia	China	2020	Homo sapiens	blaNDM-9	mcr-1.1
GCA_029722095.1	Escherichia	China	2020	Homo sapiens	blaNDM-5	mcr-1.1
GCA_029722105.1	Escherichia	China	2019	Homo sapiens	blaNDM-5	mcr-1.1
GCA_029722215.1	Escherichia	China	2019	Homo sapiens	blaNDM-5	mcr-1.1
GCA_031812875.1	Escherichia	Japan	2020	Homo sapiens	blaNDM-9	mcr-1.1
GCA_034684765.1	Escherichia	Japan	2020	Homo sapiens	blaNDM-9	mcr-1.1
GCA_029946755.1	Escherichia	China	2020	Homo sapiens	blaNDM-5	mcr-1.1
GCA_030069405.1	Escherichia	India	2018	unknown	blaNDM-1	mcr-9.1
GCA_030073655.1	Escherichia	India	2018	unknown	blaNDM-1	mcr-9.1
GCA_033056695.1	Escherichia	Bangladesh	2021	Poultry	blaNDM-5	mcr-1.1
GCA_033056595.1	Escherichia	Bangladesh	2021	Other sources	blaNDM-5	mcr-1.1
GCA_030143755.1	Escherichia	China	2022	Homo sapiens	blaNDM-13	mcr-1.1
GCA_030187845.1	Escherichia	China	2016	poultry	blaNDM-5	mcr-1.1
GCA_030187835.1	Escherichia	China	2016	poultry	blaNDM-7	mcr-1.1
GCA_030187875.1	Escherichia	China	2016	poultry	blaNDM-7	mcr-1.1
GCA_030187895.1	Escherichia	China	2016	poultry	blaNDM-5	mcr-1.1
GCA_030187935.1	Escherichia	China	2015	poultry	blaNDM-5	mcr-1.1
GCA_030187955.1	Escherichia	China	2015	poultry	blaNDM-5	mcr-1.1
GCA_030187975.1	Escherichia	China	2017	poultry	blaNDM-5	mcr-1.1
GCA_030187995.1	Escherichia	China	2017	poultry	blaNDM-5	mcr-1.1
GCA_030188035.1	Escherichia	China	2017	poultry	blaNDM-5	mcr-1.1
GCA_030188055.1	Escherichia	China	2017	poultry	blaNDM-5	mcr-1.1
GCA_030188075.1	Escherichia	China	2017	poultry	blaNDM-5	mcr-1.1
GCA_030188095.1	Escherichia	China	2017	poultry	blaNDM-5	mcr-1.1
GCA_030188105.1	Escherichia	China	2017	poultry	blaNDM-5	mcr-1.1
GCA_030188875.1	Escherichia	China	2015	poultry	blaNDM-7	mcr-1.1
GCA_030188895.1	Escherichia	China	2017	poultry	blaNDM-5	mcr-1.1
GCA_030188905.1	Escherichia	China	2017	poultry	blaNDM-5	mcr-1.1
GCA_030188925.1	Escherichia	China	2015	poultry	blaNDM-5	mcr-1.1
GCA_030188955.1	Escherichia	China	2017	poultry	blaNDM-5	mcr-1.1
GCA_030188975.1	Escherichia	China	2017	poultry	blaNDM-5	mcr-1.1
GCA_030188995.1	Escherichia	China	2017	poultry	blaNDM-5	mcr-1.1
GCA_030189005.1	Escherichia	China	2017	poultry	blaNDM-5	mcr-1.1
GCA_030189035.1	Escherichia	China	2017	poultry	blaNDM-5	mcr-1.1
GCA_030189055.1	Escherichia	China	2015	poultry	blaNDM-5	mcr-1.1
GCA_030189075.1	Escherichia	China	2017	poultry	blaNDM-5	mcr-1.1
GCA_030189095.1	Escherichia	China	2017	poultry	blaNDM-5	mcr-1.1
GCA_030189105.1	Escherichia	China	2017	poultry	blaNDM-5	mcr-1.1
GCA_030189135.1	Escherichia	China	2017	poultry	blaNDM-5	mcr-1.1
GCA_030189145.1	Escherichia	China	2017	poultry	blaNDM-5	mcr-1.1
GCA_030189185.1	Escherichia	China	2017	poultry	blaNDM-5	mcr-1.1
GCA_030189175.1	Escherichia	China	2017	poultry	blaNDM-5	mcr-1.1
GCA_030189215.1	Escherichia	China	2017	poultry	blaNDM-5	mcr-1.1
GCA_030189225.1	Escherichia	China	2017	poultry	blaNDM-5	mcr-1.1
GCA_030189245.1	Escherichia	China	2017	poultry	blaNDM-5	mcr-1.1
GCA_030189275.1	Escherichia	China	2017	poultry	blaNDM-5	mcr-1.1
GCA_030189295.1	Escherichia	China	2017	poultry	blaNDM-5	mcr-1.1
GCA_030189305.1	Escherichia	China	2017	poultry	blaNDM-5	mcr-1.1
GCA_030189335.1	Escherichia	China	2017	poultry	blaNDM-5	mcr-1.1
GCA_030189395.1	Escherichia	China	2017	poultry	blaNDM-5	mcr-1.1
GCA_030189645.1	Escherichia	China	2017	poultry	blaNDM-5	mcr-1.1
GCA_030189765.1	Escherichia	China	2017	poultry	blaNDM-5	mcr-1.1
GCA_030189795.1	Escherichia	China	2017	poultry	blaNDM-5	mcr-1.1
GCA_030189935.1	Escherichia	China	2017	poultry	blaNDM-5	mcr-1.1
GCA_030190095.1	Escherichia	China	2017	poultry	blaNDM-5	mcr-1.1
GCA_030190175.1	Escherichia	China	2017	poultry	blaNDM-5	mcr-1.1
GCA_030190295.1	Escherichia	China	2017	poultry	blaNDM-5	mcr-1.1
GCA_030194115.1	Escherichia	China	2020	poultry	blaNDM-1	mcr-1.1
GCA_030196235.1	Escherichia	China	2019	Environment	blaNDM-5	mcr-1.1
GCA_030196255.1	Escherichia	China	2019	Environment	blaNDM-5	mcr-1.1
GCA_030196725.1	Escherichia	China	2019	poultry	blaNDM-5	mcr-1.1
GCA_030196755.1	Escherichia	China	2019	poultry	blaNDM-5	mcr-1.1
GCA_030196775.1	Escherichia	China	2019	poultry	blaNDM-5	mcr-1.1
GCA_030196825.1	Escherichia	China	2019	poultry	blaNDM-5	mcr-1.1
GCA_030196855.1	Escherichia	China	2019	poultry	blaNDM-5	mcr-1.1
GCA_030196895.1	Escherichia	China	2019	poultry	blaNDM-5	mcr-1.1
GCA_030196915.1	Escherichia	China	2019	poultry	blaNDM-5	mcr-1.1
GCA_030196955.1	Escherichia	China	2019	poultry	blaNDM-5	mcr-1.1
GCA_030197095.1	Escherichia	China	2019	poultry	blaNDM-5	mcr-1.1
GCA_030197115.1	Escherichia	China	2019	poultry	blaNDM-5	mcr-1.1
GCA_030197155.1	Escherichia	China	2019	poultry	blaNDM-5	mcr-1.1
GCA_030197225.1	Escherichia	China	2019	poultry	blaNDM-5	mcr-1.1
GCA_030197245.1	Escherichia	China	2019	poultry	blaNDM-1	mcr-1.1
GCA_030197265.1	Escherichia	China	2019	poultry	blaNDM-5	mcr-1.1
GCA_030364455.1	Escherichia	China	2016	Other sources	blaNDM-1	mcr-1.1
GCA_032643265.2	Escherichia	USA	2023	Homo sapiens	blaNDM-1	mcr-9.1
GCA_009394585.1	Escherichia	China	2015	Homo sapiens	blaNDM-5	mcr-1.1
GCA_031936805.2	Escherichia	USA	2023	Homo sapiens	blaNDM-5	mcr-1.1
GCA_031936745.2	Escherichia	USA	2023	Homo sapiens	blaNDM-5	mcr-1.1
GCA_009455525.1	Escherichia	China	2015	Swine	blaNDM-5	mcr-1.1
GCA_030700345.1	Escherichia	USA	2023	Homo sapiens	blaNDM-5	mcr-1.1
GCA_030712555.1	Escherichia	China	2022	Homo sapiens	blaNDM-9	mcr-1.1
GCA_030712795.1	Escherichia	China	2022	Homo sapiens	blaNDM-5	mcr-1.1
GCA_030712935.1	Escherichia	China	2021	Homo sapiens	blaNDM-5	mcr-1.1
GCA_030712945.1	Escherichia	China	2022	Homo sapiens	blaNDM-5	mcr-1.1
GCA_030713155.1	Escherichia	China	2021	Homo sapiens	blaNDM-5	mcr-1.1
GCA_030713175.1	Escherichia	China	2021	Homo sapiens	blaNDM-5	mcr-1.1
GCA_030713685.1	Escherichia	China	2020	Homo sapiens	blaNDM-5	mcr-1.1
GCA_030714565.1	Escherichia	China	2022	Homo sapiens	blaNDM-5	mcr-1.1
GCA_030714625.1	Escherichia	China	2020	Homo sapiens	blaNDM-9	mcr-1.1
GCA_030714655.1	Escherichia	China	2021	Homo sapiens	blaNDM-5	mcr-1.1
GCA_030714685.1	Escherichia	China	2021	Homo sapiens	blaNDM-5	mcr-1.1
GCA_010092405.1	Escherichia	China	2017	Homo sapiens	blaNDM-5	mcr-1.1
GCA_031193795.1	Escherichia	China	2021	Homo sapiens	blaNDM-9	mcr-1.1
GCA_031193915.1	Escherichia	China	2021	Homo sapiens	blaNDM-9	mcr-1.1
GCA_012641165.1	Escherichia	South Korea	2018	Homo sapiens	blaNDM-1	mcr-1.1
GCA_013072725.1	Escherichia	China	2018	poultry	blaNDM-5	mcr-1.1
GCA_031329675.1	Escherichia	China	2019	Homo sapiens	blaNDM-6	mcr-1.1
GCA_013072745.1	Escherichia	China	2018	poultry	blaNDM-5	mcr-1.1
GCA_032258605.1	Escherichia	China	2017	Homo sapiens	blaNDM-5	mcr-1.1
GCA_032460955.1	Escherichia	Portugal	2022	Homo sapiens	blaNDM-1	mcr-10.1
GCA_013072855.1	Escherichia	China	2018	poultry	blaNDM-5	mcr-1.1
GCA_013072955.1	Escherichia	China	2018	Other sources	blaNDM-5	mcr-1.1
GCA_013072965.1	Escherichia	Montenegro	2018	Water	blaNDM-5	mcr-1.1
GCA_013073055.1	Escherichia	China	2018	Other sources	blaNDM-5	mcr-1.1
GCA_013073365.1	Escherichia	China	2018	poultry	blaNDM-5	mcr-1.1
GCA_013073455.1	Escherichia	China	2018	poultry	blaNDM-5	mcr-1.1
GCA_013390695.1	Escherichia	South Korea	2019	Homo sapiens	blaNDM-9	mcr-1.1
GCA_013391045.1	Escherichia	South Korea	2019	Homo sapiens	blaNDM-9	mcr-1.1
GCA_014117285.1	Enterobacter	China	2019	Homo sapiens	blaNDM-1	mcr-9.2
GCA_032647245.1	Escherichia	China	2018	environment	blaNDM-5	mcr-1.1
GCA_014489435.1	Leclercia	Mexico	2019	Homo sapiens	blaNDM-1	mcr-9.1
GCA_032647285.1	Escherichia	China	2018	poultry	blaNDM-5	mcr-1.1
GCA_014490155.1	Escherichia	France	2016	Homo sapiens	blaNDM-1	mcr-9.1
GCA_032647345.1	Escherichia	China	2018	poultry	blaNDM-5	mcr-1.1
GCA_014490375.1	Escherichia	France	2015	Homo sapiens	blaNDM-1	mcr-9.1
GCA_032658485.1	Escherichia	China	2022	Homo sapiens	blaNDM-5	mcr-1.1
GCA_032658605.1	Escherichia	China	2022	Homo sapiens	blaNDM-5	mcr-1.1
GCA_032658625.1	Escherichia	China	2022	Homo sapiens	blaNDM-5	mcr-1.1
GCA_032658805.1	Escherichia	China	2022	Homo sapiens	blaNDM-5	mcr-1.1
GCA_032659925.1	Escherichia	China	2022	Homo sapiens	blaNDM-9	mcr-1.1
GCA_032672925.1	Escherichia	China	2020	Homo sapiens	blaNDM-5	mcr-1.1
GCA_032674465.1	Escherichia	China	2020	Homo sapiens	blaNDM-5	mcr-1.1
GCA_014490685.2	Klebsiella	Peru	2017	Homo sapiens	blaNDM-1	mcr-1.1
GCA_033436745.1	Escherichia	USA	2023	Homo sapiens	blaNDM-5	mcr-1.1
GCA_034652355.1	Escherichia	China	2021	Homo sapiens	blaNDM-5	mcr-1.1
GCA_035518975.1	Escherichia	USA	2023	Homo sapiens	blaNDM-5	mcr-1.1
GCA_014771415.1	Enterobacter	China	2020	Homo sapiens	blaNDM-1	mcr-9.1
GCA_035666315.1	Escherichia	China	2017	Homo sapiens	blaNDM-5	mcr-1.1
GCA_035853055.1	Escherichia	USA	2023	Homo sapiens	blaNDM-5	mcr-1.1
GCA_034423855.1	Escherichia	China	2021	Homo sapiens	blaNDM-7	mcr-1.1
GCA_034423875.1	Escherichia	China	2021	Homo sapiens	blaNDM-7	mcr-1.1
GCA_036549195.1	Escherichia	China	2021	Homo sapiens	blaNDM-9	mcr-1.1
GCA_036603235.1	Escherichia	China	2021	Homo sapiens	blaNDM-5	mcr-1.1
GCA_036603375.1	Escherichia	China	2021	Homo sapiens	blaNDM-5	mcr-1.1
GCA_036603395.1	Escherichia	China	2021	Homo sapiens	blaNDM-5	mcr-1.1
GCA_036603795.1	Escherichia	China	2021	Homo sapiens	blaNDM-5	mcr-1.1
GCA_036603915.1	Escherichia	China	2021	Homo sapiens	blaNDM-5	mcr-1.1
GCA_036603975.1	Escherichia	China	2021	Homo sapiens	blaNDM-5	mcr-1.1
GCA_036617715.1	Escherichia	China	2021	Homo sapiens	blaNDM-5	mcr-1.1
GCA_036909675.1	Escherichia	China	2021	Homo sapiens	blaNDM-5	mcr-1.1
GCA_036909835.1	Escherichia	China	2021	Homo sapiens	blaNDM-7	mcr-1.1
GCA_036909875.1	Escherichia	China	2021	Homo sapiens	blaNDM-9	mcr-1.1
GCA_036909935.1	Escherichia	China	2021	Homo sapiens	blaNDM-5	mcr-1.1
GCA_036910075.1	Escherichia	China	2021	Homo sapiens	blaNDM-5	mcr-1.1
GCA_036910115.1	Escherichia	China	2021	Homo sapiens	blaNDM-5	mcr-1.1
GCA_036910475.1	Escherichia	China	2021	Homo sapiens	blaNDM-5	mcr-1.1
GCA_036910895.1	Escherichia	China	2021	Homo sapiens	blaNDM-5	mcr-1.1
GCA_036911095.1	Escherichia	China	2021	Homo sapiens	blaNDM-5	mcr-1.1
GCA_036911315.1	Escherichia	China	2021	Homo sapiens	blaNDM-5	mcr-1.1
GCA_963889765.1	Escherichia	unknown	2024	unknown	blaNDM-1	mcr-1.1
GCA_963898455.1	Escherichia	unknown	2024	unknown	blaNDM-5	mcr-1.1
GCA_963898515.1	Escherichia	unknown	2024	unknown	blaNDM-5	mcr-1.1
GCA_037953405.1	Escherichia	China	2019	Homo sapiens	blaNDM-5	mcr-1.1
GCA_900093045.1	Klebsiella	Thailand	2015	Homo sapiens	blaNDM-1	mcr-9.1
GCA_900093195.1	Klebsiella	Thailand	2015	Homo sapiens	blaNDM-1	mcr-9.1
GCA_002252415.1	Klebsiella	China	2017	Homo sapiens	blaNDM-5	mcr-1.1
GCA_002811535.1	Klebsiella	China	2017	Water	blaNDM-5	mcr-1.1
GCA_002811585.1	Klebsiella	China	2017	Water	blaNDM-5	mcr-1.1
GCA_002853455.1	Klebsiella	China	2017	Homo sapiens	blaNDM-1	mcr-8.2
GCA_015535055.1	Enterobacter	China	2019	Homo sapiens	blaNDM-1	mcr-9.2
GCA_002853465.1	Klebsiella	China	2017	Homo sapiens	blaNDM-1	mcr-8.2
GCA_003037715.1	Klebsiella	China	2018	Homo sapiens	blaNDM-5	mcr-1.1
GCA_003073235.1	Klebsiella	Thailand	2017	Homo sapiens	blaNDM-1	mcr-1.1
GCA_900513855.1	Klebsiella	Montenegro	2018	Homo sapiens	blaNDM-1	mcr-9.1
GCA_900513935.1	Klebsiella	Montenegro	2018	Homo sapiens	blaNDM-1	mcr-9.1
GCA_900513925.1	Klebsiella	Montenegro	2018	Homo sapiens	blaNDM-1	mcr-9.1
GCA_900514035.1	Klebsiella	Montenegro	2018	Homo sapiens	blaNDM-1	mcr-9.1
GCA_900502615.1	Klebsiella	Denmark	2018	Homo sapiens	blaNDM-1	mcr-9.2
GCA_900503275.1	Klebsiella	Romania	2018	Homo sapiens	blaNDM-1	mcr-9.1
GCA_900503465.1	Klebsiella	Serbia	2018	Homo sapiens	blaNDM-1	mcr-9.1
GCA_022282845.1	Klebsiella	Thailand	2015	Homo sapiens	blaNDM-1	mcr-1.1
GCA_005184305.1	Klebsiella	Venezuela	2015	Homo sapiens	blaNDM-1	mcr-8.1
GCA_005504185.1	Klebsiella	China	2017	Homo sapiens	blaNDM-5	mcr-1.1
GCA_015712395.1	Escherichia	China	2019	Homo sapiens	blaNDM-5	mcr-1.1
GCA_011077375.1	Klebsiella	China	2018	poultry	blaNDM-5	mcr-8.1
GCA_011077425.1	Klebsiella	China	2018	poultry	blaNDM-5	mcr-8.1
GCA_011077505.1	Klebsiella	China	2019	poultry	blaNDM-5	mcr-8.1
GCA_012241505.1	Klebsiella	Peru	2017	Homo sapiens	blaNDM-1	mcr-1.1
GCA_013134165.1	Klebsiella	Poland	2017	Homo sapiens	blaNDM-1	mcr-9.2
GCA_022172345.1	Klebsiella	Singapore	2013	Homo sapiens	blaNDM-1	mcr-9.1
GCA_014117565.2	Klebsiella	Thailand	2018	Homo sapiens	blaNDM-1	mcr-1.1
GCA_014235835.1	Klebsiella	China	2016	Homo sapiens	blaNDM-5	mcr-8.1
GCA_014763075.2	Klebsiella	Thailand	2017	Homo sapiens	blaNDM-1	mcr-1.1
GCA_014946705.2	Klebsiella	Thailand	2018	Homo sapiens	blaNDM-1	mcr-1.1
GCA_015712405.1	Escherichia	China	2019	Homo sapiens	blaNDM-5	mcr-1.1
GCA_021971015.3	Klebsiella	USA	2021	Homo sapiens	blaNDM-7	mcr-9.1
GCA_021942045.1	Klebsiella	China	2020	Homo sapiens	blaNDM-5	mcr-8.2
GCA_015712415.1	Escherichia	China	2017	Homo sapiens	blaNDM-5	mcr-1.1
GCA_021907235.1	Klebsiella	Viet Nam	2017	Homo sapiens	blaNDM-1	mcr-8.2
GCA_019928105.1	Klebsiella	Thailand	2017	Homo sapiens	blaNDM-1	mcr-1.1
GCA_020564865.1	Klebsiella	Thailand	2019	Homo sapiens	blaNDM-1	mcr-1.1
GCA_020990405.1	Klebsiella	China	2016	Other animals	blaNDM-1	mcr-8.1
GCA_021798585.1	Klebsiella	United Kingdom	2015	Homo sapiens	blaNDM-1	mcr-9.1
GCA_021726705.1	Klebsiella	China	2020	Homo sapiens	blaNDM-1	mcr-1.1
GCA_022156925.1	Klebsiella	United Kingdom	2016	Homo sapiens	blaNDM-1	mcr-9.1
GCA_022156365.1	Klebsiella	United Kingdom	2015	Homo sapiens	blaNDM-1	mcr-9.1
GCA_022115215.1	Klebsiella	United Kingdom	2015	Homo sapiens	blaNDM-1	mcr-9.1
GCA_022965275.3	Klebsiella	USA	2022	Homo sapiens	blaNDM-1	mcr-9.1
GCA_022996005.1	Klebsiella	China	2019	Water	blaNDM-1	mcr-8.2
GCA_024023455.1	Klebsiella	Israel	2018	Homo sapiens	blaNDM-1	mcr-9.1
GCA_024273355.1	Klebsiella	Israel	2018	Homo sapiens	blaNDM-1	mcr-9.1
GCA_024188395.3	Klebsiella	USA	2022	Homo sapiens	blaNDM-1	mcr-9.1
GCA_015712425.1	Escherichia	China	2017	Homo sapiens	blaNDM-4	mcr-1.1
GCA_015712485.1	Escherichia	China	2017	Homo sapiens	blaNDM-5	mcr-1.1
GCA_015712495.1	Escherichia	China	2017	Homo sapiens	blaNDM-5	mcr-1.1
GCA_015712505.1	Escherichia	China	2017	Homo sapiens	blaNDM-4	mcr-1.1
GCA_025082855.1	Klebsiella	Singapore	2017	Homo sapiens	blaNDM-5	mcr-1.1
GCA_025108805.1	Klebsiella	Singapore	2015	Homo sapiens	blaNDM-1	mcr-9.2
GCA_025082935.1	Klebsiella	Singapore	2013	Homo sapiens	blaNDM-1	mcr-9.1
GCA_025886965.1	Klebsiella	USA	2022	Homo sapiens	blaNDM-1	mcr-9.1
GCA_026614575.1	Klebsiella	China	2016	poultry	blaNDM-5	mcr-3.11
GCA_026619515.1	Klebsiella	China	2014	Homo sapiens	blaNDM-1	mcr-8.1
GCA_015712525.1	Escherichia	China	2017	Homo sapiens	blaNDM-9	mcr-1.1
GCA_030190475.1	Klebsiella	China	2018	Environment	blaNDM-1	mcr-1.1
GCA_030190495.1	Klebsiella	China	2018	Environment	blaNDM-1	mcr-1.1
GCA_030190515.1	Klebsiella	China	2018	Environment	blaNDM-1	mcr-1.1
GCA_030190555.1	Klebsiella	China	2018	Environment	blaNDM-1	mcr-1.1
GCA_030192385.1	Klebsiella	China	2018	poultry	blaNDM-1	mcr-1.1
GCA_030192485.1	Klebsiella	China	2018	poultry	blaNDM-1	mcr-1.1
GCA_030192785.1	Klebsiella	China	2018	poultry	blaNDM-1	mcr-1.1
GCA_030193095.1	Klebsiella	China	2018	poultry	blaNDM-1	mcr-1.1
GCA_030196175.1	Klebsiella	China	2021	Environment	blaNDM-5	mcr-8.1
GCA_030196525.1	Klebsiella	China	2019	Environment	blaNDM-1	mcr-1.1
GCA_030196545.1	Klebsiella	China	2019	Environment	blaNDM-5	mcr-8.1
GCA_030196575.1	Klebsiella	China	2019	Environment	blaNDM-5	mcr-8.1
GCA_015712535.1	Escherichia	China	2017	Homo sapiens	blaNDM-5	mcr-1.1
GCA_030196635.1	Klebsiella	China	2019	Environment	blaNDM-5	mcr-8.1
GCA_030196655.1	Klebsiella	China	2019	Environment	blaNDM-5	mcr-8.1
GCA_032150065.1	Klebsiella	USA	2023	Homo sapiens	blaNDM-1	mcr-8.1
GCA_033547255.1	Klebsiella	Saudi Arabia	2022	unknown	blaNDM-5	mcr-1.1
GCA_015712635.1	Escherichia	China	2015	Homo sapiens	blaNDM-5	mcr-1.1
GCA_036248645.1	Klebsiella	USA	2023	Homo sapiens	blaNDM-7	mcr-9.1
GCA_036422155.1	Klebsiella	Thailand	2020	Homo sapiens	blaNDM-1	mcr-8.2
GCA_037202125.1	Klebsiella	Saudi Arabia	2022	unknown	blaNDM-5	mcr-1.1
GCA_037202225.1	Klebsiella	Saudi Arabia	2022	unknown	blaNDM-5	mcr-1.1
GCA_037646425.1	Klebsiella	China	2021	Homo sapiens	blaNDM-1	mcr-8.1
GCA_037966485.1	Klebsiella	China	2021	Homo sapiens	blaNDM-1	mcr-8.1
GCA_001049815.1	Providencia	unknown	2015	unknown	blaNDM-1	mcr-4.3
GCA_006369515.1	Vibrio	China	2014	Water	blaNDM-1	mcr-1.1
GCA_001472135.1	Enterobacter	Viet Nam	2010	Homo sapiens	blaNDM-1	mcr-10.1
GCA_001525175.1	Enterobacter	Viet Nam	2014	Homo sapiens	blaNDM-1	mcr-9.1
GCA_016089085.1	Citrobacter	Denmark	2014	Homo sapiens	blaNDM-16a,blaNDM-1	mcr-9.1,mcr-9.2
GCA_015959265.1	Enterobacter	Nigeria	2014	Homo sapiens	blaNDM-1	mcr-9.1
GCA_021546715.1	Enterobacter	United Kingdom	2015	Homo sapiens	blaNDM-1	mcr-9.1
GCA_021503135.1	Enterobacter	Pakistan	2016	Homo sapiens	blaNDM-1	mcr-9.1
GCA_023365775.1	Enterobacter	Singapore	2022	unknown	blaNDM-1	mcr-9.2
GCA_023457755.1	Enterobacter	Singapore	2022	unknown	blaNDM-1	mcr-9.2
GCA_023933005.1	Enterobacter	Israel	2018	Homo sapiens	blaNDM-1	mcr-9.1
GCA_023924785.1	Enterobacter	Israel	2018	Homo sapiens	blaNDM-1	mcr-9.1
GCA_025877585.1	Enterobacter	Norway	2019	Homo sapiens	blaNDM-1	mcr-9.1
GCA_030234585.1	Enterobacter	Nigeria	2018	Homo sapiens	blaNDM-1	mcr-10.1
GCA_031610155.1	Enterobacter	India	2022	Homo sapiens	blaNDM-5	mcr-9.1
GCA_031610165.1	Enterobacter	India	2022	Homo sapiens	blaNDM-5	mcr-9.1
GCA_033031455.1	Enterobacter	Pakistan	2016	Environment	blaNDM-1	mcr-9.1
GCA_034570975.1	Enterobacter	USA	2023	Homo sapiens	blaNDM-7	mcr-9.1
GCA_035235085.1	Enterobacter	USA	2023	Homo sapiens	blaNDM-7	mcr-9.1
GCA_016123555.1	Escherichia	China	2016	environment	blaNDM-5	mcr-1.1
GCA_022474495.1	Raoultella	USA	2021	Homo sapiens	blaNDM-1	mcr-9.1
GCA_022539825.1	Klebsiella	unknown	2019	unknown	blaNDM-1	mcr-9.2
GCA_022540125.1	Klebsiella	unknown	2019	unknown	blaNDM-1	mcr-9.2
GCA_023683965.1	Klebsiella	Australia	2018	Homo sapiens	blaNDM-1	mcr-9.1
GCA_025775735.1	Klebsiella	USA	2022	Homo sapiens	blaNDM-1	mcr-9.1
GCA_026891955.1	Raoultella	China	2017	Homo sapiens	blaNDM-1	mcr-10.1
GCA_016089075.1	Citrobacter	Denmark	2013	Homo sapiens	blaNDM-1	mcr-9.1
GCA_016088945.1	Citrobacter	Denmark	2013	Homo sapiens	blaNDM-1	mcr-9.1
GCA_016089205.1	Citrobacter	Denmark	2013	Homo sapiens	blaNDM-1	mcr-9.1
GCA_016088975.1	Citrobacter	Denmark	2013	Homo sapiens	blaNDM-1	mcr-9.1
GCA_016088875.1	Citrobacter	Denmark	2013	Homo sapiens	blaNDM-1	mcr-9.1
GCA_016089195.1	Citrobacter	Denmark	2014	Homo sapiens	blaNDM-1	mcr-9.1
GCA_016089015.1	Citrobacter	Denmark	2014	Homo sapiens	blaNDM-1	mcr-9.1
GCA_902498925.1	Citrobacter	France	2019	unknown	blaNDM-1	mcr-9.1
GCA_902506645.1	Citrobacter	France	2019	unknown	blaNDM-1	mcr-9.1
GCA_902506715.1	Citrobacter	France	2019	unknown	blaNDM-1	mcr-9.1
GCA_902506695.1	Citrobacter	France	2019	unknown	blaNDM-1	mcr-9.1
GCA_902506735.1	Citrobacter	France	2019	unknown	blaNDM-1	mcr-9.1
GCA_018868325.3	Citrobacter	USA	2021	Homo sapiens	blaNDM-1	mcr-9.1
GCA_019660135.1	Citrobacter	China	2015	Homo sapiens	blaNDM-1	mcr-9.1
GCA_025668045.1	Citrobacter	Hungary	2020	Other sources	blaNDM-1	mcr-9.1
GCA_025879905.1	Citrobacter	Norway	2017	Homo sapiens	blaNDM-1	mcr-9.1
GCA_027908715.1	Citrobacter	Germany	2022	Homo sapiens	blaNDM-1	mcr-9.1
GCA_029380075.3	Citrobacter	USA	2023	Homo sapiens	blaNDM-1	mcr-9.1
GCA_030194455.1	Citrobacter	China	2021	Environment	blaNDM-1	mcr-8.1
GCA_030194635.1	Citrobacter	China	2021	Environment	blaNDM-1	mcr-8.1
GCA_016123755.1	Escherichia	China	2016	environment	blaNDM-5	mcr-1.1
GCA_016123825.1	Escherichia	China	2016	environment	blaNDM-5	mcr-1.1
GCA_016123935.1	Escherichia	China	2016	environment	blaNDM-5	mcr-1.1
GCA_033137945.2	Citrobacter	USA	2023	Homo sapiens	blaNDM-7	mcr-9.1
GCA_034806725.1	Citrobacter	USA	2023	Homo sapiens	blaNDM-1	mcr-9.1
GCA_035008785.1	Citrobacter	Germany	2021	Water	blaNDM-5	mcr-9.2
GCA_035008805.1	Citrobacter	Germany	2021	Water	blaNDM-5	mcr-9.2
GCA_016123945.1	Escherichia	China	2016	environment	blaNDM-5	mcr-1.1
GCA_016124055.1	Escherichia	China	2016	environment	blaNDM-5	mcr-1.1
GCA_029750145.3	Pluralibacter	USA	2022	Homo sapiens	blaNDM-5	mcr-10.1
GCA_000803045.1	Enterobacter	Brazil	2012	Homo sapiens	blaNDM-1	mcr-9.1
GCA_001475405.1	Enterobacter	Romania	2013	Homo sapiens	blaNDM-1	mcr-9.1
GCA_002264185.1	Enterobacter	China	2015	Homo sapiens	blaNDM-1	mcr-9.2
GCA_002850625.1	Enterobacter	China	2017	Homo sapiens	blaNDM-1	mcr-9.1
GCA_003260505.1	Enterobacter	unknown	2018	unknown	blaNDM-1	mcr-9.1
GCA_016616795.1	Enterobacter	unknown	2021	Homo sapiens	blaNDM-1	mcr-9.1
GCA_003964445.1	Enterobacter	China	2018	Homo sapiens	blaNDM-5	mcr-9.1
GCA_003964845.1	Enterobacter	China	2018	Homo sapiens	blaNDM-1	mcr-9.2
GCA_003965095.1	Enterobacter	China	2016	Homo sapiens	blaNDM-1	mcr-9.2
GCA_003965535.1	Enterobacter	China	2016	Homo sapiens	blaNDM-1	mcr-9.1
GCA_003965735.1	Enterobacter	China	2016	Homo sapiens	blaNDM-1	mcr-9.1
GCA_003986785.1	Enterobacter	China	2014	Homo sapiens	blaNDM-1	mcr-9.1
GCA_015685735.1	Enterobacter	Myanmar	2016	Homo sapiens	blaNDM-1	mcr-9.1
GCA_007954085.1	Enterobacter	USA	2018	Homo sapiens	blaNDM-1	mcr-9.1
GCA_016745355.1	Enterobacter	China	2018	Homo sapiens	blaNDM-1	mcr-9.1
GCA_015682555.1	Enterobacter	USA	2019	Homo sapiens	blaNDM-7	mcr-9.1
GCA_013185095.1	Enterobacter	China	2018	Homo sapiens	blaNDM-1	mcr-9.1
GCA_014190135.1	Enterobacter	Viet Nam	2020	unknown	blaNDM-1	mcr-9.1
GCA_018223825.1	Klebsiella	China	2020	Homo sapiens	blaNDM-1	mcr-9.2
GCA_018279085.1	Escherichia	China	2017	poultry	blaNDM-5	mcr-1.1
GCA_018623105.1	Klebsiella	China	2020	Homo sapiens	blaNDM-5	mcr-8.2
GCA_019375055.2	Escherichia	China	2019	unknown	blaNDM-1	mcr-1.1
GCA_019449205.1	Enterobacter	China	2015	Homo sapiens	blaNDM-1	mcr-9.1
GCA_019458525.1	Enterobacter	China	2017	Homo sapiens	blaNDM-1	mcr-10.1
GCA_019660055.1	Enterobacter	China	2016	Homo sapiens	blaNDM-1	mcr-9.1
GCA_019660305.1	Enterobacter	China	2016	Homo sapiens	blaNDM-1	mcr-9.1
GCA_019837065.1	Enterobacter	China	2019	Homo sapiens	blaNDM-1	mcr-9.1
GCA_019492095.1	Klebsiella	China	2011	Homo sapiens	blaNDM-1	mcr-9.1
GCA_021180155.1	Enterobacter	Myanmar	2016	Homo sapiens	blaNDM-4	mcr-9.1
GCA_021179595.1	Enterobacter	Myanmar	2016	Homo sapiens	blaNDM-1	mcr-9.1
GCA_021285405.1	Enterobacter	China	2017	Homo sapiens	blaNDM-1	mcr-9.2
GCA_021285905.1	Enterobacter	China	2015	Homo sapiens	blaNDM-1	mcr-9.2
GCA_021286425.1	Enterobacter	China	2015	Homo sapiens	blaNDM-1	mcr-9.2
GCA_021286475.1	Enterobacter	China	2017	Homo sapiens	blaNDM-1	mcr-9.2
GCA_021416545.1	Enterobacter	China	2018	Homo sapiens	blaNDM-1	mcr-9.1
GCA_021416625.1	Enterobacter	China	2018	Homo sapiens	blaNDM-1	mcr-9.1
GCA_021416685.1	Enterobacter	China	2018	Homo sapiens	blaNDM-1	mcr-9.1
GCA_021416705.1	Enterobacter	China	2018	Homo sapiens	blaNDM-1	mcr-9.1
GCA_021892055.1	Enterobacter	Sudan	2020	Homo sapiens	blaNDM-1	mcr-9.1
GCA_021892215.1	Enterobacter	Sudan	2020	Homo sapiens	blaNDM-1	mcr-9.1
GCA_021892295.1	Enterobacter	Sudan	2020	Homo sapiens	blaNDM-1	mcr-9.1
GCA_021892315.1	Enterobacter	Sudan	2020	Homo sapiens	blaNDM-1	mcr-9.1
GCA_021892345.1	Enterobacter	Sudan	2020	Homo sapiens	blaNDM-1	mcr-9.1
GCA_022490295.3	Enterobacter	USA	2022	Homo sapiens	blaNDM-1	mcr-9.2
GCA_019537235.1	Enterobacter	China	2016	Homo sapiens	blaNDM-1	mcr-9.1
GCA_023558695.1	Enterobacter	China	2021	Homo sapiens	blaNDM-6	mcr-9.2
GCA_023558725.1	Enterobacter	China	2015	Homo sapiens	blaNDM-5	mcr-9.1
GCA_023558745.1	Enterobacter	China	2015	Homo sapiens	blaNDM-1	mcr-9.2
GCA_023558785.1	Enterobacter	China	2015	Homo sapiens	blaNDM-1	mcr-9.1
GCA_023558805.1	Enterobacter	China	2015	Homo sapiens	blaNDM-1	mcr-9.2
GCA_023558825.1	Enterobacter	China	2015	Homo sapiens	blaNDM-1	mcr-9.1
GCA_019537255.1	Enterobacter	China	2015	Homo sapiens	blaNDM-1	mcr-9.1
GCA_023753765.1	Enterobacter	China	2021	Homo sapiens	blaNDM-6	mcr-9.2
GCA_023754135.1	Enterobacter	China	2020	Homo sapiens	blaNDM-1	mcr-9.1
GCA_023754365.1	Enterobacter	China	2018	Homo sapiens	blaNDM-1	mcr-9.1
GCA_019537275.1	Enterobacter	China	2014	Homo sapiens	blaNDM-1	mcr-9.1
GCA_023754785.1	Enterobacter	China	2015	Homo sapiens	blaNDM-1	mcr-9.1
GCA_023754825.1	Enterobacter	China	2015	Homo sapiens	blaNDM-1	mcr-9.1
GCA_019537295.1	Enterobacter	China	2013	Homo sapiens	blaNDM-1	mcr-9.2
GCA_023754925.1	Enterobacter	China	2015	Homo sapiens	blaNDM-1	mcr-9.2
GCA_019537315.1	Enterobacter	China	2016	Homo sapiens	blaNDM-1	mcr-9.1
GCA_023755105.1	Enterobacter	China	2015	Homo sapiens	blaNDM-1	mcr-9.2
GCA_019537335.1	Enterobacter	China	2015	Homo sapiens	blaNDM-1	mcr-9.1
GCA_019837085.1	Enterobacter	China	2020	Homo sapiens	blaNDM-1	mcr-9.1
GCA_019973635.1	Raoultella	Viet Nam	2021	unknown	blaNDM-1	mcr-10.1
GCA_023757585.1	Enterobacter	China	2017	Homo sapiens	blaNDM-1	mcr-10.1
GCA_020410845.1	Escherichia	China	2019	unknown	blaNDM-5	mcr-1.1
GCA_024367115.3	Enterobacter	USA	2022	Homo sapiens	blaNDM-1	mcr-9.1
GCA_024499855.1	Enterobacter	Israel	2022	Homo sapiens	blaNDM-1	mcr-9.1
GCA_024706605.1	Enterobacter	USA	2022	Homo sapiens	blaNDM-1	mcr-9.1
GCA_025314115.1	Enterobacter	USA	2022	Homo sapiens	blaNDM-7	mcr-9.1
GCA_025290855.1	Enterobacter	India	2021	Water	blaNDM-1	mcr-9.1
GCA_025506535.3	Enterobacter	USA	2022	Homo sapiens	blaNDM-1	mcr-9.1
GCA_025670225.3	Enterobacter	USA	2022	Homo sapiens	blaNDM-1	mcr-9.1
GCA_025815655.1	Enterobacter	USA	2022	Homo sapiens	blaNDM-1	mcr-9.1
GCA_025876265.1	Enterobacter	Norway	2020	Homo sapiens	blaNDM-5	mcr-9.1
GCA_025899445.1	Enterobacter	Australia	2018	Homo sapiens	blaNDM-7	mcr-9.1
GCA_026057435.3	Enterobacter	USA	2022	Homo sapiens	blaNDM-1	mcr-9.1
GCA_026114735.1	Enterobacter	China	2019	Homo sapiens	blaNDM-1	mcr-9.1
GCA_026114985.1	Enterobacter	China	2020	Homo sapiens	blaNDM-1	mcr-9.1
GCA_026115035.1	Enterobacter	China	2017	Homo sapiens	blaNDM-1	mcr-9.1
GCA_026115085.1	Enterobacter	China	2017	Homo sapiens	blaNDM-1	mcr-9.1
GCA_026115745.1	Enterobacter	China	2020	Homo sapiens	blaNDM-1	mcr-9.1
GCA_026115865.1	Enterobacter	China	2020	Homo sapiens	blaNDM-1	mcr-9.1
GCA_026116125.1	Enterobacter	China	2019	Homo sapiens	blaNDM-1	mcr-9.1
GCA_026116165.1	Enterobacter	China	2019	Homo sapiens	blaNDM-1	mcr-9.1
GCA_026116185.1	Enterobacter	China	2019	Homo sapiens	blaNDM-1	mcr-9.1
GCA_026116195.1	Enterobacter	China	2019	Homo sapiens	blaNDM-1	mcr-9.1
GCA_026116225.1	Enterobacter	China	2019	Homo sapiens	blaNDM-1	mcr-9.1
GCA_026116405.1	Enterobacter	China	2017	Homo sapiens	blaNDM-1	mcr-9.2
GCA_026154465.1	Enterobacter	USA	2022	Homo sapiens	blaNDM-5	mcr-9.1
GCA_020616495.1	Escherichia	China	2019	Homo sapiens	blaNDM-5	mcr-1.1
GCA_021397775.1	Escherichia	China	2020	Homo sapiens	blaNDM-5	mcr-9.1
GCA_021398875.1	Escherichia	China	2020	Homo sapiens	blaNDM-5	mcr-1.1
GCA_021441965.1	Escherichia	China	2021	Poultry	blaNDM-5	mcr-1.1
GCA_021869625.1	Enterobacter	China	2020	unknown	blaNDM-1	mcr-9.1
GCA_021869665.1	Enterobacter	China	2020	unknown	blaNDM-1	mcr-9.1
GCA_021869685.1	Enterobacter	China	2021	unknown	blaNDM-1	mcr-9.2
GCA_022546435.1	Escherichia	China	2015	Homo sapiens	blaNDM-1	mcr-1.1
GCA_022559265.1	Escherichia	China	2016	Homo sapiens	blaNDM-5	mcr-1.1
GCA_022570715.1	Enterobacter	China	2019	Homo sapiens	blaNDM-1	mcr-10.1
GCA_023024425.1	Escherichia	China	2016	Homo sapiens	blaNDM-5	mcr-1.33
GCA_028670475.1	Enterobacter	USA	2023	Homo sapiens	blaNDM-5	mcr-9.1
GCA_028671625.1	Enterobacter	USA	2023	Homo sapiens	blaNDM-5	mcr-9.1
GCA_028829405.3	Enterobacter	USA	2023	Homo sapiens	blaNDM-7	mcr-9.1
GCA_028829315.3	Enterobacter	USA	2023	Homo sapiens	blaNDM-5	mcr-10.1
GCA_023094055.1	Escherichia	China	2021	Homo sapiens	blaNDM-5	mcr-1.1
GCA_023100765.1	Escherichia	China	2020	Homo sapiens	blaNDM-5	mcr-1.1
GCA_023547225.1	Enterobacter	China	2017	Homo sapiens	blaNDM-1	mcr-10.1
GCA_023547315.1	Enterobacter	China	2018	Homo sapiens	blaNDM-1	mcr-10.1
GCA_023547485.1	Enterobacter	China	2017	Homo sapiens	blaNDM-1	mcr-9.2
GCA_029456805.1	Enterobacter	France	2022	Homo sapiens	blaNDM-1	mcr-9.2
GCA_029456855.1	Enterobacter	France	2022	Homo sapiens	blaNDM-1	mcr-9.2
GCA_029456875.1	Enterobacter	France	2022	Homo sapiens	blaNDM-1	mcr-9.2
GCA_029456925.1	Enterobacter	France	2022	Homo sapiens	blaNDM-1	mcr-9.2
GCA_029456995.1	Enterobacter	France	2020	Homo sapiens	blaNDM-1	mcr-9.2
GCA_029457015.1	Enterobacter	France	2021	Homo sapiens	blaNDM-1	mcr-9.2
GCA_029457065.1	Enterobacter	France	2021	Homo sapiens	blaNDM-1	mcr-9.2
GCA_031476475.2	Enterobacter	USA	2021	Homo sapiens	blaNDM-7	mcr-9.1
GCA_031471195.2	Enterobacter	USA	2023	Homo sapiens	blaNDM-7	mcr-9.1
GCA_031472535.1	Enterobacter	USA	2023	Homo sapiens	blaNDM-5	mcr-9.1
GCA_031472495.1	Enterobacter	USA	2023	Homo sapiens	blaNDM-1	mcr-9.1
GCA_031472305.1	Enterobacter	USA	2023	Homo sapiens	blaNDM-1	mcr-9.1
GCA_031472045.1	Enterobacter	Singapore	2015	Homo sapiens	blaNDM-1	mcr-9.1
GCA_030187275.2	Enterobacter	Australia	2018	Homo sapiens	blaNDM-7	mcr-9.1
GCA_030283245.1	Enterobacter	Australia	2021	Homo sapiens	blaNDM-1	mcr-9.1
GCA_030283305.1	Enterobacter	Australia	2021	Homo sapiens	blaNDM-1	mcr-9.1
GCA_030283445.1	Enterobacter	Australia	2020	Homo sapiens	blaNDM-1	mcr-9.1
GCA_030283465.1	Enterobacter	Australia	2020	Homo sapiens	blaNDM-1	mcr-9.1
GCA_030283625.1	Enterobacter	Australia	2020	Homo sapiens	blaNDM-1	mcr-9.1
GCA_023753325.1	Enterobacter	China	2021	Homo sapiens	blaNDM-1	mcr-9.1
GCA_030358255.1	Enterobacter	Australia	2020	Homo sapiens	blaNDM-1	mcr-9.1
GCA_031389345.2	Enterobacter	USA	2023	Homo sapiens	blaNDM-5	mcr-9.1
GCA_031384505.1	Enterobacter	USA	2023	Homo sapiens	blaNDM-1	mcr-9.2
GCA_030466495.1	Enterobacter	China	2016	Homo sapiens	blaNDM-1	mcr-9.1
GCA_030466545.1	Enterobacter	China	2015	Homo sapiens	blaNDM-1	mcr-9.1
GCA_023753425.1	Enterobacter	China	2021	Homo sapiens	blaNDM-1	mcr-9.2
GCA_030466555.1	Enterobacter	China	2015	Homo sapiens	blaNDM-1	mcr-9.1
GCA_030466585.1	Enterobacter	China	2014	Homo sapiens	blaNDM-1	mcr-9.1
GCA_031376965.2	Enterobacter	USA	2023	Homo sapiens	blaNDM-5	mcr-10.1
GCA_031384245.2	Enterobacter	USA	2023	Homo sapiens	blaNDM-1	mcr-9.1
GCA_031377125.2	Enterobacter	USA	2023	Homo sapiens	blaNDM-7	mcr-9.1
GCA_031377075.2	Enterobacter	USA	2023	Homo sapiens	blaNDM-5	mcr-10.1
GCA_031376945.2	Enterobacter	USA	2023	Homo sapiens	blaNDM-5	mcr-10.1
GCA_030730985.1	Enterobacter	USA	2023	Homo sapiens	blaNDM-1	mcr-9.2
GCA_030731005.1	Enterobacter	USA	2023	Homo sapiens	blaNDM-5	mcr-9.1
GCA_023753745.1	Enterobacter	China	2021	Homo sapiens	blaNDM-6	mcr-9.2
GCA_031237165.2	Enterobacter	USA	2023	Homo sapiens	blaNDM-5	mcr-9.1
GCA_023753945.1	Enterobacter	China	2018	Homo sapiens	blaNDM-1	mcr-9.1
GCA_031339975.2	Enterobacter	USA	2023	Homo sapiens	blaNDM-5	mcr-9.1
GCA_031344145.1	Enterobacter	USA	2023	Homo sapiens	blaNDM-5	mcr-9.1
GCA_031463795.2	Enterobacter	USA	2023	Homo sapiens	blaNDM-5	mcr-9.1
GCA_031624455.1	Enterobacter	China	2019	Homo sapiens	blaNDM-1	mcr-9.2
GCA_023754035.1	Enterobacter	China	2020	Homo sapiens	blaNDM-1	mcr-10.1
GCA_023754725.1	Enterobacter	China	2015	Homo sapiens	blaNDM-1	mcr-9.2
GCA_031902405.1	Enterobacter	USA	2023	Homo sapiens	blaNDM-7	mcr-9.1
GCA_031881175.2	Enterobacter	USA	2023	Homo sapiens	blaNDM-1	mcr-9.1
GCA_031880495.1	Enterobacter	USA	2023	Homo sapiens	blaNDM-1	mcr-9.1
GCA_031880515.2	Enterobacter	USA	2023	Homo sapiens	blaNDM-7	mcr-9.1
GCA_032183365.2	Enterobacter	USA	2023	Homo sapiens	blaNDM-5	mcr-10.1
GCA_032263665.2	Enterobacter	USA	2023	Homo sapiens	blaNDM-5	mcr-9.1
GCA_033011855.2	Enterobacter	USA	2023	Homo sapiens	blaNDM-5	mcr-9.1
GCA_033028565.2	Enterobacter	USA	2021	Homo sapiens	blaNDM-5	mcr-9.1
GCA_033037475.1	Enterobacter	USA	2023	Environment	blaNDM-7	mcr-9.1
GCA_033037355.1	Enterobacter	USA	2023	Environment	blaNDM-7	mcr-9.1
GCA_033037375.1	Enterobacter	USA	2023	Homo sapiens	blaNDM-7	mcr-9.1
GCA_033031435.1	Enterobacter	Pakistan	2016	Environment	blaNDM-1	mcr-9.1
GCA_033031635.1	Enterobacter	Pakistan	2016	Environment	blaNDM-1	mcr-9.1
GCA_033032955.1	Enterobacter	Pakistan	2016	Environment	blaNDM-1	mcr-9.1
GCA_033032995.1	Enterobacter	Pakistan	2016	Environment	blaNDM-1	mcr-9.1
GCA_033033035.1	Enterobacter	Pakistan	2016	Environment	blaNDM-1	mcr-9.1
GCA_033033075.1	Enterobacter	Pakistan	2016	Environment	blaNDM-1	mcr-9.1
GCA_033033115.1	Enterobacter	Pakistan	2016	Environment	blaNDM-1	mcr-9.1
GCA_033137845.2	Enterobacter	USA	2023	Homo sapiens	blaNDM-7	mcr-9.1
GCA_033177545.2	Enterobacter	USA	2023	Homo sapiens	blaNDM-7	mcr-9.1
GCA_023754885.1	Enterobacter	China	2015	Homo sapiens	blaNDM-5	mcr-9.1
GCA_033488915.1	Enterobacter	China	2022	Homo sapiens	blaNDM-1	mcr-9.2
GCA_033725875.1	Enterobacter	USA	2022	Homo sapiens	blaNDM-7	mcr-9.1
GCA_033821995.1	Enterobacter	USA	2023	Homo sapiens	blaNDM-7	mcr-9.1
GCA_033821895.1	Enterobacter	USA	2023	Homo sapiens	blaNDM-7	mcr-9.1
GCA_033817855.1	Enterobacter	USA	2023	Homo sapiens	blaNDM-7	mcr-9.1
GCA_033850155.1	Enterobacter	USA	2023	Homo sapiens	blaNDM-1	mcr-9.2
GCA_033850175.1	Enterobacter	USA	2023	Homo sapiens	blaNDM-5	mcr-9.1
GCA_034310425.1	Enterobacter	USA	2023	Homo sapiens	blaNDM-5	mcr-9.1
GCA_034310345.1	Enterobacter	USA	2022	Homo sapiens	blaNDM-1	mcr-9.1
GCA_034310245.1	Enterobacter	USA	2022	Homo sapiens	blaNDM-1	mcr-9.1
GCA_034330345.1	Enterobacter	USA	2023	Homo sapiens	blaNDM-7	mcr-9.1
GCA_034330125.1	Enterobacter	USA	2023	Homo sapiens	blaNDM-5	mcr-10.1
GCA_034810105.1	Enterobacter	USA	2023	Homo sapiens	blaNDM-5	mcr-9.1
GCA_035573475.1	Enterobacter	USA	2023	Homo sapiens	blaNDM-5	mcr-9.1
GCA_036238795.1	Enterobacter	USA	2023	Homo sapiens	blaNDM-1	mcr-9.1
GCA_036459985.1	Enterobacter	USA	2023	Homo sapiens	blaNDM-1	mcr-9.1
GCA_036324625.1	Enterobacter	USA	2023	Homo sapiens	blaNDM-4	mcr-9.1
GCA_036324645.1	Enterobacter	USA	2023	Homo sapiens	blaNDM-4	mcr-9.1
GCA_036629455.1	Enterobacter	USA	2023	Homo sapiens	blaNDM-5	mcr-9.1
GCA_036760245.1	Enterobacter	USA	2024	Homo sapiens	blaNDM-1	mcr-9.2
GCA_036715555.1	Enterobacter	USA	2024	Homo sapiens	blaNDM-5	mcr-9.1
GCA_036707115.1	Enterobacter	China	2020	Homo sapiens	blaNDM-5	mcr-9.1
GCA_036707175.1	Enterobacter	China	2021	Homo sapiens	blaNDM-5	mcr-9.1
GCA_036708475.1	Enterobacter	China	2017	Homo sapiens	blaNDM-1	mcr-9.1
GCA_036766515.1	Enterobacter	USA	2024	Homo sapiens	blaNDM-7	mcr-9.1
GCA_036731905.1	Enterobacter	Thailand	2019	Homo sapiens	blaNDM-1	mcr-9.1
GCA_036855875.1	Enterobacter	USA	2024	Homo sapiens	blaNDM-7	mcr-9.2
GCA_036899875.1	Enterobacter	USA	2023	Homo sapiens	blaNDM-5	mcr-9.1
GCA_036908135.1	Enterobacter	China	2021	Homo sapiens	blaNDM-1	mcr-9.1
GCA_036908175.1	Enterobacter	China	2021	Homo sapiens	blaNDM-1	mcr-9.2
GCA_036908195.1	Enterobacter	China	2021	Homo sapiens	blaNDM-1	mcr-9.2
GCA_036908235.1	Enterobacter	China	2021	Homo sapiens	blaNDM-1	mcr-9.1
GCA_036908255.1	Enterobacter	China	2021	Homo sapiens	blaNDM-1	mcr-9.1
GCA_036911915.1	Enterobacter	China	2021	Homo sapiens	blaNDM-1	mcr-9.2
GCA_036912195.1	Enterobacter	China	2021	Homo sapiens	blaNDM-1	mcr-9.1
GCA_037736755.1	Enterobacter	USA	2024	Homo sapiens	blaNDM-1	mcr-9.1
GCA_037737615.1	Enterobacter	USA	2024	Homo sapiens	blaNDM-5	mcr-9.1
GCA_038390555.1	Enterobacter	USA	2024	Homo sapiens	blaNDM-1	mcr-9.2
GCA_003964705.1	Enterobacter	China	2017	Homo sapiens	blaNDM-1	mcr-9.1
GCA_023754905.1	Enterobacter	China	2015	Homo sapiens	blaNDM-1	mcr-9.2
GCA_023558975.1	Enterobacter	China	2020	Homo sapiens	blaNDM-1	mcr-9.1
GCA_023559005.1	Enterobacter	China	2021	Homo sapiens	blaNDM-1	mcr-9.1
GCA_023753825.1	Enterobacter	China	2020	Homo sapiens	blaNDM-1	mcr-9.1
GCA_023755025.1	Enterobacter	China	2015	Homo sapiens	blaNDM-1	mcr-9.2
GCA_030283785.1	Enterobacter	Australia	2020	Homo sapiens	blaNDM-1	mcr-9.2
GCA_030580805.1	Enterobacter	China	2021	Homo sapiens	blaNDM-1	mcr-9.1
GCA_023755085.1	Enterobacter	China	2015	Homo sapiens	blaNDM-1	mcr-9.2
GCA_023755115.1	Enterobacter	China	2015	Homo sapiens	blaNDM-1	mcr-9.1
GCA_023755365.1	Enterobacter	China	2015	Homo sapiens	blaNDM-1	mcr-9.1
GCA_033550165.1	Enterobacter	China	2022	Water	blaNDM-1	mcr-9.1
GCA_001316705.2	Enterobacter	South Africa	2013	Homo sapiens	blaNDM-1	mcr-9.1
GCA_001317225.2	Enterobacter	South Africa	2013	Homo sapiens	blaNDM-1	mcr-9.1
GCA_020982585.1	Enterobacter	Poland	2015	Homo sapiens	blaNDM-1	mcr-9.1
GCA_021285445.1	Enterobacter	China	2016	Homo sapiens	blaNDM-1	mcr-9.1
GCA_023755405.1	Enterobacter	China	2015	Homo sapiens	blaNDM-1	mcr-9.2
GCA_033408315.1	Enterobacter	Singapore	2016	Homo sapiens	blaNDM-1	mcr-9.1
GCA_033407895.1	Enterobacter	Singapore	2014	Homo sapiens	blaNDM-1	mcr-10.1
GCA_033407695.1	Enterobacter	Singapore	2013	Homo sapiens	blaNDM-1	mcr-10.1
GCA_023755445.1	Enterobacter	China	2015	Homo sapiens	blaNDM-5	mcr-9.1
GCA_035078435.1	Enterobacter	USA	2023	Homo sapiens	blaNDM-1	mcr-9.1
GCA_003986695.1	Enterobacter	China	2016	Homo sapiens	blaNDM-1	mcr-9.1
GCA_020859505.1	Enterobacter	China	2021	Other sources	blaNDM-1	mcr-9.1
GCA_020859485.1	Enterobacter	China	2021	Other sources	blaNDM-1	mcr-9.1
GCA_001317055.2	Enterobacter	South Africa	2013	Homo sapiens	blaNDM-1	mcr-9.1
GCA_018881305.1	Enterobacter	Germany	2020	Homo sapiens	blaNDM-5	mcr-9.2
GCA_018881315.1	Enterobacter	Germany	2020	Homo sapiens	blaNDM-5	mcr-9.2
GCA_018881365.1	Enterobacter	Germany	2020	Homo sapiens	blaNDM-5	mcr-9.2
GCA_018881385.1	Enterobacter	Germany	2020	Homo sapiens	blaNDM-5	mcr-9.2
GCA_018881405.1	Enterobacter	Germany	2020	Homo sapiens	blaNDM-5	mcr-9.2
GCA_018881415.1	Enterobacter	Germany	2020	Homo sapiens	blaNDM-5	mcr-9.2
GCA_018881445.1	Enterobacter	Germany	2020	Homo sapiens	blaNDM-5	mcr-9.2
GCA_018881465.1	Enterobacter	Germany	2020	Homo sapiens	blaNDM-5	mcr-9.2
GCA_018881485.1	Enterobacter	Germany	2020	Homo sapiens	blaNDM-5	mcr-9.2
GCA_021128905.1	Enterobacter	Germany	2021	Other sources	blaNDM-5	mcr-9.2
GCA_021128915.1	Enterobacter	Germany	2021	Other sources	blaNDM-5	mcr-9.2
GCA_021128995.1	Enterobacter	Germany	2021	Other sources	blaNDM-5	mcr-9.2
GCA_021129015.1	Enterobacter	Germany	2021	Other sources	blaNDM-5	mcr-9.2
GCA_021129055.1	Enterobacter	Germany	2021	Other sources	blaNDM-5	mcr-9.2
GCA_021129045.1	Enterobacter	Germany	2021	Other sources	blaNDM-5	mcr-9.2
GCA_021129115.1	Enterobacter	Germany	2021	Other sources	blaNDM-5	mcr-9.2
GCA_021129035.1	Enterobacter	Germany	2021	Other sources	blaNDM-5	mcr-9.2
GCA_021129095.1	Enterobacter	Germany	2021	Other sources	blaNDM-5	mcr-9.2
GCA_021129135.1	Enterobacter	Germany	2021	Other sources	blaNDM-5	mcr-9.2
GCA_023558685.1	Enterobacter	China	2020	Homo sapiens	blaNDM-1	mcr-10.1
GCA_025696365.1	Enterobacter	Germany	2020	Homo sapiens	blaNDM-5	mcr-9.2
GCA_025696415.1	Enterobacter	Germany	2020	Homo sapiens	blaNDM-5	mcr-9.2
GCA_025696475.1	Enterobacter	Germany	2020	Homo sapiens	blaNDM-5	mcr-9.2
GCA_025696425.1	Enterobacter	Germany	2020	Homo sapiens	blaNDM-5	mcr-9.2
GCA_026712615.1	Enterobacter	Germany	2017	Homo sapiens	blaNDM-5	mcr-9.2
GCA_035008505.1	Enterobacter	Germany	2020	Water	blaNDM-5	mcr-9.2
GCA_035008545.1	Enterobacter	Germany	2021	Water	blaNDM-5	mcr-9.2
GCA_035008565.1	Enterobacter	Germany	2021	Water	blaNDM-5	mcr-9.2
GCA_035008585.1	Enterobacter	Germany	2021	Water	blaNDM-5	mcr-9.2
GCA_035008605.1	Enterobacter	Germany	2021	Water	blaNDM-5	mcr-9.2
GCA_035008625.1	Enterobacter	Germany	2021	Water	blaNDM-5	mcr-9.2
GCA_035008645.1	Enterobacter	Germany	2021	Homo sapiens	blaNDM-5	mcr-9.2
GCA_035008665.1	Enterobacter	Germany	2020	Homo sapiens	blaNDM-5	mcr-9.2
GCA_036248785.1	Enterobacter	USA	2023	Homo sapiens	blaNDM-1	mcr-10.1
GCA_002133365.1	Escherichia	China	2015	Homo sapiens	blaNDM-5	mcr-1.1
GCA_013037945.1	Escherichia	China	2016	Homo sapiens	blaNDM-5	mcr-1.1
GCA_021528255.1	Escherichia	Nepal	2013	Homo sapiens	blaNDM-3	mcr-9.1
GCA_022505865.1	Escherichia	Chile	2020	Other animals	blaNDM-5	mcr-9.1
GCA_022961175.3	Escherichia	USA	2022	Homo sapiens	blaNDM-5	mcr-9.1
GCA_035125195.1	Escherichia	USA	2023	Homo sapiens	blaNDM-1,blaNDM-5	mcr-9.1
GCA_016089115.1	Citrobacter	Denmark	2012	Homo sapiens	blaNDM-1	mcr-9.1
GCA_016089175.1	Citrobacter	Denmark	2013	Homo sapiens	blaNDM-1	mcr-9.1
GCA_016985635.2	Enterobacter	USA	2020	Homo sapiens	blaNDM-7	mcr-9.1
GCA_002225075.1	Escherichia	China	2017	Homo sapiens	blaNDM-5	mcr-1.1,mcr-3.5
GCA_002811555.3	Escherichia	China	2017	Water	blaNDM-5	mcr-1.1,mcr-3.5
GCA_033056795.1	Escherichia	Bangladesh	2021	Poultry	blaNDM-5	mcr-1.1
GCA_031524935.1	Escherichia	Singapore	2014	Homo sapiens	blaNDM-1	mcr-9.1,mcr-9.2
GCA_033850435.1	Escherichia	USA	2023	Homo sapiens	blaNDM-1	mcr-9.1,mcr-9.2
GCA_022316505.1	Klebsiella	Denmark	2014	Homo sapiens	blaNDM-1	mcr-9.1,mcr-9.2
GCA_022316465.1	Klebsiella	Denmark	2014	Homo sapiens	blaNDM-1	mcr-9.1,mcr-9.2
GCA_022233385.1	Klebsiella	Viet Nam	2014	Homo sapiens	blaNDM-1	mcr-8.2
GCA_022019775.1	Klebsiella	Japan	2016	unknown	blaNDM-1	mcr-9.1,mcr-9.2
GCA_021782775.1	Klebsiella	United Kingdom	2022	Homo sapiens	blaNDM-1	mcr-9.1,mcr-9.2
GCA_022157005.1	Klebsiella	United Kingdom	2014	Homo sapiens	blaNDM-1	mcr-9.1,mcr-9.2
GCA_024604175.1	Klebsiella	USA	2018	Homo sapiens	blaNDM-1	mcr-9.1,mcr-9.2
GCA_029542165.1	Klebsiella	Thailand	2022	Water	blaNDM-1	mcr-1.1
GCA_029542185.1	Klebsiella	Thailand	2022	Water	blaNDM-1	mcr-1.1
GCA_030190315.1	Klebsiella	China	2017	poultry	blaNDM-1	mcr-1.1,mcr-8.1
GCA_016089135.1	Citrobacter	Denmark	2013	Homo sapiens	blaNDM-1	mcr-9.1,mcr-9.2
GCA_016089035.1	Citrobacter	Denmark	2014	Homo sapiens	blaNDM-1	mcr-9.1,mcr-9.2
GCA_029676485.1	Enterobacter	USA	2023	Homo sapiens	blaNDM-1	mcr-9.1,mcr-9
GCA_029731335.3	Enterobacter	USA	2023	Homo sapiens	blaNDM-4	mcr-9.1,mcr-9
GCA_031032845.2	Enterobacter	USA	2023	Homo sapiens	blaNDM-1	mcr-9.1,mcr-9.2
GCA_032183375.2	Enterobacter	USA	2023	Homo sapiens	blaNDM-1	mcr-9.1,mcr-9.2
GCA_037731415.1	Enterobacter	USA	2024	Homo sapiens	blaNDM-1	mcr-9.1,mcr-9.2
GCA_033408555.1	Enterobacter	Singapore	2015	Homo sapiens	blaNDM-1	mcr-4.3
GCA_033408355.1	Enterobacter	Singapore	2016	Homo sapiens	blaNDM-1	mcr-10.1,mcr-9.2
GCA_023755645.1	Enterobacter	China	2015	Homo sapiens	blaNDM-1	mcr-9.2
GCA_023755665.1	Enterobacter	China	2015	Homo sapiens	blaNDM-1	mcr-9.2
GCA_023755725.1	Enterobacter	China	2015	Homo sapiens	blaNDM-1	mcr-9.1
GCA_023897035.1	Enterobacter	China	2013	Homo sapiens	blaNDM-1	mcr-9.2
GCA_024396915.1	Klebsiella	China	2011	Homo sapiens	blaNDM-1	mcr-9.1
GCA_024499245.1	Escherichia	China	2021	Poultry	blaNDM-5	mcr-1.1
GCA_024585185.1	Klebsiella	Sweden	2014	Homo sapiens	blaNDM-1	mcr-9.1
GCA_024585205.1	Klebsiella	Sweden	2013	Homo sapiens	blaNDM-1	mcr-9.1
GCA_024585225.1	Klebsiella	Sweden	2013	Homo sapiens	blaNDM-1	mcr-9.1
GCA_024585245.1	Klebsiella	Sweden	2013	Homo sapiens	blaNDM-1	mcr-9.1
GCA_024734135.1	Klebsiella	China	2019	animal	blaNDM-5	mcr-8.1
GCA_024734155.1	Klebsiella	China	2019	Homo sapiens	blaNDM-5	mcr-8.1
GCA_024734175.1	Klebsiella	China	2019	Homo sapiens	blaNDM-5	mcr-8.1
GCA_024918355.1	Klebsiella	USA	2018	Homo sapiens	blaNDM-1	mcr-9.2
GCA_025583585.2	Escherichia	China	2019	poultry	blaNDM-5	mcr-1.1
GCA_025795785.1	Escherichia	China	2017	Swine	blaNDM-5	mcr-1.1
GCA_025795825.1	Escherichia	China	2017	Swine	blaNDM-5	mcr-1.1
GCA_025795845.1	Escherichia	China	2017	Swine	blaNDM-5	mcr-1.1
GCA_025795855.1	Escherichia	China	2017	Swine	blaNDM-5	mcr-1.1
GCA_025795925.1	Escherichia	China	2017	Swine	blaNDM-5	mcr-1.1
GCA_025796195.1	Escherichia	China	2017	Swine	blaNDM-5	mcr-1.1
GCA_026015945.1	Enterobacter	China	2017	Homo sapiens	blaNDM-1	mcr-9.1
GCA_026198895.1	Escherichia	China	2019	unknown	blaNDM-5	mcr-1.1
GCA_026198905.1	Escherichia	China	2019	Other sources	blaNDM-5	mcr-1.1
GCA_026198915.1	Escherichia	China	2019	Other sources	blaNDM-5	mcr-1.1
GCA_026274355.1	Escherichia	China	2016	Swine	blaNDM-5	mcr-1.1
GCA_026427755.1	Escherichia	China	2018	unknown	blaNDM-1	mcr-1.1
GCA_026612555.1	Escherichia	China	2016	Swine	blaNDM-5	mcr-1.1
GCA_026612755.1	Escherichia	China	2016	Swine	blaNDM-5	mcr-1.1
GCA_026613055.1	Escherichia	China	2016	Swine	blaNDM-5	mcr-1.1
GCA_026613095.1	Escherichia	China	2016	Swine	blaNDM-5	mcr-1.1
GCA_026768575.1	Escherichia	China	2016	Homo sapiens	blaNDM-5	mcr-1.1
GCA_026768815.1	Escherichia	China	2016	Homo sapiens	blaNDM-5	mcr-1.1
GCA_026768945.1	Escherichia	China	2016	Homo sapiens	blaNDM-5	mcr-1.1
GCA_026769055.1	Escherichia	China	2016	Homo sapiens	blaNDM-5	mcr-1.1
GCA_026769135.1	Escherichia	China	2016	Homo sapiens	blaNDM-5	mcr-1.1
GCA_026769155.1	Escherichia	China	2016	Homo sapiens	blaNDM-5	mcr-1.1
GCA_026769175.1	Escherichia	China	2016	Homo sapiens	blaNDM-5	mcr-1.1
GCA_026769195.1	Escherichia	China	2016	Homo sapiens	blaNDM-5	mcr-1.1
GCA_026769205.1	Escherichia	China	2016	Homo sapiens	blaNDM-5	mcr-1.1
GCA_026769365.1	Escherichia	China	2016	Homo sapiens	blaNDM-5	mcr-1.1
GCA_026769455.1	Escherichia	China	2016	Homo sapiens	blaNDM-5	mcr-1.1
GCA_026769595.1	Escherichia	China	2016	Homo sapiens	blaNDM-5	mcr-1.1
GCA_027271235.1	Enterobacter	China	2015	Homo sapiens	blaNDM-1	mcr-9.1
GCA_027707555.1	Aeromonas	China	2019/2021	unknown	blaNDM-1	mcr-3.27
GCA_027707625.1	Aeromonas	China	2019/2021	unknown	blaNDM-1	mcr-3.18
GCA_027887655.1	Escherichia	China	2021	Homo sapiens	blaNDM-5	mcr-1.1
GCA_027887675.1	Escherichia	China	2021	Homo sapiens	blaNDM-5	mcr-1.1
GCA_027887815.1	Escherichia	China	2020	Homo sapiens	blaNDM-1	mcr-1.1
GCA_027888095.1	Escherichia	China	2019	Homo sapiens	blaNDM-5	mcr-1.1
GCA_027888345.1	Escherichia	China	2018	Homo sapiens	blaNDM-5	mcr-1.1
GCA_027888595.1	Escherichia	China	2017	Homo sapiens	blaNDM-5	mcr-1.1
GCA_027888855.1	Escherichia	China	2016	Homo sapiens	blaNDM-5	mcr-1.1
GCA_027888995.1	Escherichia	China	2015	Homo sapiens	blaNDM-7	mcr-1.1
GCA_027889135.1	Escherichia	China	2013	Homo sapiens	blaNDM-13	mcr-1.1
GCA_027889225.1	Enterobacter	China	2021	Homo sapiens	blaNDM-1	mcr-9.1
GCA_027889275.1	Enterobacter	China	2021	Homo sapiens	blaNDM-1	mcr-9.1
GCA_027889315.1	Enterobacter	China	2021	Homo sapiens	blaNDM-1	mcr-9.1
GCA_027889375.1	Enterobacter	China	2021	Homo sapiens	blaNDM-1	mcr-9.2
GCA_027889395.1	Enterobacter	China	2021	Homo sapiens	blaNDM-1	mcr-9.1
GCA_027889415.1	Enterobacter	China	2021	Homo sapiens	blaNDM-1	mcr-9.2
GCA_027889425.1	Enterobacter	China	2021	Homo sapiens	blaNDM-1	mcr-9.2
GCA_027889515.1	Enterobacter	China	2020	Homo sapiens	blaNDM-1	mcr-9.2
GCA_027889525.1	Enterobacter	China	2020	Homo sapiens	blaNDM-1	mcr-9.1
GCA_027889555.1	Enterobacter	China	2020	Homo sapiens	blaNDM-1	mcr-9.1
GCA_027889575.1	Enterobacter	China	2020	Homo sapiens	blaNDM-1	mcr-9.2
GCA_027889595.1	Enterobacter	China	2020	Homo sapiens	blaNDM-1	mcr-9.1
GCA_027889605.1	Enterobacter	China	2020	Homo sapiens	blaNDM-1	mcr-9.1
GCA_027889655.1	Enterobacter	China	2020	Homo sapiens	blaNDM-1	mcr-9.1
GCA_027891155.1	Enterobacter	China	2019	Homo sapiens	blaNDM-1	mcr-9.1
GCA_027891175.1	Enterobacter	China	2019	Homo sapiens	blaNDM-1	mcr-9.1
GCA_027891215.1	Enterobacter	China	2019	Homo sapiens	blaNDM-1	mcr-9.1
GCA_027891375.1	Enterobacter	China	2018	Homo sapiens	blaNDM-1	mcr-9.2
GCA_027891415.1	Enterobacter	China	2017	Homo sapiens	blaNDM-1	mcr-9.1
GCA_027891455.1	Enterobacter	China	2018	Homo sapiens	blaNDM-1	mcr-9.1
GCA_027891575.1	Enterobacter	China	2015	Homo sapiens	blaNDM-1	mcr-9.2
GCA_028622735.1	Enterobacter	USA	2022	Homo sapiens	blaNDM-1	mcr-9.1
GCA_028825485.1	Escherichia	China	2022	Homo sapiens	blaNDM-5	mcr-1.1
GCA_028825675.1	Escherichia	China	2022	Homo sapiens	blaNDM-4	mcr-1.1
GCA_028898885.1	Escherichia	China	1984	Homo sapiens	blaNDM-13	mcr-1.1
GCA_029310035.1	Enterobacter	China	2015	Homo sapiens	blaNDM-1	mcr-9.1
GCA_029310065.1	Enterobacter	China	2015	Homo sapiens	blaNDM-1	mcr-9.1
GCA_029310145.1	Enterobacter	China	2015	Homo sapiens	blaNDM-1	mcr-9.1
GCA_029310455.1	Enterobacter	China	2015	Homo sapiens	blaNDM-1	mcr-9.1
GCA_029310495.1	Enterobacter	China	2015	Homo sapiens	blaNDM-1	mcr-9.2
GCA_029310515.1	Enterobacter	China	2015	Homo sapiens	blaNDM-1	mcr-9.2
GCA_029310595.1	Enterobacter	China	2015	Homo sapiens	blaNDM-1	mcr-9.2
GCA_029310635.1	Enterobacter	China	2015	Homo sapiens	blaNDM-1	mcr-9.2
GCA_029310655.1	Enterobacter	China	2015	Homo sapiens	blaNDM-1	mcr-9.1
GCA_029310795.1	Enterobacter	China	2015	Homo sapiens	blaNDM-1	mcr-9.2
GCA_029581515.1	Klebsiella	China	2019	Homo sapiens	blaNDM-1	mcr-8.1
GCA_029636785.1	Escherichia	China	2015	unknown	blaNDM-4	mcr-1.1
GCA_029636805.1	Escherichia	China	2015	unknown	blaNDM-4	mcr-1.1
GCA_029915395.1	Klebsiella	China	2023	Homo sapiens	blaNDM-5	mcr-8.2
GCA_030169265.1	Klebsiella	China	2018	Poultry	blaNDM-1	mcr-1.1
GCA_030169475.1	Escherichia	China	2019	Poultry	blaNDM-1	mcr-1.1
GCA_030169875.1	Citrobacter	China	2021	unknown	blaNDM-1	mcr-9.1
GCA_030196595.1	Klebsiella	China	2019	Environment	blaNDM-5	mcr-8.1
GCA_030286165.1	Enterobacter	Japan	2019	Homo sapiens	blaNDM-5	mcr-9.2
GCA_030466525.1	Enterobacter	China	2016	Homo sapiens	blaNDM-1	mcr-9.1
GCA_030466575.1	Enterobacter	China	2013	Homo sapiens	blaNDM-1	mcr-9.2
GCA_030517965.1	Klebsiella	South Korea	2020	Homo sapiens	blaNDM-5	mcr-8.1
GCA_030552915.1	Escherichia	China	2022	Homo sapiens	blaNDM-5	mcr-1.1
GCA_030698365.1	Escherichia	China	2022	Homo sapiens	blaNDM-5	mcr-1.1
GCA_030938025.1	Enterobacter	China	2017	Homo sapiens	blaNDM-1	mcr-9.1
GCA_030938045.1	Enterobacter	China	2017	Homo sapiens	blaNDM-1	mcr-9.1
GCA_031020905.1	Escherichia	China	2021	Homo sapiens	blaNDM-5	mcr-1.1
GCA_031165635.1	Enterobacter	unknown	2022	Homo sapiens	blaNDM-1	mcr-9.1
GCA_031166165.1	Enterobacter	unknown	2022	Homo sapiens	blaNDM-1	mcr-9.1
GCA_031167025.1	Enterobacter	unknown	2021	Homo sapiens	blaNDM-1	mcr-9.1
GCA_031193435.1	Escherichia	China	2022	Homo sapiens	blaNDM-5	mcr-1.1
GCA_031193465.1	Escherichia	China	2021	Homo sapiens	blaNDM-13	mcr-1.1
GCA_031193925.1	Escherichia	China	2021	Homo sapiens	blaNDM-5	mcr-1.1
GCA_031193965.1	Escherichia	China	2021	Homo sapiens	blaNDM-5	mcr-1.1
GCA_031193995.1	Escherichia	China	2021	Homo sapiens	blaNDM-4	mcr-1.1
GCA_031194015.1	Escherichia	China	2021	Homo sapiens	blaNDM-5	mcr-1.1
GCA_031194025.1	Escherichia	China	2021	Homo sapiens	blaNDM-5	mcr-1.1
GCA_031201845.1	Enterobacter	China	2021	Homo sapiens	blaNDM-1	mcr-9.1
GCA_031630435.1	Escherichia	Brazil	2021	Homo sapiens	blaNDM-5	mcr-1.1
GCA_031630535.1	Enterobacter	Brazil	2021	Homo sapiens	blaNDM-7	mcr-9.1
GCA_031630555.1	Enterobacter	Brazil	2022	Homo sapiens	blaNDM-1	mcr-9.1
GCA_031630575.1	Enterobacter	Brazil	2021	Homo sapiens	blaNDM-1	mcr-9.1
GCA_031630615.1	Enterobacter	Brazil	2020	Homo sapiens	blaNDM-1	mcr-9.1
GCA_031630635.1	Enterobacter	Brazil	2020	Homo sapiens	blaNDM-1	mcr-9.1
GCA_032301015.1	Enterobacter	China	2022	Homo sapiens	blaNDM-1	mcr-10.1
GCA_032336485.1	Escherichia	China	2020	Homo sapiens	blaNDM-5	mcr-1.1
GCA_032464395.1	Citrobacter	Denmark	2018	Homo sapiens	blaNDM-1	mcr-9.2
GCA_032646405.1	Escherichia	China	2021	poultry	blaNDM-5	mcr-1.1
GCA_032646445.1	Escherichia	China	2021	poultry	blaNDM-5	mcr-1.1
GCA_032646485.1	Escherichia	China	2021	environment	blaNDM-5	mcr-1.1
GCA_032646565.1	Escherichia	China	2021	poultry	blaNDM-5	mcr-1.1
GCA_032646585.1	Escherichia	China	2021	environment	blaNDM-5	mcr-1.1
GCA_032646605.1	Escherichia	China	2021	poultry	blaNDM-5	mcr-1.1
GCA_032646625.1	Escherichia	China	2021	environment	blaNDM-5	mcr-1.1
GCA_032646685.1	Escherichia	China	2021	poultry	blaNDM-5	mcr-1.1
GCA_032646785.1	Escherichia	China	2020	poultry	blaNDM-5	mcr-1.1
GCA_032646825.1	Escherichia	China	2020	poultry	blaNDM-5	mcr-1.1
GCA_032646845.1	Escherichia	China	2021	poultry	blaNDM-5	mcr-1.1
GCA_032646865.1	Escherichia	China	2020	poultry	blaNDM-5	mcr-1.1
GCA_032646885.1	Escherichia	China	2020	environment	blaNDM-5	mcr-1.1
GCA_032646985.1	Escherichia	China	2020	poultry	blaNDM-5	mcr-1.1
GCA_032647025.1	Escherichia	China	2020	poultry	blaNDM-5	mcr-1.1
GCA_032647105.1	Escherichia	China	2019	poultry	blaNDM-5	mcr-1.1
GCA_032647125.1	Escherichia	China	2019	poultry	blaNDM-5	mcr-1.1
GCA_032647165.1	Escherichia	China	2019	poultry	blaNDM-5	mcr-1.1
GCA_032647265.1	Escherichia	China	2019	poultry	blaNDM-5	mcr-1.1
GCA_032647305.1	Escherichia	China	2018	environment	blaNDM-5	mcr-1.1
GCA_032647325.1	Escherichia	China	2018	poultry	blaNDM-5	mcr-1.1
GCA_032647365.1	Escherichia	China	2018	poultry	blaNDM-5	mcr-1.1
GCA_032647385.1	Escherichia	China	2018	poultry	blaNDM-5	mcr-1.1
GCA_032743195.1	Klebsiella	China	2023	Water	blaNDM-1	mcr-9.2
GCA_032744075.1	Escherichia	China	2023	Water	blaNDM-1	mcr-10.1
GCA_032745675.1	Citrobacter	China	2023	Water	blaNDM-1	mcr-9.1
GCA_032746915.1	Citrobacter	China	2023	Water	blaNDM-1	mcr-9.1
GCA_032747015.1	Citrobacter	China	2023	Water	blaNDM-1	mcr-9.1
GCA_032747395.1	Enterobacter	China	2023	Water	blaNDM-1	mcr-10.1
GCA_032816365.1	Citrobacter	China	2023	Water	blaNDM-1	mcr-9.1
GCA_033341015.1	Escherichia	China	2023	Homo sapiens	blaNDM-5	mcr-1.1
GCA_033487575.1	Enterobacter	China	2022	Water	blaNDM-1	mcr-10.1
GCA_033488095.1	Enterobacter	China	2022	Homo sapiens	blaNDM-1	mcr-9.2
GCA_033488295.1	Enterobacter	China	2022	Homo sapiens	blaNDM-1	mcr-10.1
GCA_033488515.1	Enterobacter	China	2022	Homo sapiens	blaNDM-1	mcr-9.2
GCA_033802845.1	Klebsiella	China	2022	Homo sapiens	blaNDM-5	mcr-1.1
GCA_035020885.1	Citrobacter	China	2023	environment	blaNDM-1	mcr-9.1
GCA_035021105.1	Citrobacter	China	2023	environment	blaNDM-1	mcr-9.1
GCA_035021425.1	Citrobacter	China	2023	environment	blaNDM-1	mcr-9.1
GCA_035024165.1	Citrobacter	China	2023	environment	blaNDM-1	mcr-9.1
GCA_035581925.1	Escherichia	China	2018	Homo sapiens	blaNDM-5	mcr-1.1
GCA_035620075.1	Klebsiella	China	2020	Homo sapiens	blaNDM-1	mcr-9.2
EcHK002	Enterobacter	China	2015	Homo sapiens	blaNDM-1	mcr-9.1
GCA_027889005.1	Escherichia	China	2015	Homo sapiens	blaNDM-3	mcr-1.1
GCA_038419485.1	Klebsiella	USA	2024	Homo sapiens	blaNDM-1	mcr-9.2

## Sheet: 2_chromosome
The blaNDM or mcr genes in the Analyzed_dataset were determined by plasflow to be located in the srtains of the chromosome
Assembly	NDM_contig_name	NDM_location	NDM_contig_length	mcr_contig_name	mcr_location	mcr_contig_length
GCA_003031755.1	CP020528.1	chromosome	4815672	CP020529.1		400064
GCA_014489435.1	CP060824.1	chromosome	5299968	CP060824.1	chromosome	5299968
GCA_024585205.1	CP030727.1		174080	CP030725.1	chromosome	5479750
GCA_018279085.1	CP047006.1		46161	CP047002.1	chromosome	4834034
GCA_002165095.2	CP032889.1		46161	CP032892.1	chromosome	4894694
GCA_031167025.1	CP133353.1		46716	CP133351.1	chromosome	4883742
GCA_024499245.1	CP101868.1		47849	CP101866.1	chromosome	4578540
GCA_031201845.1	CP096851.1		108996	CP096849.1	chromosome	5084270
GCA_010092405.1	CP048028.1		46161	CP048025.1	chromosome	4830815
GCA_026427755.1	CP044440.1		83958	CP044443.1	chromosome	4614550
GCA_017601385.1	JAGFYD010000002.1		230681	JAGFYD010000001.1	chromosome	4725794
GCA_021441965.1	CP090451.1		47849	CP090448.1	chromosome	4578540
GCA_025583585.2	CP123242.1		46161	CP123240.1	chromosome	5214647

## Sheet: 3_plasflow_1104
The results of running plasflow with blaNDM or mcr gene plasmids carried in strain in Analyzed_dataset
Assembly	NDM_contig_name	NDM_label	plasmidfinder	NDM_contig_length	mcr_contig_name	mcr_label	plasmidfinder	mcr_contig_length
GCA_024585205.1	CP030727.1	plasmid.Proteobacteria	IncC	174080	CP030725.1	chromosome	chromosome	5479750
GCA_027888595.1	JANWQV010000079.1	unclassified.Proteobacteria	unknown	4906	JANWQV010000072.1	plasmid.Proteobacteria	p0111	29280
GCA_029310595.1	JARJFV010000063.1	unclassified.Proteobacteria	unknown	3631	JARJFV010000128.1	unclassified.unclassified	unknown	1902
GCA_033032995.1	JASGPJ010000002.1	plasmid.Proteobacteria	IncHI2	403730	JASGPJ010000002.1	plasmid.Proteobacteria	IncHI2	403730
GCA_025154955.1	JAJQNE010000021.1	plasmid.Proteobacteria	IncC	86157	JAJQNE010000024.1	plasmid.Proteobacteria	IncI2	63848
GCA_030580805.1	JAUPXB010000005.1	plasmid.Proteobacteria	IncX3	45739	JAUPXB010000001.1	chromosome.Proteobacteria	chromosome.Proteobacteria	4927017
GCA_013038025.1	DABIAF010000074.1	plasmid.Proteobacteria	plasmid_unknown	5468	DABIAF010000073.1	plasmid.Proteobacteria	IncX4	9209
GCA_036715555.1	ABQIKP010000052.1	unclassified.Proteobacteria	unknown	3246	ABQIKP010000053.1	unclassified.unclassified	unknown	2907
GCA_019973635.1	AP025010.1	plasmid.Proteobacteria	plasmid_unknown	378524	AP025011.1	plasmid.Proteobacteria	IncFIB_IncFII	5648110
GCA_001472135.1	LPQI01000093.1	plasmid.Proteobacteria	plasmid_unknown	21198	LPQI01000117.1	unclassified.Proteobacteria	unknown	3657
GCA_019537235.1	JAIEUD010000003.1	plasmid.Proteobacteria	IncX3	53097	JAIEUD010000002.1	plasmid.Proteobacteria	IncHI2	310893
GCA_030190475.1	JANGJI010000055.1	unclassified.Proteobacteria	unknown	4668	JANGJI010000033.1	plasmid.Proteobacteria	IncX4	32673
GCA_026683475.1	DAKRAI010000073.1	plasmid.Proteobacteria	plasmid_unknown	3259	DAKRAI010000111.1	chromosome.unclassified	chromosome.unclassified	2401
GCA_014490375.1	JACTUT010000038.1	plasmid.Proteobacteria	plasmid_unknown	12403	JACTUT010000219.1	chromosome.unclassified	chromosome.unclassified	2445
GCA_014117565.2	JACGZU020000005.1	plasmid.Proteobacteria	IncN2	52646	JACGZU020000004.1	plasmid.Proteobacteria	IncI2	62026
GCA_036549195.1	CP144366.1	plasmid.Proteobacteria	IncHI2	256300	CP144366.1	plasmid.Proteobacteria	IncHI2	256300
GCA_025670225.3	ABITPK030000073.1	plasmid.Proteobacteria	plasmid_unknown	2407	ABITPK030000070.1	unclassified.unclassified	unknown	2766
GCA_026619545.1	JAIQAA010000004.1	plasmid.Proteobacteria	IncX3	46161	JAIQAA010000002.1	plasmid.Proteobacteria	IncFIA_IncFIB_IncFIC_IncHI2_IncN	462408
GCA_033821895.1	ABPBNQ010000047.1	unclassified.Proteobacteria	unknown	3246	ABPBNQ010000054.1	unclassified.unclassified	unknown	3044
GCA_014490355.1	JACTUU010000118.1	plasmid.Proteobacteria	plasmid_unknown	12518	JACTUU010000252.1	chromosome.unclassified	chromosome.unclassified	2561
GCA_004117895.1	RIAO01000069.1	unclassified.Proteobacteria	unknown	3413	RIAO01000074.1	plasmid.Proteobacteria	plasmid_unknown	21073
GCA_024734155.1	CP102881.1	plasmid.Proteobacteria	IncX3	52085	CP102880.1	plasmid.Proteobacteria	IncFIA_IncFII	100448
GCA_023933005.1	DAHNHE010000046.1	unclassified.Proteobacteria	unknown	5430	DAHNHE010000052.1	chromosome.unclassified	chromosome.unclassified	2403
GCA_035008605.1	JAREME010000036.1	plasmid.Proteobacteria	plasmid_unknown	6249	JAREME010000041.1	chromosome.unclassified	chromosome.unclassified	2000
GCA_020982585.1	JAJKHA010000041.1	plasmid.Proteobacteria	plasmid_unknown	14705	JAJKHA010000051.1	unclassified.Proteobacteria	unknown	6724
GCA_022505385.1	DAGUQU010000108.1	plasmid.Proteobacteria	plasmid_unknown	2159	DAGUQU010000121.1	chromosome.unclassified	chromosome.unclassified	2403
GCA_032647265.1	JAOQHF010000065.1	plasmid.Proteobacteria	plasmid_unknown	8746	JAOQHF010000041.1	plasmid.Proteobacteria	plasmid_unknown	64982
GCA_021782775.1	DAFTNI010000066.1	plasmid.Proteobacteria	plasmid_unknown	15864	DAFTNI010000094.1	unclassified.unclassified	unknown	1828
GCA_031880495.1	ABMUZZ010000054.1	plasmid.Proteobacteria	plasmid_unknown	2944	ABMUZZ010000130.1	chromosome.unclassified	chromosome.unclassified	2403
GCA_021726705.1	JAKKFR010000051.1	plasmid.Proteobacteria	plasmid_unknown	4524	JAKKFR010000030.1	plasmid.Proteobacteria	IncX4	32987
GCA_016123685.1	JADDNE010000053.1	unclassified.Proteobacteria	unknown	4737	JADDNE010000028.1	plasmid.Proteobacteria	IncI2	64783
GCA_032258605.1	DAPXIC010000100.1	unclassified.Proteobacteria	unknown	3242	DAPXIC010000068.1	plasmid.Proteobacteria	IncX4	9210
GCA_026614895.1	JAIPYX010000004.1	plasmid.Proteobacteria	IncHI2	243722	JAIPYX010000001.1	chromosome.Proteobacteria	chromosome.Proteobacteria	2023745
GCA_007954085.1	VOME01000133.1	unclassified.Proteobacteria	unknown	4736	VOME01000155.1	chromosome.unclassified	chromosome.unclassified	2659
GCA_014117645.2	JACGZQ020000004.1	plasmid.Proteobacteria	IncN2	41190	JACGZQ020000003.1	plasmid.Proteobacteria	IncI2	63493
GCA_025796195.1	JAOVJA010000079.1	plasmid.Proteobacteria	plasmid_unknown	7464	JAOVJA010000050.1	plasmid.Proteobacteria	IncX4	32641
GCA_013074485.1	JABEZD010000098.1	plasmid.Proteobacteria	IncX3	43663	JABEZD010000109.1	plasmid.Proteobacteria	IncX4	31637
GCA_023757585.1	JABAND010000035.1	plasmid.Proteobacteria	IncX3	49399	JABAND010000067.1	plasmid.Proteobacteria	plasmid_unknown	7343
GCA_031193435.1	JAVIRW010000011.1	plasmid.Proteobacteria	plasmid_unknown	4449	JAVIRW010000010.1	plasmid.Proteobacteria	IncP1	49793
GCA_033408315.1	DARBRY010000032.1	plasmid.Proteobacteria	IncN2	25385	DARBRY010000041.1	unclassified.Proteobacteria	unknown	6568
GCA_030188095.1	JANGGH010000075.1	plasmid.Proteobacteria	plasmid_unknown	8891	JANGGH010000035.1	plasmid.Proteobacteria	IncI2	57206
GCA_902498925.1	CABVLR010000049.1	plasmid.Proteobacteria	plasmid_unknown	10051	CABVLR010000013.1	chromosome.Proteobacteria	chromosome.Proteobacteria	151085
GCA_009600665.1	SQRC01000072.1	plasmid.Proteobacteria	plasmid_unknown	14461	SQRC01000084.1	chromosome.Proteobacteria	chromosome.Proteobacteria	9172
GCA_013039405.1	DABICV010000072.1	unclassified.Proteobacteria	unknown	5791	DABICV010000021.1	plasmid.Proteobacteria	IncI2	64391
GCA_030189175.1	JANGGQ010000083.1	plasmid.Proteobacteria	plasmid_unknown	8891	JANGGQ010000056.1	plasmid.Proteobacteria	plasmid_unknown	22065
GCA_031339975.2	ABMEBI020000070.1	unclassified.Proteobacteria	unknown	3246	ABMEBI020000092.1	chromosome.unclassified	chromosome.unclassified	2766
GCA_030189225.1	JANGGT010000083.1	plasmid.Proteobacteria	plasmid_unknown	8891	JANGGT010000057.1	plasmid.Proteobacteria	plasmid_unknown	22065
GCA_013039925.1	DABIDQ010000085.1	unclassified.Proteobacteria	unknown	5421	DABIDQ010000063.1	plasmid.Proteobacteria	plasmid_unknown	20159
GCA_030188995.1	JANGGI010000084.1	plasmid.Proteobacteria	plasmid_unknown	8891	JANGGI010000035.1	plasmid.Proteobacteria	IncI2	57206
GCA_030189335.1	JANGGY010000085.1	plasmid.Proteobacteria	plasmid_unknown	8891	JANGGY010000058.1	plasmid.Proteobacteria	plasmid_unknown	22615
GCA_032646605.1	JAOQHS010000015.1	plasmid.Proteobacteria	IncX3	45382	JAOQHS010000029.1	plasmid.Proteobacteria	plasmid_unknown	50547
GCA_030190515.1	JANGJH010000063.1	unclassified.Proteobacteria	unknown	4668	JANGJH010000037.1	plasmid.Proteobacteria	IncX4	32675
GCA_027891375.1	JANWNU010000043.1	chromosome.Proteobacteria	chromosome.Proteobacteria	5394	JANWNU010000019.1	unclassified.unclassified	unknown	2343
GCA_002133365.1	CM007910.1	plasmid.Proteobacteria	IncX3_IncY	124845	MCRE01000007.1	plasmid.Proteobacteria	IncI2	59476
GCA_008369045.1	SHNS01000005.1	plasmid.Proteobacteria	plasmid_unknown	12648	SHNS01000024.1	chromosome.unclassified	chromosome.unclassified	2529
GCA_024023455.1	DAHQVA010000042.1	unclassified.Proteobacteria	unknown	2511	DAHQVA010000048.1	chromosome.unclassified	chromosome.unclassified	2403
GCA_022019775.1	DAGCHG010000053.1	plasmid.Proteobacteria	plasmid_unknown	3261	DAGCHG010000074.1	unclassified.unclassified	unknown	1828
GCA_003964445.1	RXSF01000028.1	plasmid.Proteobacteria	IncX3	45341	RXSF01000080.1	chromosome.unclassified	chromosome.unclassified	2407
GCA_009393935.1	RYBY01000067.1	plasmid.Proteobacteria	plasmid_unknown	8944	RYBY01000037.1	plasmid.Proteobacteria	plasmid_unknown	38896
GCA_030187845.1	JAMSII010000083.1	plasmid.Proteobacteria	plasmid_unknown	7828	JAMSII010000043.1	plasmid.Proteobacteria	plasmid_unknown	38459
GCA_025797785.1	JAOVQH010000038.1	plasmid.Proteobacteria	IncX3	43631	JAOVQH010000098.1	unclassified.Proteobacteria	unknown	2831
GCA_027707555.1	JAPCIU010000107.1	plasmid.Proteobacteria	plasmid_unknown	4086	JAPCIU010000101.1	plasmid.Proteobacteria	plasmid_unknown	5410
GCA_021285405.1	JAJSSC010000003.1	plasmid.Proteobacteria	IncN	59946	JAJSSC010000002.1	plasmid.Proteobacteria	IncHI2	241195
GCA_013072855.1	JABEZA010000062.1	plasmid.Proteobacteria	IncHI2	108473	JABEZA010000127.1	plasmid.Proteobacteria	IncI2	61304
GCA_026274355.1	JAPJUE010000067.1	unclassified.Proteobacteria	unknown	3420	JAPJUE010000070.1	chromosome.Proteobacteria	chromosome.Proteobacteria	2863
GCA_031624455.1	JANASV010000005.1	plasmid.Proteobacteria	IncX3	45739	JANASV010000002.1	plasmid.Proteobacteria	IncHI2	287277
GCA_009394035.1	RYCD01000034.1	plasmid.Proteobacteria	IncX3	46014	RYCD01000078.1	plasmid.Proteobacteria	plasmid_unknown	8264
GCA_023754725.1	JAMGQG010000054.1	plasmid.Proteobacteria	plasmid_unknown	10184	JAMGQG010000025.1	plasmid.Proteobacteria	plasmid_unknown	84819
GCA_030187275.2	JARTTT020000004.1	plasmid.Proteobacteria	IncX3	46161	JARTTT020000002.1	plasmid.Proteobacteria	IncHI2	310534
GCA_022490295.3	ABFHWK030000056.1	plasmid.Proteobacteria	plasmid_unknown	3102	ABFHWK030000064.1	unclassified.unclassified	unknown	1659
GCA_002811535.1	NQVL01000030.1	plasmid.Proteobacteria	IncX3	45495	NQVL01000026.1	plasmid.Proteobacteria	IncI2	65923
GCA_025795985.1	JAOVPI010000079.1	plasmid.Proteobacteria	plasmid_unknown	7532	JAOVPI010000049.1	plasmid.Proteobacteria	IncX4	32708
GCA_025876265.1	DAJQKD010000210.1	plasmid.Proteobacteria	plasmid_unknown	3669	DAJQKD010000301.1	chromosome.unclassified	chromosome.unclassified	2405
GCA_001893915.1	MOJA01000062.1	plasmid.Proteobacteria	plasmid_unknown	9877	MOJA01000033.1	plasmid.Proteobacteria	IncI2	41227
GCA_001887995.2	CP031884.1	plasmid.Proteobacteria	IncFII_IncX3	105259	CP031883.1	plasmid.Proteobacteria	IncFII_IncFII_IncQ1_IncR_repB	110966
GCA_020859505.1	JAJHUM010000041.1	plasmid.Proteobacteria	plasmid_unknown	13455	JAJHUM010000049.1	chromosome.Proteobacteria	chromosome.Proteobacteria	4822
GCA_013039485.1	DABICN010000086.1	unclassified.Proteobacteria	unknown	3639	DABICN010000048.1	plasmid.Proteobacteria	plasmid_unknown	23862
GCA_002142695.1	CP021177.1	plasmid.Proteobacteria	plasmid_unknown	154099	CP021176.1	plasmid.Proteobacteria	IncI2	60961
GCA_029456925.1	JAROWM010000063.1	plasmid.Proteobacteria	plasmid_unknown	7470	JAROWM010000058.1	plasmid.Proteobacteria	plasmid_unknown	9630
GCA_001316705.2	LJED02000155.1	plasmid.Proteobacteria	IncFIB	26762	LJED02000199.1	chromosome.Proteobacteria	chromosome.Proteobacteria	6824
GCA_030188905.1	JANGGA010000082.1	plasmid.Proteobacteria	plasmid_unknown	8891	JANGGA010000054.1	plasmid.Proteobacteria	plasmid_unknown	23123
GCA_032464395.1	CP136049.1	plasmid.Proteobacteria	IncC	157885	CP136048.1	plasmid.Proteobacteria	IncHI2_IncQ1	226955
GCA_030188875.1	JAMSIF010000091.1	plasmid.Proteobacteria	plasmid_unknown	7137	JAMSIF010000018.1	plasmid.Proteobacteria	plasmid_unknown	94792
GCA_014838535.1	DABXDR010000038.1	plasmid.Proteobacteria	IncX3	3671	DABXDR010000103.1	chromosome.Proteobacteria	chromosome.Proteobacteria	2687
GCA_019660135.1	JAIFPS010000048.1	unclassified.Proteobacteria	unknown	8064	JAIFPS010000073.1	chromosome.unclassified	chromosome.unclassified	2558
GCA_001317055.2	LJEO02000216.1	plasmid.Proteobacteria	plasmid_unknown	14830	LJEO02000051.1	chromosome.unclassified	chromosome.unclassified	2661
GCA_031472535.1	ABMHSJ010000034.1	plasmid.Proteobacteria	plasmid_unknown	5545	ABMHSJ010000015.1	plasmid.Proteobacteria	IncFII	74904
GCA_030187975.1	JANGFY010000086.1	plasmid.Proteobacteria	plasmid_unknown	8891	JANGFY010000056.1	plasmid.Proteobacteria	plasmid_unknown	23143
GCA_030189215.1	JANGGR010000083.1	plasmid.Proteobacteria	plasmid_unknown	8891	JANGGR010000053.1	plasmid.Proteobacteria	plasmid_unknown	23144
GCA_029473725.1	DAODNA010000126.1	unclassified.Proteobacteria	unknown	3240	DAODNA010000030.1	plasmid.Proteobacteria	IncI2	56040
GCA_025696475.1	JAHWLN010000036.1	plasmid.Proteobacteria	plasmid_unknown	6249	JAHWLN010000041.1	chromosome.unclassified	chromosome.unclassified	2002
GCA_033033115.1	JASGPP010000100.1	unclassified.Proteobacteria	unknown	4747	JASGPP010000114.1	chromosome.unclassified	chromosome.unclassified	2661
GCA_030188955.1	JANGGE010000084.1	plasmid.Proteobacteria	plasmid_unknown	8891	JANGGE010000055.1	plasmid.Proteobacteria	plasmid_unknown	22642
GCA_030712555.1	JAUOWW010000073.1	unclassified.Proteobacteria	unknown	5947	JAUOWW010000027.1	plasmid.Proteobacteria	IncI2	57576
GCA_030193095.1	JANGOH010000073.1	unclassified.Proteobacteria	unknown	2514	JANGOH010000035.1	plasmid.Proteobacteria	IncX4	32674
GCA_013039585.1	DABICQ010000084.1	unclassified.Proteobacteria	unknown	5443	DABICQ010000045.1	plasmid.Proteobacteria	plasmid_unknown	27666
GCA_015682555.1	AAXLNJ010000069.1	plasmid.Proteobacteria	plasmid_unknown	3265	AAXLNJ010000097.1	chromosome.unclassified	chromosome.unclassified	2765
GCA_030714625.1	JAUOVM010000046.1	unclassified.Proteobacteria	unknown	5948	JAUOVM010000031.1	plasmid.Proteobacteria	IncX4	32629
GCA_023024425.1	CP086225.1	plasmid.Proteobacteria	IncX3	46161	CP086221.1	plasmid.Proteobacteria	IncHI2	242460
GCA_027271235.1	CP114575.1	plasmid.Proteobacteria	IncX3	53769	CP114574.1	plasmid.Proteobacteria	IncHI2	308217
GCA_001892325.1	MOFH01000103.1	plasmid.Proteobacteria	plasmid_unknown	7947	MOFH01000017.1	plasmid.Proteobacteria	IncI2	62024
GCA_013039865.1	DABIDT010000069.1	plasmid.Proteobacteria	plasmid_unknown	5122	DABIDT010000072.1	plasmid.Proteobacteria	plasmid_unknown	6368
GCA_030234585.1	JARUPB010000109.1	unclassified.Proteobacteria	unknown	7296	JARUPB010000094.1	unclassified.unclassified	unknown	3492
GCA_024188395.3	ABGZIT030000038.1	plasmid.Proteobacteria	repB	3259	ABGZIT030000074.1	chromosome.unclassified	chromosome.unclassified	2766
GCA_021650305.1	JAJNDS010000029.1	plasmid.Proteobacteria	IncX3	45539	JAJNDS010000053.1	plasmid.Proteobacteria	plasmid_unknown	8308
GCA_013039525.1	DABICO010000081.1	unclassified.Proteobacteria	unknown	3639	DABICO010000047.1	plasmid.Proteobacteria	plasmid_unknown	22792
GCA_032301015.1	CP135262.1	plasmid.Proteobacteria	IncFIB_IncFII	179424	CP135262.1	plasmid.Proteobacteria	IncFIB_IncFII	179424
GCA_035573475.1	ABPUIG010000083.1	unclassified.Proteobacteria	unknown	3241	ABPUIG010000091.1	chromosome.unclassified	chromosome.unclassified	2404
GCA_035620075.1	CP141662.1	plasmid.Proteobacteria	IncHI2	300313	CP141662.1	plasmid.Proteobacteria	IncHI2	300313
GCA_036899875.1	ABQLDL010000036.1	plasmid.Proteobacteria	IncX3	3669	ABQLDL010000074.1	chromosome.unclassified	chromosome.unclassified	2809
GCA_031020905.1	JAMRXK010000036.1	plasmid.Proteobacteria	IncB/O/K/Z	23973	JAMRXK010000024.1	plasmid.Proteobacteria	IncI2	64414
GCA_031881175.2	ABMVBG020000049.1	plasmid.Proteobacteria	plasmid_unknown	2118	ABMVBG020000048.1	chromosome.unclassified	chromosome.unclassified	2405
GCA_036248645.1	ABQAUF010000079.1	plasmid.Proteobacteria	plasmid_unknown	3669	ABQAUF010000109.1	chromosome.unclassified	chromosome.unclassified	2402
GCA_024367115.3	ABHEXT030000140.1	plasmid.Proteobacteria	plasmid_unknown	2118	ABHEXT030000138.1	chromosome.unclassified	chromosome.unclassified	2403
GCA_027887655.1	JANWPB010000051.1	plasmid.Proteobacteria	plasmid_unknown	8748	JANWPB010000140.1	plasmid.Proteobacteria	IncI2	64220
GCA_030187955.1	JAMSIC010000090.1	unclassified.Proteobacteria	unknown	3400	JAMSIC010000094.1	chromosome.Proteobacteria	chromosome.Proteobacteria	2844
GCA_022282845.1	DAGRDA010000056.1	unclassified.Proteobacteria	unknown	7832	DAGRDA010000028.1	plasmid.Proteobacteria	IncI2	59862
GCA_032646485.1	JAOQGX010000088.1	plasmid.Proteobacteria	plasmid_unknown	8744	JAOQGX010000049.1	plasmid.Proteobacteria	IncI2	59073
GCA_036908195.1	JATACW010000039.1	plasmid.Proteobacteria	plasmid_unknown	5817	JATACW010000057.1	unclassified.unclassified	unknown	1972
GCA_036908135.1	JATACU010000055.1	unclassified.Proteobacteria	unknown	3333	JATACU010000063.1	chromosome.unclassified	chromosome.unclassified	2627
GCA_023754785.1	JAMGQI010000026.1	plasmid.Proteobacteria	IncFIB	20319	JAMGQI010000054.1	chromosome.unclassified	chromosome.unclassified	2559
GCA_036238795.1	ABQAKR010000076.1	plasmid.Proteobacteria	plasmid_unknown	2118	ABQAKR010000073.1	chromosome.unclassified	chromosome.unclassified	2336
GCA_030189145.1	JANGGO010000082.1	plasmid.Proteobacteria	plasmid_unknown	8891	JANGGO010000055.1	plasmid.Proteobacteria	plasmid_unknown	22647
GCA_026198895.1	JAIXAN010000035.1	plasmid.Proteobacteria	IncX3	45595	JAIXAN010000050.1	plasmid.Proteobacteria	plasmid_unknown	21064
GCA_032672925.1	JAVSTD010000078.1	plasmid.Proteobacteria	plasmid_unknown	7126	JAVSTD010000030.1	plasmid.Proteobacteria	plasmid_unknown	61849
GCA_028829315.3	ABKSVW030000118.1	plasmid.Proteobacteria	plasmid_unknown	3240	ABKSVW030000031.1	plasmid.Proteobacteria	plasmid_unknown	52739
GCA_001891865.1	MOGT01000058.1	plasmid.Proteobacteria	plasmid_unknown	10280	MOGT01000046.1	plasmid.Proteobacteria	IncI2	63874
GCA_032647365.1	JAOQHM010000108.1	plasmid.Proteobacteria	plasmid_unknown	5511	JAOQHM010000043.1	plasmid.Proteobacteria	IncP1	52518
GCA_016123575.1	JADDMY010000082.1	unclassified.Proteobacteria	unknown	3514	JADDMY010000086.1	chromosome.Proteobacteria	chromosome.Proteobacteria	2956
GCA_029310635.1	JARJFU010000031.1	plasmid.Proteobacteria	plasmid_unknown	10184	JARJFU010000049.1	unclassified.unclassified	unknown	1902
GCA_001894475.1	MOKM01000110.1	plasmid.Proteobacteria	plasmid_unknown	1910	MOKM01000080.1	plasmid.Proteobacteria	IncI2	65632
GCA_030712935.1	JAUOXT010000051.1	plasmid.Proteobacteria	plasmid_unknown	7829	JAUOXT010000027.1	plasmid.Proteobacteria	IncI2	62176
GCA_001892105.1	MOHH01000077.1	plasmid.Proteobacteria	plasmid_unknown	4495	MOHH01000050.1	plasmid.Proteobacteria	plasmid_unknown	23326
GCA_023243795.1	JALPOS010000075.1	unclassified.Proteobacteria	unknown	3421	JALPOS010000022.1	plasmid.Proteobacteria	p0111	92969
GCA_015712595.1	VOUN01000093.1	unclassified.Proteobacteria	unknown	3385	VOUN01000025.1	plasmid.Proteobacteria	IncI2	61065
GCA_016089135.1	DACYAQ010000044.1	plasmid.Proteobacteria	plasmid_unknown	4043	DACYAQ010000042.1	plasmid.Proteobacteria	plasmid_unknown	23822
GCA_022965275.3	ABFTZV030000033.1	plasmid.Proteobacteria	repB	3259	ABFTZV030000075.1	chromosome.unclassified	chromosome.unclassified	2756
GCA_024734175.1	CP102887.1	plasmid.Proteobacteria	IncX3	52085	CP102886.1	plasmid.Proteobacteria	IncFIA_IncFII	100448
GCA_036459985.1	ABQDQU010000119.1	plasmid.Proteobacteria	plasmid_unknown	1826	ABQDQU010000118.1	chromosome.unclassified	chromosome.unclassified	2405
GCA_026614975.1	JAIPYU010000002.1	plasmid.Proteobacteria	IncHI2	248047	JAIPYU010000001.1	chromosome.Proteobacteria	chromosome.Proteobacteria	4765383
GCA_033031635.1	JASGOL010000002.1	plasmid.Proteobacteria	IncHI2	406749	JASGOL010000002.1	plasmid.Proteobacteria	IncHI2	406749
GCA_023243695.1	JALPOT010000065.1	unclassified.Proteobacteria	unknown	4403	JALPOT010000073.1	unclassified.Proteobacteria	unknown	2860
GCA_033488295.1	JAWNJO010000052.1	plasmid.Proteobacteria	plasmid_unknown	3308	JAWNJO010000026.1	plasmid.Proteobacteria	plasmid_unknown	58666
GCA_001049815.1	CVLT01000087.1	unclassified.Proteobacteria	unknown	8516	CVLT01000089.1	plasmid.Proteobacteria	plasmid_unknown	16738
GCA_022115215.1	DAGHAE010000072.1	unclassified.Proteobacteria	unknown	7280	DAGHAE010000109.1	chromosome.unclassified	chromosome.unclassified	2401
GCA_024706605.1	JANPYI010000026.1	unclassified.Proteobacteria	unknown	10355	JANPYI010000021.1	plasmid.Proteobacteria	plasmid_unknown	28379
GCA_030189305.1	JANGGX010000083.1	plasmid.Proteobacteria	plasmid_unknown	8891	JANGGX010000035.1	plasmid.Proteobacteria	IncI2	57206
GCA_015712535.1	VOUG01000076.1	unclassified.Proteobacteria	unknown	3321	VOUG01000035.1	plasmid.Proteobacteria	IncX4	43339
GCA_030197245.1	JANGXU010000085.1	unclassified.Proteobacteria	unknown	9200	JANGXU010000031.1	plasmid.Proteobacteria	IncI2	59938
GCA_022964135.3	ABFTZD030000079.1	plasmid.Proteobacteria	plasmid_unknown	3670	ABFTZD030000103.1	unclassified.unclassified	unknown	2866
GCA_030358255.1	JAUBKK010000002.1	plasmid.Proteobacteria	Col440I_IncC_IncHI2	517595	JAUBKK010000002.1	plasmid.Proteobacteria	Col440I_IncC_IncHI2	517595
GCA_030552915.1	CP130668.1	plasmid.Proteobacteria	IncI1	119850	CP130669.1	plasmid.Proteobacteria	IncI2	111450
GCA_032646565.1	JAOQHT010000071.1	plasmid.Proteobacteria	plasmid_unknown	11085	JAOQHT010000044.1	plasmid.Proteobacteria	IncI2	59073
GCA_025696425.1	JAHWLK010000035.1	unclassified.Proteobacteria	unknown	4878	JAHWLK010000047.1	unclassified.unclassified	unknown	2000
GCA_002252415.1	NOKM01000070.1	unclassified.Proteobacteria	unknown	3328	NOKM01000028.1	plasmid.Proteobacteria	plasmid_unknown	65058
GCA_025314115.1	ABIISI010000028.1	plasmid.Proteobacteria	IncX3	4568	ABIISI010000064.1	chromosome.unclassified	chromosome.unclassified	2616
GCA_034570975.1	ABPPDP010000039.1	plasmid.Proteobacteria	plasmid_unknown	3467	ABPPDP010000029.1	unclassified.Proteobacteria	unknown	29679
GCA_026115035.1	JAMFUI010000038.1	unclassified.Proteobacteria	unknown	7658	JAMFUI010000053.1	chromosome.unclassified	chromosome.unclassified	2558
GCA_027889515.1	JANWNA010000124.1	plasmid.Proteobacteria	plasmid_unknown	3186	JANWNA010000013.1	unclassified.unclassified	unknown	1818
GCA_021397775.1	CP090248.1	plasmid.Proteobacteria	IncX3	46161	CP090249.1	plasmid.Proteobacteria	IncHI2	298579
GCA_030196545.1	JANGWN010000041.1	plasmid.Proteobacteria	plasmid_unknown	7381	JANGWN010000034.1	plasmid.Proteobacteria	plasmid_unknown	16558
GCA_021503135.1	JAJAAX010000003.1	plasmid.Proteobacteria	IncC	141533	JAJAAX010000002.1	plasmid.Proteobacteria	IncHI2	334096
GCA_031376945.2	ABMFEU020000066.1	unclassified.Proteobacteria	unknown	3240	ABMFEU020000027.1	plasmid.Proteobacteria	plasmid_unknown	52744
GCA_020782795.1	JAJGPC010000061.1	unclassified.Proteobacteria	unknown	5245	JAJGPC010000024.1	plasmid.Proteobacteria	IncI2	62043
GCA_030714685.1	JAUOVR010000070.1	plasmid.Proteobacteria	plasmid_unknown	5622	JAUOVR010000030.1	plasmid.Proteobacteria	IncI2	64281
GCA_018881445.1	JAFKCM010000034.1	unclassified.Proteobacteria	unknown	4878	JAFKCM010000027.1	plasmid.Proteobacteria	plasmid_unknown	23876
GCA_020990405.1	CP087671.1	plasmid.Proteobacteria	IncC	153633	CP087672.1	plasmid.Proteobacteria	IncFIA_IncFII	71532
GCA_002142675.1	CP021206.1	plasmid.Proteobacteria	IncC	111688	CP021205.1	plasmid.Proteobacteria	IncI2	63392
GCA_035853055.1	ABPWAG010000046.1	plasmid.Proteobacteria	plasmid_unknown	3024	ABPWAG010000018.1	plasmid.Proteobacteria	plasmid_unknown	93938
GCA_013073365.1	JABEZJ010000053.1	plasmid.Proteobacteria	IncHI2	108589	JABEZJ010000093.1	plasmid.Proteobacteria	IncI2	61304
GCA_902506645.1	CABWNH010000050.1	plasmid.Proteobacteria	plasmid_unknown	10051	CABWNH010000013.1	chromosome.Proteobacteria	chromosome.Proteobacteria	151084
GCA_013072825.1	JABEYZ010000079.1	plasmid.Proteobacteria	plasmid_unknown	24001	JABEYZ010000052.1	plasmid.Proteobacteria	IncI2	61757
GCA_024499855.1	JAMOIW010000064.1	unclassified.Proteobacteria	unknown	11975	JAMOIW010000119.1	chromosome.unclassified	chromosome.unclassified	2445
GCA_021798585.1	DAFTTE010000087.1	unclassified.Proteobacteria	unknown	3164	DAFTTE010000109.1	chromosome.unclassified	chromosome.unclassified	2402
GCA_016123975.1	JADDNS010000082.1	unclassified.Proteobacteria	unknown	3420	JADDNS010000018.1	plasmid.Proteobacteria	IncHI2	108676
GCA_021285905.1	JAJSSB010000004.1	plasmid.Proteobacteria	IncX3	45739	JAJSSB010000002.1	plasmid.Proteobacteria	IncFIB_IncFII	187528
GCA_026613095.1	JACYJA010000020.1	plasmid.Proteobacteria	IncX3	45494	JACYJA010000025.1	plasmid.Proteobacteria	IncX4	32642
GCA_033436745.1	JAWQIY010000038.1	plasmid.Proteobacteria	plasmid_unknown	26064	JAWQIY010000015.1	plasmid.Proteobacteria	IncHI2	99164
GCA_028994485.1	JARDVS010000062.1	plasmid.Proteobacteria	plasmid_unknown	8926	JARDVS010000017.1	plasmid.Proteobacteria	IncHI2	122612
GCA_023558695.1	JAMHKC010000003.1	plasmid.Proteobacteria	IncX3	45739	JAMHKC010000006.1	plasmid.Proteobacteria	IncHI2	245783
GCA_018279085.1	CP047006.1	plasmid.Proteobacteria	IncX3	46161	CP047002.1	chromosome	chromosome	4834034
GCA_014117635.2	JACGZO020000002.1	plasmid.Proteobacteria	IncFIA_IncFIB_IncFII_IncQ1	108280	JACGZO020000004.1	plasmid.Proteobacteria	IncX4	33858
GCA_031193465.1	JAVIRS010000073.1	unclassified.Proteobacteria	unknown	2547	JAVIRS010000016.1	plasmid.Proteobacteria	plasmid_unknown	26703
GCA_033408555.1	DARBSJ010000131.1	plasmid.Proteobacteria	plasmid_unknown	3811	DARBSJ010000113.1	plasmid.Proteobacteria	ColE10	6645
GCA_033033035.1	JASGPK010000002.1	plasmid.Proteobacteria	IncHI2	403732	JASGPK010000002.1	plasmid.Proteobacteria	IncHI2	403732
GCA_029485705.1	DAODXO010000047.1	plasmid.Proteobacteria	plasmid_unknown	5548	DAODXO010000008.1	plasmid.Proteobacteria	IncHI2	183706
GCA_023558975.1	JAMHKH010000003.1	plasmid.Proteobacteria	IncX3	54035	JAMHKH010000002.1	chromosome.Proteobacteria	chromosome.Proteobacteria	4840314
GCA_027888095.1	JANWPW010000070.1	unclassified.Proteobacteria	unknown	3204	JANWPW010000179.1	plasmid.Proteobacteria	IncX4	9253
GCA_900093195.1	FLXG01000027.1	plasmid.Proteobacteria	IncN2	37839	FLXG01000050.1	plasmid.Proteobacteria	plasmid_unknown	9111
GCA_031936805.2	ABMXJD020000050.1	plasmid.Proteobacteria	plasmid_unknown	3319	ABMXJD020000029.1	plasmid.Proteobacteria	plasmid_unknown	45789
GCA_003991155.1	CP031297.1	plasmid.Proteobacteria	IncC	188230	CP031296.1	plasmid.Proteobacteria	IncI2	60038
GCA_025796475.1	JAOVPP010000089.1	unclassified.Proteobacteria	unknown	3388	JAOVPP010000045.1	plasmid.Proteobacteria	IncX4	32710
GCA_025877585.1	DAJQMP010000068.1	plasmid.Proteobacteria	plasmid_unknown	15442	DAJQMP010000115.1	plasmid.Proteobacteria	plasmid_unknown	7623
GCA_033033075.1	JASGPM010000002.1	plasmid.Proteobacteria	plasmid_unknown	210482	JASGPM010000001.1	chromosome.Proteobacteria	chromosome.Proteobacteria	4970668
GCA_023000915.1	DAGYMC010000063.1	unclassified.Proteobacteria	unknown	3242	DAGYMC010000038.1	plasmid.Proteobacteria	plasmid_unknown	33378
GCA_001892835.1	MOHU01000077.1	unclassified.Proteobacteria	unknown	3338	MOHU01000025.1	plasmid.Proteobacteria	IncX4	33868
GCA_012641165.1	JABAJL010000080.1	unclassified.Proteobacteria	unknown	5194	JABAJL010000067.1	plasmid.Proteobacteria	plasmid_unknown	12692
GCA_033408355.1	DARBRZ010000051.1	plasmid.Proteobacteria	plasmid_unknown	3260	DARBRZ010000041.1	plasmid.Proteobacteria	plasmid_unknown	1826
GCA_016088975.1	DACYAX010000100.1	plasmid.Proteobacteria	plasmid_unknown	1020	DACYAX010000118.1	unclassified.unclassified	unknown	1747
GCA_009394195.1	RYCL01000072.1	plasmid.Proteobacteria	plasmid_unknown	8863	RYCL01000100.1	unclassified.Proteobacteria	unknown	2763
GCA_030189765.1	JANGHW010000031.1	plasmid.Proteobacteria	IncX3	43595	JANGHW010000069.1	plasmid.Proteobacteria	IncX4	9348
GCA_023755365.1	JAMGRM010000054.1	plasmid.Proteobacteria	plasmid_unknown	13420	JAMGRM010000082.1	chromosome.unclassified	chromosome.unclassified	2558
GCA_034806725.1	ABPQTO010000039.1	unclassified.Proteobacteria	unknown	4007	ABPQTO010000034.1	unclassified.Proteobacteria	unknown	6603
GCA_016089195.1	DACYAS010000069.1	plasmid.Proteobacteria	plasmid_unknown	1514	DACYAS010000077.1	unclassified.unclassified	unknown	1747
GCA_009393125.1	RYAI01000111.1	plasmid.Proteobacteria	plasmid_unknown	7760	RYAI01000136.1	unclassified.Proteobacteria	unknown	2942
GCA_026619755.1	JAIPZT010000004.1	plasmid.Proteobacteria	IncX3	46161	JAIPZT010000005.1	plasmid.Proteobacteria	IncX4	33309
GCA_900513925.1	UKQL01000050.1	plasmid.Proteobacteria	plasmid_unknown	3490	UKQL01000057.1	chromosome.unclassified	chromosome.unclassified	2593
GCA_016089035.1	DACYAM010000031.1	plasmid.Proteobacteria	plasmid_unknown	1031	DACYAM010000054.1	unclassified.unclassified	unknown	2031
GCA_033850175.1	ABPBYU010000060.1	unclassified.Proteobacteria	unknown	3246	ABPBYU010000066.1	chromosome.unclassified	chromosome.unclassified	2766
GCA_016089205.1	DACYAU010000028.1	plasmid.Proteobacteria	plasmid_unknown	4043	DACYAU010000072.1	unclassified.unclassified	unknown	1747
GCA_013038745.1	DABICY010000095.1	unclassified.Proteobacteria	unknown	4626	DABICY010000054.1	plasmid.Proteobacteria	plasmid_unknown	22792
GCA_013073325.1	JABEZI010000161.1	plasmid.Proteobacteria	plasmid_unknown	8957	JABEZI010000099.1	plasmid.Proteobacteria	IncI2	61757
GCA_032460955.1	JAWDAR010000096.1	plasmid.Proteobacteria	plasmid_unknown	9706	JAWDAR010000108.1	plasmid.Proteobacteria	plasmid_unknown	6521
GCA_027889575.1	JANWNB010000081.1	plasmid.Proteobacteria	plasmid_unknown	3184	JANWNB010000080.1	unclassified.unclassified	unknown	1788
GCA_032658805.1	JAVAGZ010000093.1	unclassified.Proteobacteria	unknown	3461	JAVAGZ010000018.1	plasmid.Proteobacteria	plasmid_unknown	88458
GCA_022505345.1	DAGUQT010000108.1	plasmid.Proteobacteria	plasmid_unknown	1873	DAGUQT010000122.1	chromosome.unclassified	chromosome.unclassified	2403
GCA_022546435.1	MCCZ01000027.1	plasmid.Proteobacteria	IncX3	50116	MCCZ01000024.1	plasmid.Proteobacteria	plasmid_unknown	10861
GCA_031630575.1	JAPKJJ010000081.1	unclassified.Proteobacteria	unknown	5391	JAPKJJ010000086.1	chromosome.unclassified	chromosome.unclassified	2447
GCA_022961175.3	ABFTTR030000084.1	plasmid.Proteobacteria	plasmid_unknown	3670	ABFTTR030000114.1	chromosome.unclassified	chromosome.unclassified	2274
GCA_004122325.1	RIZS01000061.1	unclassified.Proteobacteria	unknown	5866	RIZS01000109.1	plasmid.Proteobacteria	IncI2	25773
GCA_013039765.1	DABIDL010000101.1	plasmid.Proteobacteria	plasmid_unknown	8861	DABIDL010000033.1	plasmid.Proteobacteria	IncI2	65003
GCA_030069405.1	SSPI01000145.1	unclassified.Proteobacteria	unknown	4193	SSPI01000146.1	unclassified.Proteobacteria	unknown	2474
GCA_026769205.1	JADFEK010000045.1	unclassified.Proteobacteria	unknown	6912	JADFEK010000062.1	unclassified.Proteobacteria	unknown	2615
GCA_012241505.1	JAAVWV010000064.1	unclassified.Proteobacteria	unknown	6110	JAAVWV010000029.1	plasmid.Proteobacteria	IncI2	58873
GCA_019449205.1	JAHZRH010000026.1	unclassified.Proteobacteria	unknown	7979	JAHZRH010000042.1	chromosome.unclassified	chromosome.unclassified	2559
GCA_025795905.1	JAOVPH010000083.1	unclassified.Proteobacteria	unknown	3389	JAOVPH010000081.1	chromosome.Proteobacteria	chromosome.Proteobacteria	4596
GCA_030189185.1	JANGGS010000079.1	plasmid.Proteobacteria	plasmid_unknown	8891	JANGGS010000034.1	plasmid.Proteobacteria	IncI2	57206
GCA_018881465.1	JAFKCL010000036.1	plasmid.Proteobacteria	plasmid_unknown	4878	JAFKCL010000028.1	plasmid.Proteobacteria	plasmid_unknown	23876
GCA_002860085.1	CP019053.1	plasmid.Proteobacteria	IncC	155802	CP019052.1	plasmid.Proteobacteria	IncI2	65533
GCA_023754905.1	JAMGQN010000026.1	plasmid.Proteobacteria	plasmid_unknown	10184	JAMGQN010000010.1	plasmid.Proteobacteria	plasmid_unknown	84810
GCA_030713685.1	JAUOWH010000091.1	plasmid.Proteobacteria	plasmid_unknown	8858	JAUOWH010000013.1	plasmid.Proteobacteria	plasmid_unknown	93661
GCA_002811555.3	CP027204.2	plasmid.Proteobacteria	IncX3	44088	CP027202.2	plasmid.Proteobacteria	IncHI2_IncN	265538
GCA_020907965.1	JAJJPD010000102.1	plasmid.Proteobacteria	plasmid_unknown	8215	JAJJPD010000128.1	unclassified.Proteobacteria	unknown	2763
GCA_026115085.1	JAMFUJ010000037.1	unclassified.Proteobacteria	unknown	7658	JAMFUJ010000052.1	chromosome.unclassified	chromosome.unclassified	2558
GCA_963898515.1	CAWRAJ010000636.1	unclassified.Proteobacteria	unknown	3421	CAWRAJ010000144.1	plasmid.Proteobacteria	p0111	92969
GCA_023472815.1	JAMDLF010000064.1	plasmid.Proteobacteria	plasmid_unknown	7105	JAMDLF010000025.1	plasmid.Proteobacteria	IncI2	60959
GCA_015959265.1	DACUIG010000082.1	unclassified.Proteobacteria	unknown	1348	DACUIG010000094.1	unclassified.Proteobacteria	unknown	6567
GCA_026614655.1	JAIPYL010000004.1	plasmid.Proteobacteria	IncB/O/K/Z	136598	JAIPYL010000005.1	plasmid.Proteobacteria	IncI2	65846
GCA_022503565.1	DAGUQG010000115.1	plasmid.Proteobacteria	plasmid_unknown	1223	DAGUQG010000129.1	chromosome.unclassified	chromosome.unclassified	2403
GCA_031630635.1	JAPKJN010000055.1	unclassified.Proteobacteria	unknown	8591	JAPKJN010000145.1	chromosome.unclassified	chromosome.unclassified	2447
GCA_022504245.1	DAGUQH010000106.1	plasmid.Proteobacteria	plasmid_unknown	1698	DAGUQH010000119.1	chromosome.unclassified	chromosome.unclassified	2403
GCA_003071545.1	CP027679.1	plasmid.Proteobacteria	IncC	177190	CP027678.1	plasmid.Proteobacteria	IncHI2	284485
GCA_022964115.3	ABFTZC030000081.1	plasmid.Proteobacteria	plasmid_unknown	3670	ABFTZC030000106.1	unclassified.unclassified	unknown	2664
GCA_031476475.2	ABMHZM020000057.1	unclassified.Proteobacteria	unknown	3242	ABMHZM020000059.1	chromosome.unclassified	chromosome.unclassified	2489
GCA_013038945.1	DABIBU010000063.1	plasmid.Proteobacteria	plasmid_unknown	6856	DABIBU010000027.1	plasmid.Proteobacteria	IncI2	59024
GCA_030197095.1	JANGXM010000052.1	unclassified.Proteobacteria	unknown	3352	JANGXM010000014.1	plasmid.Proteobacteria	IncHI2	113247
GCA_027889005.1	JANWRP010000478.1	plasmid.Proteobacteria	plasmid_unknown	14664	JANWRP010000297.1	plasmid.Proteobacteria	IncI2	59067
GCA_026614445.1	JAIPYA010000004.1	plasmid.Proteobacteria	IncB/O/K/Z	112889	JAIPYA010000006.1	plasmid.Proteobacteria	IncI2	62186
GCA_032263665.2	ABNEYS020000055.1	unclassified.Proteobacteria	unknown	1803	ABNEYS020000057.1	chromosome.unclassified	chromosome.unclassified	2766
GCA_030196255.1	JANGVX010000054.1	unclassified.Proteobacteria	unknown	3352	JANGVX010000015.1	plasmid.Proteobacteria	IncHI2	113247
GCA_030187935.1	JAMSIB010000103.1	unclassified.Proteobacteria	unknown	3347	JAMSIB010000108.1	unclassified.Proteobacteria	unknown	2793
GCA_030189005.1	JANGGJ010000083.1	plasmid.Proteobacteria	plasmid_unknown	8891	JANGGJ010000034.1	plasmid.Proteobacteria	IncI2	57206
GCA_021416625.1	JAKCJY010000071.1	unclassified.Proteobacteria	unknown	7982	JAKCJY010000078.1	chromosome.Proteobacteria	chromosome.Proteobacteria	4788
GCA_015712635.1	VOUO01000063.1	unclassified.Proteobacteria	unknown	6288	VOUO01000043.1	plasmid.Proteobacteria	IncX4	29247
GCA_003965095.1	RXPO01000059.1	unclassified.Proteobacteria	unknown	7901	RXPO01000068.1	plasmid.Proteobacteria	plasmid_unknown	2518
GCA_900502615.1	UIYY01000029.1	plasmid.Proteobacteria	plasmid_unknown	22718	UIYY01000048.1	unclassified.unclassified	unknown	1936
GCA_014827775.1	DABXDM010000066.1	plasmid.Proteobacteria	plasmid_unknown	3517	DABXDM010000026.1	plasmid.Proteobacteria	IncI2	62869
GCA_023683965.1	DAHJRP010000111.1	plasmid.Proteobacteria	plasmid_unknown	6253	DAHJRP010000146.1	chromosome.unclassified	chromosome.unclassified	2310
GCA_029722105.1	JAMQCS010000072.1	unclassified.Proteobacteria	unknown	3164	JAMQCS010000014.1	plasmid.Proteobacteria	IncHI2	179184
GCA_027891455.1	JANWNW010000085.1	plasmid.Proteobacteria	plasmid_unknown	14865	JANWNW010000078.1	unclassified.unclassified	unknown	3001
GCA_026614545.1	JAIPYE010000003.1	plasmid.Proteobacteria	IncB/O/K/Z	100589	JAIPYE010000006.1	plasmid.Proteobacteria	IncI2	60960
GCA_024273355.1	DAIFOY010000042.1	unclassified.Proteobacteria	unknown	5430	DAIFOY010000049.1	chromosome.unclassified	chromosome.unclassified	2403
GCA_002811585.1	NQVM01000027.1	plasmid.Proteobacteria	IncX3	45495	NQVM01000026.1	plasmid.Proteobacteria	IncI2	65746
GCA_021129015.1	JAJOMS010000041.1	plasmid.Proteobacteria	plasmid_unknown	4878	JAJOMS010000048.1	chromosome.unclassified	chromosome.unclassified	2000
GCA_034423875.1	CP139893.1	plasmid.Proteobacteria	IncX3	46161	CP139894.1	plasmid.Proteobacteria	IncX4	33309
GCA_029731335.3	ABLMZB030000034.1	plasmid.Proteobacteria	plasmid_unknown	2852	ABLMZB030000058.1	unclassified.unclassified	unknown	2223
GCA_018881305.1	JAFKCP010000038.1	plasmid.Proteobacteria	plasmid_unknown	4878	JAFKCP010000048.1	chromosome.unclassified	chromosome.unclassified	2000
GCA_016123585.1	JADDMZ010000091.1	unclassified.Proteobacteria	unknown	3514	JADDMZ010000093.1	chromosome.Proteobacteria	chromosome.Proteobacteria	2956
GCA_016985635.2	AAYXAH020000087.1	plasmid.Proteobacteria	plasmid_unknown	2536	AAYXAH020000128.1	chromosome.unclassified	chromosome.unclassified	2412
GCA_902506695.1	CABWNG010000048.1	plasmid.Proteobacteria	plasmid_unknown	10051	CABWNG010000013.1	chromosome.Proteobacteria	chromosome.Proteobacteria	151085
GCA_009393175.1	RYAM01000058.1	plasmid.Proteobacteria	plasmid_unknown	8959	RYAM01000088.1	plasmid.Proteobacteria	plasmid_unknown	7422
GCA_003031755.1	CP020528.1	chromosome	chromosome	4815672	CP020529.1	plasmid.Proteobacteria	IncHI2	400064
GCA_018881485.1	JAFKCJ010000038.1	plasmid.Proteobacteria	plasmid_unknown	4878	JAFKCJ010000048.1	chromosome.unclassified	chromosome.unclassified	2002
GCA_001893695.1	MOKK01000069.1	plasmid.Proteobacteria	plasmid_unknown	4497	MOKK01000021.1	plasmid.Proteobacteria	IncI2	64394
GCA_016123785.1	JADDNJ010000043.1	plasmid.Proteobacteria	IncX3	45668	JADDNJ010000046.1	plasmid.Proteobacteria	IncX4	30891
GCA_031463795.2	ABMHEM020000050.1	unclassified.Proteobacteria	unknown	3246	ABMHEM020000023.1	plasmid.Proteobacteria	IncFII	74905
GCA_023754365.1	JAMGPL010000043.1	unclassified.Proteobacteria	unknown	3377	JAMGPL010000046.1	chromosome.unclassified	chromosome.unclassified	2559
GCA_031193965.1	JAVIQZ010000033.1	plasmid.Proteobacteria	plasmid_unknown	33244	JAVIQZ010000124.1	plasmid.Proteobacteria	IncHI2	61024
GCA_023755105.1	JAMGQY010000025.1	plasmid.Proteobacteria	plasmid_unknown	10184	JAMGQY010000010.1	plasmid.Proteobacteria	plasmid_unknown	84810
GCA_031630435.1	JAPKJA010000200.1	unclassified.Proteobacteria	unknown	3573	JAPKJA010000181.1	plasmid.Proteobacteria	IncX4	8871
GCA_003986785.1	RXQK01000053.1	unclassified.Proteobacteria	unknown	8327	RXQK01000069.1	chromosome.unclassified	chromosome.unclassified	2407
GCA_014117725.2	JACGZM020000002.1	plasmid.Proteobacteria	IncC	164597	JACGZM020000007.1	plasmid.Proteobacteria	IncX4	33858
GCA_014490685.2	CP072906.1	plasmid.Proteobacteria	IncFIB_IncHI1B	372862	CP072908.1	plasmid.Proteobacteria	IncI2	60525
GCA_016089115.1	DACYAW010000072.1	plasmid.Proteobacteria	plasmid_unknown	1565	DACYAW010000087.1	unclassified.unclassified	unknown	1747
GCA_002165095.2	CP032889.1	plasmid.Proteobacteria	IncX3	46161	CP032892.1	chromosome	chromosome	4894694
GCA_033037355.1	DAQMXK010000025.1	plasmid.Proteobacteria	IncX3	3669	DAQMXK010000044.1	chromosome.unclassified	chromosome.unclassified	2470
GCA_015712525.1	VOUJ01000064.1	plasmid.Proteobacteria	plasmid_unknown	10391	VOUJ01000028.1	plasmid.Proteobacteria	IncI2	60575
GCA_032183375.2	ABNCFE020000090.1	plasmid.Proteobacteria	plasmid_unknown	4162	ABNCFE020000064.1	plasmid.Proteobacteria	plasmid_unknown	1828
GCA_023753765.1	JAMGOJ010000018.1	plasmid.Proteobacteria	IncX3	45073	JAMGOJ010000013.1	plasmid.Proteobacteria	plasmid_unknown	89022
GCA_027889595.1	JANWND010000035.1	plasmid.Proteobacteria	plasmid_unknown	7546	JANWND010000025.1	chromosome.unclassified	chromosome.unclassified	2451
GCA_035008805.1	JAREMQ010000054.1	unclassified.Proteobacteria	unknown	3488	JAREMQ010000068.1	unclassified.unclassified	unknown	2000
GCA_030187835.1	JAMSIJ010000062.1	unclassified.Proteobacteria	unknown	3352	JAMSIJ010000065.1	unclassified.Proteobacteria	unknown	2875
GCA_030189095.1	JANGGN010000081.1	plasmid.Proteobacteria	plasmid_unknown	8891	JANGGN010000034.1	plasmid.Proteobacteria	IncI2	57206
GCA_030196915.1	JANGXF010000082.1	plasmid.Proteobacteria	plasmid_unknown	8891	JANGXF010000033.1	plasmid.Proteobacteria	IncI2	56538
GCA_001891725.1	MOGJ01000113.1	unclassified.Proteobacteria	unknown	3393	MOGJ01000023.1	plasmid.Proteobacteria	IncI2	63333
GCA_025506535.3	ABINVC030000074.1	plasmid.Proteobacteria	plasmid_unknown	2407	ABINVC030000070.1	chromosome.unclassified	chromosome.unclassified	2827
GCA_033407695.1	DARBQU010000029.1	plasmid.Proteobacteria	IncN2	5338	DARBQU010000063.1	plasmid.Proteobacteria	plasmid_unknown	3723
GCA_013039845.1	DABIDO010000059.1	plasmid.Proteobacteria	plasmid_unknown	7020	DABIDO010000024.1	plasmid.Proteobacteria	IncI2	62454
GCA_023244115.1	JALPPM010000073.1	unclassified.Proteobacteria	unknown	5847	JALPPM010000016.1	plasmid.Proteobacteria	IncHI2	106180
GCA_013072935.1	JABEYH010000093.1	plasmid.Proteobacteria	plasmid_unknown	24001	JABEYH010000073.1	plasmid.Proteobacteria	IncI2	61757
GCA_008368685.1	SHNT01000028.1	plasmid.Proteobacteria	IncX3	50108	SHNT01000055.1	chromosome.unclassified	chromosome.unclassified	2465
GCA_023755025.1	JAMGQU010000018.1	unclassified.Proteobacteria	unknown	1476	JAMGQU010000009.1	plasmid.Proteobacteria	plasmid_unknown	114374
GCA_036910115.1	JATAGQ010000063.1	plasmid.Proteobacteria	plasmid_unknown	5689	JATAGQ010000041.1	plasmid.Proteobacteria	plasmid_unknown	33563
GCA_030196575.1	JANGWM010000042.1	plasmid.Proteobacteria	plasmid_unknown	7381	JANGWM010000033.1	plasmid.Proteobacteria	plasmid_unknown	18901
GCA_020859485.1	JAJHUL010000025.1	plasmid.Proteobacteria	IncX3	48094	JAJHUL010000050.1	unclassified.Proteobacteria	unknown	4822
GCA_032659925.1	JAVAFV010000069.1	plasmid.Proteobacteria	plasmid_unknown	6015	JAVAFV010000026.1	plasmid.Proteobacteria	IncI2	60868
GCA_028622735.1	CP117752.1	plasmid.Proteobacteria	IncFII_repB	113105	CP117751.1	plasmid.Proteobacteria	IncHI2	310787
GCA_015712395.1	VOUC01000067.1	unclassified.Proteobacteria	unknown	5947	VOUC01000022.1	plasmid.Proteobacteria	IncI2	59193
GCA_030466575.1	JABJWQ010000038.1	unclassified.Proteobacteria	unknown	9246	JABJWQ010000050.1	plasmid.Proteobacteria	plasmid_unknown	2670
GCA_023365775.1	DAHEFL010000118.1	plasmid.Proteobacteria	plasmid_unknown	2403	DAHEFL010000151.1	unclassified.unclassified	unknown	1827
GCA_027888855.1	JANWRK010000078.1	plasmid.Proteobacteria	IncX3	43451	JANWRK010000128.1	plasmid.Proteobacteria	plasmid_unknown	6027
GCA_035021105.1	JAYGSL010000065.1	unclassified.Proteobacteria	unknown	6896	JAYGSL010000085.1	chromosome.unclassified	chromosome.unclassified	2560
GCA_021129115.1	JAJOMW010000037.1	unclassified.Proteobacteria	unknown	4878	JAJOMW010000020.1	plasmid.Proteobacteria	plasmid_unknown	75387
GCA_013072725.1	JABEYW010000044.1	plasmid.Proteobacteria	IncHI2	112469	JABEYW010000094.1	plasmid.Proteobacteria	IncI2	62287
GCA_016616795.1	VHZY01000030.1	unclassified.Proteobacteria	unknown	7981	VHZY01000037.1	chromosome.unclassified	chromosome.unclassified	2559
GCA_030189135.1	JANGGP010000081.1	plasmid.Proteobacteria	plasmid_unknown	8891	JANGGP010000034.1	plasmid.Proteobacteria	IncI2	56831
GCA_030190495.1	JANGJJ010000061.1	unclassified.Proteobacteria	unknown	4668	JANGJJ010000036.1	plasmid.Proteobacteria	IncX4	32673
GCA_031812875.1	DAPOSY010000102.1	unclassified.Proteobacteria	unknown	5870	DAPOSY010000030.1	plasmid.Proteobacteria	IncI2	59037
GCA_031167025.1	CP133353.1	plasmid.Proteobacteria	IncX3	46716	CP133351.1	chromosome	chromosome	4883742
GCA_003428425.1	CP031725.1	plasmid.Proteobacteria	IncX3	46161	CP031724.1	plasmid.Proteobacteria	IncHI2	296580
GCA_020410845.1	CP084538.1	plasmid.Proteobacteria	IncX3_IncX3	92324	CP084535.1	plasmid.Proteobacteria	IncHI2_IncN	258931
GCA_011077045.1	JAALAH010000066.1	plasmid.Proteobacteria	plasmid_unknown	9002	JAALAH010000024.1	plasmid.Proteobacteria	IncI2	60879
GCA_024396915.1	CP101561.1	plasmid.Proteobacteria	IncHI2	318780	CP101561.1	plasmid.Proteobacteria	IncHI2	318780
GCA_023243735.1	JALPOW010000075.1	unclassified.Proteobacteria	unknown	3416	JALPOW010000016.1	chromosome.Proteobacteria	chromosome.Proteobacteria	106134
GCA_023754825.1	JAMGQH010000028.1	unclassified.Proteobacteria	unknown	15070	JAMGQH010000056.1	chromosome.unclassified	chromosome.unclassified	2559
GCA_026614695.1	JAIPYM010000004.1	plasmid.Proteobacteria	IncB/O/K/Z	118257	JAIPYM010000007.1	plasmid.Proteobacteria	IncI2	64180
GCA_019297445.1	NBJF01000005.1	plasmid.Proteobacteria	IncX3	54036	NBJF01000004.1	plasmid.Proteobacteria	IncI2	66735
GCA_022559265.1	CP060966.1	plasmid.Proteobacteria	IncX3	46161	CP060967.1	plasmid.Proteobacteria	IncX4	33308
GCA_002142715.1	CP021210.1	plasmid.Proteobacteria	IncFII	75553	CP021209.1	plasmid.Proteobacteria	IncHI2	223982
GCA_009393225.1	RYAP01000059.1	plasmid.Proteobacteria	plasmid_unknown	8963	RYAP01000022.1	plasmid.Proteobacteria	plasmid_unknown	75697
GCA_032646785.1	JAOQHX010000001.1	plasmid.Proteobacteria	IncHI2	111202	JAOQHX010000106.1	unclassified.Proteobacteria	unknown	2651
GCA_036707175.1	JAXRLW010000071.1	unclassified.Proteobacteria	unknown	3167	JAXRLW010000073.1	chromosome.unclassified	chromosome.unclassified	2407
GCA_037953405.1	CP149970.1	plasmid.Proteobacteria	IncX3	47227	CP149969.1	plasmid.Proteobacteria	IncI2	65846
GCA_021128915.1	JAJOMO010000038.1	plasmid.Proteobacteria	plasmid_unknown	4878	JAJOMO010000043.1	unclassified.unclassified	unknown	2863
GCA_026614875.1	JAIPYV010000003.1	plasmid.Proteobacteria	IncB/O/K/Z	103558	JAIPYV010000006.1	plasmid.Proteobacteria	IncI2	64255
GCA_029636805.1	CP049113.1	plasmid.Proteobacteria	IncC	183610	CP049114.1	plasmid.Proteobacteria	IncHI2_IncN	254290
GCA_022996005.1	DAGYGJ010000073.1	plasmid.Proteobacteria	plasmid_unknown	3235	DAGYGJ010000044.1	plasmid.Proteobacteria	plasmid_unknown	13312
GCA_016745355.1	CP068288.1	plasmid.Proteobacteria	IncHI2	342447	CP068288.1	plasmid.Proteobacteria	IncHI2	342447
GCA_003965535.1	RXQC01000026.1	plasmid.Proteobacteria	IncX3	47034	RXQC01000072.1	chromosome.Proteobacteria	chromosome.Proteobacteria	4635
GCA_001892205.1	MOHO01000085.1	plasmid.Proteobacteria	plasmid_unknown	10276	MOHO01000067.1	plasmid.Proteobacteria	plasmid_unknown	27618
GCA_026612755.1	JACYJQ010000077.1	unclassified.Proteobacteria	unknown	3320	JACYJQ010000021.1	chromosome.Proteobacteria	chromosome.Proteobacteria	77489
GCA_029310145.1	JARJGS010000043.1	plasmid.Proteobacteria	plasmid_unknown	13420	JARJGS010000062.1	chromosome.unclassified	chromosome.unclassified	2561
GCA_036766515.1	ABQIXO010000040.1	unclassified.Proteobacteria	unknown	3245	ABQIXO010000035.1	unclassified.Proteobacteria	unknown	6564
GCA_003172815.1	QGIM01000078.1	unclassified.Proteobacteria	unknown	3167	QGIM01000011.1	plasmid.Proteobacteria	IncHI2	141230
GCA_032643265.2	ABNTOA020000067.1	unclassified.Proteobacteria	unknown	7904	ABNTOA020000070.1	unclassified.Proteobacteria	unknown	6564
GCA_026768575.1	JADFFC010000090.1	unclassified.Proteobacteria	unknown	3420	JADFFC010000021.1	plasmid.Proteobacteria	IncHI2	107349
GCA_029456805.1	JAROWQ010000007.1	unclassified.Proteobacteria	unknown	183182	JAROWQ010000066.1	unclassified.Proteobacteria	unknown	2832
GCA_023244375.1	JALMQU010000081.1	unclassified.Proteobacteria	unknown	3415	JALMQU010000015.1	chromosome.Proteobacteria	chromosome.Proteobacteria	106358
GCA_013391045.1	JACASL010000066.1	plasmid.Proteobacteria	plasmid_unknown	10347	JACASL010000053.1	plasmid.Proteobacteria	plasmid_unknown	20806
GCA_003172655.1	QGIK01000074.1	unclassified.Proteobacteria	unknown	3167	QGIK01000011.1	plasmid.Proteobacteria	IncHI2	141230
GCA_002834305.1	PITP01000054.1	plasmid.Proteobacteria	plasmid_unknown	8958	PITP01000037.1	plasmid.Proteobacteria	IncX4	32743
GCA_003303565.1	NSAD01000010.1	unclassified.Proteobacteria	unknown	5992	NSAD01000020.1	plasmid.Proteobacteria	plasmid_unknown	8308
GCA_033011855.2	ABOHSM020000041.1	unclassified.Proteobacteria	unknown	3242	ABOHSM020000018.1	plasmid.Proteobacteria	IncFII	74904
GCA_009455525.1	RYBH01000032.1	plasmid.Proteobacteria	IncX3	45595	RYBH01000071.1	unclassified.Proteobacteria	unknown	3361
GCA_030189795.1	JANGHY010000100.1	unclassified.Proteobacteria	unknown	3352	JANGHY010000073.1	plasmid.Proteobacteria	IncX4	9348
GCA_026116165.1	JAMFWM010000030.1	plasmid.Proteobacteria	IncX3	49756	JAMFWM010000060.1	chromosome.unclassified	chromosome.unclassified	2561
GCA_016089015.1	DACYAO010000049.1	plasmid.Proteobacteria	plasmid_unknown	1391	DACYAO010000092.1	unclassified.unclassified	unknown	1747
GCA_033547255.1	JAWUBE010000054.1	unclassified.Proteobacteria	unknown	3392	JAWUBE010000060.1	plasmid.Proteobacteria	plasmid_unknown	2071
GCA_030169875.1	CP104923.1	plasmid.Proteobacteria	IncC	157034	CP104922.1	plasmid.Proteobacteria	IncHI2	297801
GCA_001892725.1	MOHM01000072.1	unclassified.Proteobacteria	unknown	5835	MOHM01000011.1	plasmid.Proteobacteria	IncI2	63403
GCA_003260505.1	QHCJ01000003.1	chromosome.Proteobacteria	chromosome.Proteobacteria	4810465	QHCJ01000004.1	plasmid.Proteobacteria	IncHI2	4810465
GCA_013039505.1	DABICK010000114.1	unclassified.Proteobacteria	unknown	3161	DABICK010000014.1	plasmid.Proteobacteria	IncHI2	122805
GCA_035581925.1	CP141584.1	plasmid.Proteobacteria	IncFII	95917	CP141585.1	plasmid.Proteobacteria	IncI2	70829
GCA_018881365.1	JAFKCO010000037.1	plasmid.Proteobacteria	plasmid_unknown	4878	JAFKCO010000046.1	chromosome.unclassified	chromosome.unclassified	2000
GCA_031165635.1	CP133338.1	plasmid.Proteobacteria	IncFIB_IncFII_IncX1	148248	CP133337.1	plasmid.Proteobacteria	IncHI2	334536
GCA_031377075.2	ABMFEX020000062.1	unclassified.Proteobacteria	unknown	3240	ABMFEX020000027.1	plasmid.Proteobacteria	plasmid_unknown	52743
GCA_009393195.1	RYAO01000087.1	unclassified.Proteobacteria	unknown	3496	RYAO01000002.1	chromosome.Proteobacteria	chromosome.Proteobacteria	293789
GCA_009393555.1	RYBG01000071.1	plasmid.Proteobacteria	plasmid_unknown	9016	RYBG01000045.1	plasmid.Proteobacteria	IncX4	32743
GCA_014489435.1	CP060824.1	chromosome	chromosome	5299968	CP060824.1	chromosome	chromosome	5299968
GCA_011077545.1	JAALBB010000069.1	plasmid.Proteobacteria	plasmid_unknown	8902	JAALBB010000027.1	plasmid.Proteobacteria	IncI2	60931
GCA_022505865.1	DAGURC010000106.1	plasmid.Proteobacteria	plasmid_unknown	2177	DAGURC010000120.1	chromosome.unclassified	chromosome.unclassified	2403
GCA_012452845.1	DAAZTB010000089.1	unclassified.Proteobacteria	unknown	7901	DAAZTB010000112.1	chromosome.unclassified	chromosome.unclassified	2405
GCA_035666315.1	CP142039.1	plasmid.Proteobacteria	IncX3	46161	CP142036.1	plasmid.Proteobacteria	IncHI2_IncN	241206
GCA_023753825.1	JAMGOM010000034.1	unclassified.Proteobacteria	unknown	7976	JAMGOM010000036.1	chromosome.Proteobacteria	chromosome.Proteobacteria	6722
GCA_030188925.1	JAMSIE010000115.1	unclassified.Proteobacteria	unknown	3399	JAMSIE010000119.1	chromosome.Proteobacteria	chromosome.Proteobacteria	2844
GCA_022504265.1	DAGUQI010000106.1	plasmid.Proteobacteria	plasmid_unknown	2177	DAGUQI010000121.1	chromosome.unclassified	chromosome.unclassified	2403
GCA_001892485.1	MOFV01000138.1	plasmid.Proteobacteria	plasmid_unknown	8746	MOFV01000060.1	plasmid.Proteobacteria	plasmid_unknown	24047
GCA_001892675.1	MOGZ01000079.1	unclassified.Proteobacteria	unknown	7130	MOGZ01000037.1	plasmid.Proteobacteria	IncI2	63556
GCA_030189105.1	JANGGM010000077.1	plasmid.Proteobacteria	plasmid_unknown	8891	JANGGM010000036.1	plasmid.Proteobacteria	IncI2	57206
GCA_026116185.1	JAMFWO010000027.1	plasmid.Proteobacteria	IncX3	49756	JAMFWO010000056.1	chromosome.unclassified	chromosome.unclassified	2559
GCA_002164915.1	NGVA01000119.1	unclassified.Proteobacteria	unknown	3317	NGVA01000054.1	plasmid.Proteobacteria	plasmid_unknown	30966
GCA_036908255.1	JATADA010000037.1	unclassified.Proteobacteria	unknown	8050	JATADA010000052.1	chromosome.unclassified	chromosome.unclassified	2627
GCA_033850155.1	ABPBYV010000055.1	plasmid.Proteobacteria	plasmid_unknown	3519	ABPBYV010000064.1	unclassified.unclassified	unknown	1828
GCA_026198905.1	JAIXAM010000034.1	plasmid.Proteobacteria	IncX3	45595	JAIXAM010000076.1	unclassified.Proteobacteria	unknown	3362
GCA_033032955.1	JASGPH010000002.1	plasmid.Proteobacteria	IncHI2	402189	JASGPH010000002.1	plasmid.Proteobacteria	IncHI2	402189
GCA_002740835.1	CM008911.1	plasmid.Proteobacteria	IncFIB_IncFII	110766	CM008909.1	plasmid.Proteobacteria	IncHI2	282693
GCA_037646425.1	JBBFGB010000002.1	plasmid.Proteobacteria	IncFIB_IncHI1B	278178	JBBFGB010000003.1	plasmid.Proteobacteria	IncFIA_IncFII	93166
GCA_001893605.1	MOJZ01000098.1	unclassified.Proteobacteria	unknown	5833	MOJZ01000032.1	plasmid.Proteobacteria	IncI2	59532
GCA_020907935.1	JAJJPC010000102.1	plasmid.Proteobacteria	plasmid_unknown	8220	JAJJPC010000129.1	unclassified.Proteobacteria	unknown	2763
GCA_016123815.1	JADDNL010000046.1	plasmid.Proteobacteria	IncX3	45687	JADDNL010000089.1	unclassified.Proteobacteria	unknown	2955
GCA_030731005.1	JAVALQ010000025.1	plasmid.Proteobacteria	IncX3	43665	JAVALQ010000031.1	plasmid.Proteobacteria	plasmid_unknown	25188
GCA_030192485.1	JANGNE010000057.1	unclassified.Proteobacteria	unknown	4668	JANGNE010000033.1	plasmid.Proteobacteria	IncX4	32675
GCA_014827635.1	DABXCX010000039.1	plasmid.Proteobacteria	IncX3	3671	DABXCX010000098.1	chromosome.Proteobacteria	chromosome.Proteobacteria	2687
GCA_030190315.1	JANGIX010000054.1	unclassified.Proteobacteria	unknown	2438	JANGIX010000024.1	plasmid.Proteobacteria	IncX4	32599
GCA_019660305.1	JAIFOW010000032.1	plasmid.Proteobacteria	plasmid_unknown	13420	JAIFOW010000054.1	chromosome.unclassified	chromosome.unclassified	2559
GCA_003964845.1	RXSS01000062.1	chromosome.Proteobacteria	chromosome.Proteobacteria	5352	RXSS01000077.1	unclassified.Proteobacteria	unknown	1807
GCA_026116125.1	JAMFWK010000030.1	plasmid.Proteobacteria	IncX3	47823	JAMFWK010000059.1	chromosome.unclassified	chromosome.unclassified	2561
GCA_027891175.1	JANWNK010000008.1	plasmid.Proteobacteria	plasmid_unknown	7547	JANWNK010000001.1	chromosome.unclassified	chromosome.unclassified	2493
GCA_019537295.1	JAIEUG010000004.1	plasmid.Proteobacteria	IncX3	53097	JAIEUG010000002.1	plasmid.Proteobacteria	IncHI2	295898
GCA_030190175.1	JANGIP010000030.1	plasmid.Proteobacteria	IncX3	45527	JANGIP010000063.1	plasmid.Proteobacteria	IncX4	9349
GCA_030188975.1	JANGGF010000080.1	plasmid.Proteobacteria	plasmid_unknown	8891	JANGGF010000055.1	plasmid.Proteobacteria	plasmid_unknown	22567
GCA_015712615.1	VOUM01000092.1	unclassified.Proteobacteria	unknown	3385	VOUM01000025.1	plasmid.Proteobacteria	IncI2	61065
GCA_026114985.1	JAMFUE010000033.1	plasmid.Proteobacteria	IncX3	48601	JAMFUE010000031.1	chromosome.Proteobacteria	chromosome.Proteobacteria	49988
GCA_016124065.1	JADDNV010000084.1	unclassified.Proteobacteria	unknown	3420	JADDNV010000049.1	plasmid.Proteobacteria	plasmid_unknown	25286
GCA_030712945.1	JAUOXM010000094.1	plasmid.Proteobacteria	plasmid_unknown	7258	JAUOXM010000014.1	plasmid.Proteobacteria	IncHI2	91338
GCA_020564865.1	JAJBZQ010000002.1	plasmid.Proteobacteria	IncFIB_IncHI1B	267233	JAJBZQ010000004.1	plasmid.Proteobacteria	IncX4	33858
GCA_023094055.1	CP095791.1	plasmid.Proteobacteria	IncB/O/K/Z	99658	CP095792.1	plasmid.Proteobacteria	IncI2	59528
GCA_030189935.1	JANGID010000032.1	plasmid.Proteobacteria	IncX3	45525	JANGID010000068.1	plasmid.Proteobacteria	IncX4	9654
GCA_032647245.1	JAOQHI010000064.1	plasmid.Proteobacteria	plasmid_unknown	9902	JAOQHI010000001.1	plasmid.Proteobacteria	IncX4	35197
GCA_029581515.1	CP120875.1	plasmid.Proteobacteria	IncFII_repB	367802	CP120873.1	plasmid.Proteobacteria	IncFIA_IncFII	101385
GCA_030189395.1	JANGHC010000088.1	plasmid.Proteobacteria	plasmid_unknown	8891	JANGHC010000058.1	plasmid.Proteobacteria	plasmid_unknown	22619
GCA_001894145.1	MOKJ01000085.1	plasmid.Proteobacteria	plasmid_unknown	7947	MOKJ01000100.1	plasmid.Proteobacteria	plasmid_unknown	21518
GCA_032658605.1	JAVAHE010000075.1	unclassified.Proteobacteria	unknown	3318	JAVAHE010000026.1	plasmid.Proteobacteria	IncI2	62669
GCA_031902405.1	ABMVXS010000031.1	plasmid.Proteobacteria	IncX3	4568	ABMVXS010000071.1	chromosome.unclassified	chromosome.unclassified	2493
GCA_025792865.1	JAOVNH010000033.1	plasmid.Proteobacteria	IncX3	43632	JAOVNH010000043.1	plasmid.Proteobacteria	IncX4	31605
GCA_036603975.1	JAZIOE010000031.1	plasmid.Proteobacteria	IncX3	44837	JAZIOE010000015.1	plasmid.Proteobacteria	IncHI2	151371
GCA_021370555.1	ABENXX010000058.1	plasmid.Proteobacteria	plasmid_unknown	5809	ABENXX010000028.1	plasmid.Proteobacteria	IncI2	62453
GCA_030190555.1	JANGJK010000058.1	unclassified.Proteobacteria	unknown	4668	JANGJK010000036.1	plasmid.Proteobacteria	IncX4	32673
GCA_023755115.1	JAMGQZ010000035.1	plasmid.Proteobacteria	plasmid_unknown	15785	JAMGQZ010000062.1	chromosome.unclassified	chromosome.unclassified	2557
GCA_023547315.1	CP088232.1	plasmid.Proteobacteria	IncX3	54035	CP088230.1	plasmid.Proteobacteria	IncFIB_IncFII	137379
GCA_026115865.1	JAMFVZ010000031.1	plasmid.Proteobacteria	IncX3	47823	JAMFVZ010000060.1	chromosome.unclassified	chromosome.unclassified	2559
GCA_022969575.1	JALJTB010000097.1	unclassified.Proteobacteria	unknown	3320	JALJTB010000018.1	plasmid.Proteobacteria	IncHI2	109643
GCA_031472495.1	ABMHSH010000043.1	unclassified.Proteobacteria	unknown	6021	ABMHSH010000071.1	chromosome.unclassified	chromosome.unclassified	2404
GCA_026620045.1	JAIPZC010000004.1	plasmid.Proteobacteria	IncB/O/K/Z	111350	JAIPZC010000003.1	plasmid.Proteobacteria	IncHI2	215322
GCA_023244695.1	JALMRL010000073.1	unclassified.Proteobacteria	unknown	5847	JALMRL010000016.1	plasmid.Proteobacteria	IncHI2	106180
GCA_030283245.1	JASUWO010000003.1	plasmid.Proteobacteria	IncC	155263	JASUWO010000002.1	plasmid.Proteobacteria	IncHI2	340215
GCA_013073455.1	JABEZL010000162.1	plasmid.Proteobacteria	plasmid_unknown	8957	JABEZL010000126.1	plasmid.Proteobacteria	IncI2	48198
GCA_032647305.1	JAOQHH010000093.1	plasmid.Proteobacteria	plasmid_unknown	7864	JAOQHH010000061.1	plasmid.Proteobacteria	plasmid_unknown	33382
GCA_035008665.1	JAREMI010000035.1	plasmid.Proteobacteria	plasmid_unknown	6249	JAREMI010000040.1	unclassified.unclassified	unknown	2002
GCA_026614645.1	JAIPYK010000008.1	plasmid.Proteobacteria	IncX3	46161	JAIPYK010000005.1	plasmid.Proteobacteria	IncHI2	184545
GCA_036708475.1	JAXRON010000066.1	plasmid.Proteobacteria	plasmid_unknown	1493	JAXRON010000062.1	chromosome.unclassified	chromosome.unclassified	2407
GCA_036911915.1	JATAJY010000044.1	plasmid.Proteobacteria	plasmid_unknown	5818	JATAJY010000053.1	unclassified.unclassified	unknown	1966
GCA_016124055.1	JADDNX010000048.1	plasmid.Proteobacteria	plasmid_unknown	8958	JADDNX010000032.1	plasmid.Proteobacteria	IncX4	32742
GCA_029310655.1	JARJFT010000039.1	unclassified.Proteobacteria	unknown	15070	JARJFT010000066.1	chromosome.unclassified	chromosome.unclassified	2559
GCA_031237165.2	ABMBWB020000081.1	plasmid.Proteobacteria	plasmid_unknown	3242	ABMBWB020000092.1	chromosome.unclassified	chromosome.unclassified	2404
GCA_027891415.1	JANWNX010000018.1	unclassified.Proteobacteria	unknown	7866	JANWNX010000016.1	chromosome.unclassified	chromosome.unclassified	2447
GCA_027891575.1	JANWOE010000225.1	plasmid.Proteobacteria	IncX3	47099	JANWOE010000148.1	unclassified.unclassified	unknown	1882
GCA_001892185.1	MOHN01000032.1	plasmid.Proteobacteria	plasmid_unknown	7949	MOHN01000039.1	plasmid.Proteobacteria	IncI2	64419
GCA_030196655.1	JANGWQ010000040.1	plasmid.Proteobacteria	plasmid_unknown	7381	JANGWQ010000027.1	plasmid.Proteobacteria	IncFIA_IncR	38069
GCA_004135775.1	CP034398.1	plasmid.Proteobacteria	IncN2	41185	CP034400.1	plasmid.Proteobacteria	IncI2	61553
GCA_013039565.1	DABICP010000107.1	unclassified.Proteobacteria	unknown	3162	DABICP010000109.1	unclassified.Proteobacteria	unknown	3005
GCA_031472305.1	ABMHRX010000077.1	plasmid.Proteobacteria	plasmid_unknown	3398	ABMHRX010000105.1	chromosome.unclassified	chromosome.unclassified	2404
GCA_023558825.1	JAMHKL010000003.1	plasmid.Proteobacteria	IncFIB_IncFII	109149	JAMHKL010000004.1	plasmid.Proteobacteria	IncHI2	336545
GCA_019230645.1	DAESYC010000072.1	plasmid.Proteobacteria	plasmid_unknown	2004	DAESYC010000080.1	chromosome.unclassified	chromosome.unclassified	2404
GCA_002853465.1	NWFF01000022.1	plasmid.Proteobacteria	IncX3	48124	NWFF01000053.1	plasmid.Proteobacteria	plasmid_unknown	3351
GCA_032646405.1	JAOQGW010000057.1	plasmid.Proteobacteria	plasmid_unknown	9304	JAOQGW010000045.1	plasmid.Proteobacteria	IncI2	59118
GCA_022997845.1	DAGYIU010000092.1	unclassified.Proteobacteria	unknown	3242	DAGYIU010000095.1	unclassified.Proteobacteria	unknown	2840
GCA_025796005.1	JAOVIV010000060.1	plasmid.Proteobacteria	plasmid_unknown	8859	JAOVIV010000016.1	plasmid.Proteobacteria	plasmid_unknown	100714
GCA_023244335.1	JALPPV010000074.1	plasmid.Proteobacteria	plasmid_unknown	8959	JALPPV010000002.1	plasmid.Proteobacteria	IncHI2	200236
GCA_036760245.1	ABQISQ010000049.1	plasmid.Proteobacteria	plasmid_unknown	3433	ABQISQ010000020.1	plasmid.Proteobacteria	plasmid_unknown	1828
GCA_033177545.2	ABOLXK020000048.1	unclassified.Proteobacteria	unknown	3246	ABOLXK020000021.1	plasmid.Proteobacteria	plasmid_unknown	46061
GCA_032647325.1	JAOQHK010000104.1	unclassified.Proteobacteria	unknown	3208	JAOQHK010000147.1	unclassified.Proteobacteria	unknown	2648
GCA_030283625.1	JASUVX010000003.1	plasmid.Proteobacteria	plasmid_unknown	155111	JASUVX010000002.1	plasmid.Proteobacteria	IncHI2	426043
GCA_029542165.1	CP110518.1	plasmid.Proteobacteria	IncC	112292	CP110516.1	plasmid.Proteobacteria	IncHI2	223870
GCA_026015945.1	CP110357.1	plasmid.Proteobacteria	IncX3	45739	CP110355.1	plasmid.Proteobacteria	IncHI2	286232
GCA_015712505.1	VOUI01000055.1	plasmid.Proteobacteria	plasmid_unknown	7259	VOUI01000034.1	plasmid.Proteobacteria	plasmid_unknown	31818
GCA_025795695.1	JAOVMV010000053.1	plasmid.Proteobacteria	plasmid_unknown	8984	JAOVMV010000016.1	plasmid.Proteobacteria	plasmid_unknown	100782
GCA_002850625.1	PDVT01000062.1	chromosome.Proteobacteria	chromosome.Proteobacteria	5367	PDVT01000079.1	chromosome.unclassified	chromosome.unclassified	2603
GCA_003009615.1	PGKL01000069.1	plasmid.Proteobacteria	plasmid_unknown	7161	PGKL01000025.1	plasmid.Proteobacteria	IncI2	61088
GCA_035008625.1	JAREMG010000028.1	plasmid.Proteobacteria	IncX3	20711	JAREMG010000043.1	chromosome.unclassified	chromosome.unclassified	2001
GCA_018199975.1	CP073363.1	plasmid.Proteobacteria	IncX3	45122	CP073361.1	plasmid.Proteobacteria	IncHI2_IncN	223103
GCA_014190135.1	LC570846.1	plasmid.Proteobacteria	IncX3	53902	LC570845.1	plasmid.Proteobacteria	IncHI2	373052
GCA_034684765.1	DATTHD010000078.1	unclassified.Proteobacteria	unknown	5870	DATTHD010000033.1	plasmid.Proteobacteria	IncI2	59016
GCA_024604175.1	DAILDW010000067.1	unclassified.Proteobacteria	unknown	5424	DAILDW010000083.1	unclassified.unclassified	unknown	1828
GCA_023243995.1	JALPPJ010000077.1	unclassified.Proteobacteria	unknown	3474	JALPPJ010000038.1	plasmid.Proteobacteria	IncX4	32743
GCA_035008545.1	JAREMD010000037.1	plasmid.Proteobacteria	plasmid_unknown	6249	JAREMD010000044.1	chromosome.unclassified	chromosome.unclassified	2000
GCA_021286475.1	JAJSYP010000026.1	plasmid.Proteobacteria	plasmid_unknown	15079	JAJSYP010000019.1	plasmid.Proteobacteria	IncHI2	61916
GCA_032743195.1	JAWIBZ010000045.1	unclassified.Proteobacteria	unknown	7978	JAWIBZ010000067.1	unclassified.unclassified	unknown	1903
GCA_019837065.1	JAINCU010000047.1	unclassified.Proteobacteria	unknown	8083	JAINCU010000071.1	chromosome.unclassified	chromosome.unclassified	2661
GCA_015535055.1	CP064660.1	plasmid.Proteobacteria	IncX3	47497	CP064657.1	plasmid.Proteobacteria	IncHI2	267745
GCA_014490155.1	JACTUP010000102.1	plasmid.Proteobacteria	plasmid_unknown	12401	JACTUP010000134.1	chromosome.unclassified	chromosome.unclassified	2445
GCA_024499245.1	CP101868.1	plasmid.Proteobacteria	IncX3	47849	CP101866.1	chromosome	chromosome	4578540
GCA_025796565.1	JAOVPS010000086.1	unclassified.Proteobacteria	unknown	3382	JAOVPS010000042.1	plasmid.Proteobacteria	IncX4	32708
GCA_032150065.1	ABNBEN010000025.1	plasmid.Proteobacteria	IncX3	3260	ABNBEN010000033.1	plasmid.Proteobacteria	IncR	23351
GCA_026614575.1	JAIPYF010000006.1	plasmid.Proteobacteria	IncX3	46161	JAIPYF010000004.1	plasmid.Proteobacteria	plasmid_unknown	74238
GCA_027889275.1	JANWMO010000229.1	plasmid.Proteobacteria	plasmid_unknown	7591	JANWMO010000168.1	chromosome.unclassified	chromosome.unclassified	2449
GCA_022316465.1	DAGTFW010000031.1	plasmid.Proteobacteria	plasmid_unknown	2696	DAGTFW010000045.1	plasmid.Proteobacteria	plasmid_unknown	3140
GCA_021473825.1	DAFMBC010000093.1	unclassified.Proteobacteria	unknown	3246	DAFMBC010000019.1	plasmid.Proteobacteria	plasmid_unknown	92298
GCA_014827745.1	DABXDE010000067.1	plasmid.Proteobacteria	plasmid_unknown	3517	DABXDE010000027.1	plasmid.Proteobacteria	IncI2	62869
GCA_033137945.2	ABOKVH020000064.1	unclassified.Proteobacteria	unknown	3245	ABOKVH020000048.1	unclassified.Proteobacteria	unknown	6565
GCA_033028565.2	ABOIRF020000033.1	plasmid.Proteobacteria	plasmid_unknown	5302	ABOIRF020000038.1	unclassified.unclassified	unknown	3812
GCA_026769365.1	JADFFE010000064.1	plasmid.Proteobacteria	plasmid_unknown	9016	JADFFE010000040.1	plasmid.Proteobacteria	p0111	35125
GCA_025583545.1	JAOBVZ010000099.1	unclassified.Proteobacteria	unknown	3316	JAOBVZ010000005.1	unclassified.Proteobacteria	unknown	208410
GCA_025082855.1	DAJCSH010000063.1	unclassified.Proteobacteria	unknown	5674	DAJCSH010000074.1	unclassified.Proteobacteria	unknown	2603
GCA_026891955.1	JAPTHU010000089.1	plasmid.Proteobacteria	IncX3	46972	JAPTHU010000027.1	plasmid.Proteobacteria	plasmid_unknown	30315
GCA_022540125.1	JAKWHC010000075.1	plasmid.Proteobacteria	plasmid_unknown	7479	JAKWHC010000086.1	plasmid.Proteobacteria	plasmid_unknown	3009
GCA_002994915.1	PVQI01000096.1	plasmid.Proteobacteria	IncX3	45383	PVQI01000140.1	unclassified.Proteobacteria	unknown	2651
GCA_030188055.1	JANGGD010000085.1	plasmid.Proteobacteria	plasmid_unknown	8891	JANGGD010000058.1	plasmid.Proteobacteria	plasmid_unknown	22065
GCA_023244385.1	JALMQT010000003.1	plasmid.Proteobacteria	IncC	142706	JALMQT010000002.1	plasmid.Proteobacteria	IncHI2_IncN	258108
GCA_013073055.1	JABEYG010000157.1	plasmid.Proteobacteria	plasmid_unknown	8957	JABEYG010000150.1	plasmid.Proteobacteria	plasmid_unknown	12273
GCA_036603795.1	JAZINU010000031.1	plasmid.Proteobacteria	IncX3	44837	JAZINU010000015.1	plasmid.Proteobacteria	IncHI2	151371
GCA_036422155.1	JAZGTE010000007.1	plasmid.Proteobacteria	IncFIB	54064	JAZGTE010000004.1	plasmid.Proteobacteria	IncFIA_IncFII	96575
GCA_026057435.3	ABJEZV030000067.1	plasmid.Proteobacteria	plasmid_unknown	2407	ABJEZV030000066.1	chromosome.unclassified	chromosome.unclassified	2401
GCA_016123845.1	JADDNM010000024.1	plasmid.Proteobacteria	plasmid_unknown	9216	JADDNM010000010.1	plasmid.Proteobacteria	IncP1	49648
GCA_030714655.1	JAUOVU010000057.1	unclassified.Proteobacteria	unknown	9018	JAUOVU010000084.1	chromosome.Proteobacteria	chromosome.Proteobacteria	2843
GCA_021416705.1	JAKCKC010000032.1	plasmid.Proteobacteria	plasmid_unknown	14039	JAKCKC010000056.1	chromosome.unclassified	chromosome.unclassified	2559
GCA_022539825.1	JAKWGH010000226.1	unclassified.Proteobacteria	unknown	5477	JAKWGH010000021.1	unclassified.unclassified	unknown	1877
GCA_036909675.1	JATAFT010000067.1	plasmid.Proteobacteria	plasmid_unknown	9005	JATAFT010000019.1	plasmid.Proteobacteria	IncY	97024
GCA_029429325.3	ABLFQU030000099.1	plasmid.Proteobacteria	plasmid_unknown	4347	ABLFQU030000179.1	chromosome.unclassified	chromosome.unclassified	2400
GCA_016123675.1	JADDND010000057.1	unclassified.Proteobacteria	unknown	4737	JADDND010000027.1	plasmid.Proteobacteria	IncI2	64783
GCA_022157005.1	DAGJGN010000075.1	plasmid.Proteobacteria	plasmid_unknown	11595	DAGJGN010000110.1	unclassified.unclassified	unknown	1827
GCA_026614595.1	JAIPYI010000008.1	plasmid.Proteobacteria	plasmid_unknown	20320	JAIPYI010000006.1	plasmid.Proteobacteria	IncI2	63200
GCA_001644175.1	LWQZ01000140.1	unclassified.Proteobacteria	unknown	3320	LWQZ01000105.1	unclassified.Proteobacteria	unknown	12323
GCA_018881315.1	JAFKCR010000036.1	plasmid.Proteobacteria	plasmid_unknown	6249	JAFKCR010000020.1	plasmid.Proteobacteria	plasmid_unknown	75472
GCA_033407895.1	DARBRC010000027.1	plasmid.Proteobacteria	IncN2	24299	DARBRC010000030.1	plasmid.Proteobacteria	plasmid_unknown	31738
GCA_002853455.1	NWFE01000027.1	plasmid.Proteobacteria	plasmid_unknown	36863	NWFE01000053.1	plasmid.Proteobacteria	plasmid_unknown	3351
GCA_030187875.1	JAMSIK010000062.1	unclassified.Proteobacteria	unknown	3404	JAMSIK010000064.1	unclassified.Proteobacteria	unknown	3088
GCA_029310455.1	JARJGD010000032.1	plasmid.Proteobacteria	plasmid_unknown	13420	JARJGD010000046.1	chromosome.unclassified	chromosome.unclassified	2561
GCA_023467215.1	DAHEYC010000102.1	plasmid.Proteobacteria	plasmid_unknown	2177	DAHEYC010000115.1	chromosome.unclassified	chromosome.unclassified	2403
GCA_013039945.1	DABIDP010000058.1	plasmid.Proteobacteria	plasmid_unknown	7020	DABIDP010000044.1	plasmid.Proteobacteria	plasmid_unknown	27627
GCA_021488915.1	DAFMDF010000072.1	plasmid.Proteobacteria	plasmid_unknown	3168	DAFMDF010000103.1	unclassified.Proteobacteria	unknown	2602
GCA_027889525.1	JANWMZ010000042.1	plasmid.Proteobacteria	plasmid_unknown	7547	JANWMZ010000065.1	unclassified.unclassified	unknown	3315
GCA_014117655.2	JACGZP020000003.1	plasmid.Proteobacteria	IncFIA_IncFIB_IncFII_IncQ1	108281	JACGZP020000005.1	plasmid.Proteobacteria	IncX4	33858
GCA_021869625.1	CP091499.1	plasmid.Proteobacteria	IncFIB_IncFII	99480	CP091497.1	plasmid.Proteobacteria	IncHI2	319000
GCA_025795065.1	JAOVOX010000087.1	unclassified.Proteobacteria	unknown	3385	JAOVOX010000025.1	plasmid.Proteobacteria	IncI2	61065
GCA_032646985.1	JAOQHC010000031.1	plasmid.Proteobacteria	plasmid_unknown	5509	JAOQHC010000049.1	plasmid.Proteobacteria	IncI2	60261
GCA_024585245.1	CP030744.1	plasmid.Proteobacteria	IncC	174080	CP030742.1	plasmid.Proteobacteria	IncHI2	304705
GCA_033056795.1	DAQNFP010000086.1	unclassified.Proteobacteria	unknown	5560	DAQNFP010000008.1	plasmid.Proteobacteria	IncHI2	13725
GCA_032658625.1	JAVAHD010000069.1	unclassified.Proteobacteria	unknown	3318	JAVAHD010000026.1	plasmid.Proteobacteria	IncI2	64246
GCA_033341015.1	JAWOZO010000061.1	unclassified.Proteobacteria	unknown	3320	JAWOZO010000026.1	plasmid.Proteobacteria	IncI2	63681
GCA_026619715.1	JAIPZU010000006.1	plasmid.Proteobacteria	IncX3	46161	JAIPZU010000005.1	plasmid.Proteobacteria	IncI2	62660
GCA_033850435.1	ABPBZH010000083.1	plasmid.Proteobacteria	plasmid_unknown	3519	ABPBZH010000095.1	unclassified.unclassified	unknown	1827
GCA_027887675.1	JANWOZ010000042.1	plasmid.Proteobacteria	plasmid_unknown	12286	JANWOZ010000054.1	plasmid.Proteobacteria	plasmid_unknown	31508
GCA_013039605.1	DABICR010000122.1	unclassified.Proteobacteria	unknown	3639	DABICR010000067.1	plasmid.Proteobacteria	plasmid_unknown	22959
GCA_028829405.3	ABKSVY030000091.1	plasmid.Proteobacteria	plasmid_unknown	3670	ABKSVY030000132.1	chromosome.unclassified	chromosome.unclassified	2404
GCA_013073345.1	JABEZK010000191.1	plasmid.Proteobacteria	plasmid_unknown	8957	JABEZK010000104.1	plasmid.Proteobacteria	IncI2	61757
GCA_022506545.1	DAGURJ010000108.1	plasmid.Proteobacteria	plasmid_unknown	2177	DAGURJ010000121.1	chromosome.unclassified	chromosome.unclassified	2403
GCA_030189035.1	JANGGK010000082.1	plasmid.Proteobacteria	plasmid_unknown	8891	JANGGK010000034.1	plasmid.Proteobacteria	IncI2	56538
GCA_037736755.1	ABRFEN010000079.1	unclassified.Proteobacteria	unknown	2118	ABRFEN010000078.1	chromosome.unclassified	chromosome.unclassified	2403
GCA_023754135.1	JAMGOZ010000029.1	plasmid.Proteobacteria	plasmid_unknown	14552	JAMGOZ010000049.1	chromosome.unclassified	chromosome.unclassified	2559
GCA_009393065.1	RYAE01000090.1	plasmid.Proteobacteria	plasmid_unknown	6056	RYAE01000070.1	unclassified.Proteobacteria	unknown	11322
GCA_021892055.1	JAKLCJ010000046.1	plasmid.Proteobacteria	plasmid_unknown	14752	JAKLCJ010000001.1	chromosome.Proteobacteria	chromosome.Proteobacteria	371775
GCA_001696775.1	MAJK01000119.1	plasmid.Proteobacteria	IncX3	38897	MAJK01000154.1	plasmid.Proteobacteria	IncX4	9338
GCA_035008785.1	JAREMP010000056.1	unclassified.Proteobacteria	unknown	3416	JAREMP010000067.1	unclassified.unclassified	unknown	2000
GCA_025795845.1	JAOVIO010000107.1	unclassified.Proteobacteria	unknown	3316	JAOVIO010000054.1	plasmid.Proteobacteria	IncX4	20920
GCA_029722215.1	JAMQCT010000087.1	unclassified.Proteobacteria	unknown	3167	JAMQCT010000021.1	plasmid.Proteobacteria	plasmid_unknown	93508
GCA_022502025.1	DAGUOU010000111.1	plasmid.Proteobacteria	plasmid_unknown	1883	DAGUOU010000117.1	unclassified.unclassified	unknown	3098
GCA_014827335.1	DABXCO010000070.1	plasmid.Proteobacteria	plasmid_unknown	5547	DABXCO010000069.1	plasmid.Proteobacteria	IncX4	9208
GCA_036324625.1	CP143331.1	plasmid.Proteobacteria	IncC	160783	CP143333.1	plasmid.Proteobacteria	IncHI2	337170
GCA_025717195.1	JAOVZI010000087.1	unclassified.Proteobacteria	unknown	3385	JAOVZI010000025.1	plasmid.Proteobacteria	IncI2	61065
GCA_031610165.1	JAUISY010000066.1	plasmid.Proteobacteria	plasmid_unknown	7583	JAUISY010000094.1	chromosome.unclassified	chromosome.unclassified	2559
GCA_030938045.1	JARBIB010000050.1	plasmid.Proteobacteria	plasmid_unknown	7547	JARBIB010000076.1	chromosome.unclassified	chromosome.unclassified	2577
GCA_031472045.1	DAPIVE010000037.1	plasmid.Proteobacteria	IncN2	24299	DAPIVE010000078.1	chromosome.unclassified	chromosome.unclassified	2405
GCA_026612555.1	JACYKA010000096.1	unclassified.Proteobacteria	unknown	3374	JACYKA010000075.1	plasmid.Proteobacteria	IncX4	9365
GCA_033488915.1	JAWNKR010000018.1	plasmid.Proteobacteria	IncX3	46664	JAWNKR010000023.1	plasmid.Proteobacteria	plasmid_unknown	31744
GCA_002994925.1	PVQG01000033.1	plasmid.Proteobacteria	IncX3	45382	PVQG01000087.1	unclassified.Proteobacteria	unknown	2651
GCA_015712425.1	VOUD01000049.1	plasmid.Proteobacteria	plasmid_unknown	9740	VOUD01000034.1	plasmid.Proteobacteria	plasmid_unknown	31818
GCA_025326225.1	DAJHXO010000129.1	plasmid.Proteobacteria	plasmid_unknown	10704	DAJHXO010000266.1	chromosome.unclassified	chromosome.unclassified	2405
GCA_003989585.1	PKNA01000064.1	plasmid.Proteobacteria	plasmid_unknown	6822	PKNA01000004.1	chromosome.Proteobacteria	chromosome.Proteobacteria	225373
GCA_030187895.1	JAMSIH010000063.1	plasmid.Proteobacteria	plasmid_unknown	8942	JAMSIH010000061.1	plasmid.Proteobacteria	IncX4	9451
GCA_032647345.1	JAOQHL010000090.1	plasmid.Proteobacteria	plasmid_unknown	9902	JAOQHL010000004.1	plasmid.Proteobacteria	IncX4	35282
GCA_027889315.1	JANWMM010000103.1	plasmid.Proteobacteria	IncX3	44602	JANWMM010000045.1	chromosome.unclassified	chromosome.unclassified	2446
GCA_037966485.1	JBBFGF010000002.1	plasmid.Proteobacteria	IncFIB_IncHI1B	278177	JBBFGF010000003.1	plasmid.Proteobacteria	IncFII_repB	127125
GCA_013361265.1	JABANQ010000098.1	plasmid.Proteobacteria	plasmid_unknown	6944	JABANQ010000058.1	plasmid.Proteobacteria	plasmid_unknown	27149
GCA_032747015.1	JAWIFC010000064.1	unclassified.Proteobacteria	unknown	6896	JAWIFC010000084.1	chromosome.unclassified	chromosome.unclassified	2560
GCA_026116195.1	JAMFWN010000027.1	plasmid.Proteobacteria	IncX3	49756	JAMFWN010000057.1	chromosome.unclassified	chromosome.unclassified	2559
GCA_016123995.1	JADDNU010000102.1	unclassified.Proteobacteria	unknown	3629	JADDNU010000100.1	unclassified.Proteobacteria	unknown	3699
GCA_028825675.1	JAPMKF010000067.1	unclassified.Proteobacteria	unknown	9017	JAPMKF010000049.1	plasmid.Proteobacteria	plasmid_unknown	35685
GCA_030466525.1	JABJWN010000026.1	plasmid.Proteobacteria	plasmid_unknown	12482	JABJWN010000043.1	chromosome.unclassified	chromosome.unclassified	2559
GCA_026769135.1	JADFEL010000073.1	plasmid.Proteobacteria	plasmid_unknown	8959	JADFEL010000024.1	plasmid.Proteobacteria	plasmid_unknown	78106
GCA_023244495.1	JALMQZ010000085.1	unclassified.Proteobacteria	unknown	6047	JALMQZ010000105.1	chromosome.Proteobacteria	chromosome.Proteobacteria	2861
GCA_014117545.2	JACGZS020000027.1	unclassified.Proteobacteria	unknown	54171	JACGZS020000038.1	plasmid.Proteobacteria	IncX4	33915
GCA_014838545.1	DABXDW010000023.1	plasmid.Proteobacteria	IncX3	4109	DABXDW010000033.1	plasmid.Proteobacteria	IncX4	9209
GCA_035021425.1	JAYGSJ010000063.1	unclassified.Proteobacteria	unknown	6896	JAYGSJ010000084.1	chromosome.unclassified	chromosome.unclassified	2560
GCA_033031455.1	JASGOF010000003.1	plasmid.Proteobacteria	IncC	141532	JASGOF010000002.1	plasmid.Proteobacteria	IncHI2	335387
GCA_013039805.1	DABIDM010000078.1	plasmid.Proteobacteria	plasmid_unknown	5443	DABIDM010000061.1	plasmid.Proteobacteria	plasmid_unknown	21298
GCA_009600735.1	SQQY01000076.1	plasmid.Proteobacteria	plasmid_unknown	5824	SQQY01000031.1	plasmid.Proteobacteria	plasmid_unknown	50849
GCA_001894465.1	MOKI01000116.1	unclassified.Proteobacteria	unknown	5831	MOKI01000018.1	plasmid.Proteobacteria	IncI2	59682
GCA_024024435.1	DAHQWW010000079.1	unclassified.Proteobacteria	unknown	5430	DAHQWW010000094.1	chromosome.unclassified	chromosome.unclassified	2766
GCA_013039905.1	DABIDR010000084.1	unclassified.Proteobacteria	unknown	5313	DABIDR010000058.1	plasmid.Proteobacteria	plasmid_unknown	20182
GCA_009600765.1	SQQX01000072.1	plasmid.Proteobacteria	plasmid_unknown	5824	SQQX01000030.1	plasmid.Proteobacteria	plasmid_unknown	50849
GCA_014827695.1	DABXDA010000067.1	plasmid.Proteobacteria	plasmid_unknown	3517	DABXDA010000028.1	plasmid.Proteobacteria	IncI2	61201
GCA_022156365.1	DAGJFF010000090.1	unclassified.Proteobacteria	unknown	7803	DAGJFF010000113.1	chromosome.unclassified	chromosome.unclassified	2403
GCA_036617715.1	JAZJOP010000067.1	unclassified.Proteobacteria	unknown	5904	JAZJOP010000046.1	plasmid.Proteobacteria	plasmid_unknown	21627
GCA_013037985.1	DABIAD010000077.1	unclassified.Proteobacteria	unknown	5441	DABIAD010000112.1	chromosome.Proteobacteria	chromosome.Proteobacteria	2684
GCA_001892125.1	MOHI01000051.1	plasmid.Proteobacteria	plasmid_unknown	7972	MOHI01000033.1	plasmid.Proteobacteria	IncI2	64317
GCA_015685735.1	DACOQQ010000041.1	unclassified.Proteobacteria	unknown	6231	DACOQQ010000020.1	plasmid.Proteobacteria	plasmid_unknown	80068
GCA_027888995.1	JANWRQ010000179.1	plasmid.Proteobacteria	plasmid_unknown	34949	JANWRQ010000352.1	plasmid.Proteobacteria	plasmid_unknown	38272
GCA_030196955.1	JANGXD010000053.1	unclassified.Proteobacteria	unknown	3352	JANGXD010000016.1	plasmid.Proteobacteria	IncHI2	113247
GCA_030073655.1	SSPA01000037.1	unclassified.Proteobacteria	unknown	4193	SSPA01000156.1	unclassified.unclassified	unknown	2474
GCA_018881405.1	JAFKCK010000039.1	plasmid.Proteobacteria	plasmid_unknown	4878	JAFKCK010000049.1	unclassified.unclassified	unknown	2000
GCA_027889375.1	JANWMS010000118.1	unclassified.Proteobacteria	unknown	5394	JANWMS010000079.1	unclassified.Proteobacteria	unknown	2344
GCA_019660245.1	JAIFQH010000071.1	unclassified.Proteobacteria	unknown	9710	JAIFQH010000030.1	plasmid.Proteobacteria	IncI2	60473
GCA_029456995.1	JAROWI010000001.1	chromosome.Proteobacteria	chromosome.Proteobacteria	841813	JAROWI010000050.1	unclassified.unclassified	unknown	1972
GCA_038419485.1	ABRVLM010000127.1	plasmid.Proteobacteria	plasmid_unknown	2408	ABRVLM010000191.1	unclassified.unclassified	unknown	1830
GCA_014827835.1	DABXDG010000110.1	unclassified.Proteobacteria	unknown	3242	DABXDG010000090.1	plasmid.Proteobacteria	IncX4	9210
GCA_013039545.1	DABICM010000098.1	plasmid.Proteobacteria	plasmid_unknown	7034	DABICM010000023.1	plasmid.Proteobacteria	IncI2	66419
GCA_035078435.1	ABPSFX010000031.1	plasmid.Proteobacteria	plasmid_unknown	3931	ABPSFX010000036.1	unclassified.Proteobacteria	unknown	6567
GCA_031376965.2	ABMFEV020000032.1	plasmid.Proteobacteria	IncX3	3240	ABMFEV020000116.1	plasmid.Proteobacteria	plasmid_unknown	10463
GCA_031344145.1	JAVJIV010000023.1	plasmid.Proteobacteria	IncX3	43665	JAVJIV010000032.1	plasmid.Proteobacteria	plasmid_unknown	25188
GCA_014117745.2	JACGZL020000005.1	plasmid.Proteobacteria	IncN2	41190	JACGZL020000006.1	plasmid.Proteobacteria	IncX4	33858
GCA_023755085.1	JAMGQX010000019.1	plasmid.Proteobacteria	plasmid_unknown	3631	JAMGQX010000008.1	plasmid.Proteobacteria	plasmid_unknown	114374
GCA_027264035.1	ABJYTS010000062.1	unclassified.Proteobacteria	unknown	4345	ABJYTS010000063.1	unclassified.Proteobacteria	unknown	6565
GCA_021129055.1	JAJOMT010000038.1	plasmid.Proteobacteria	plasmid_unknown	4878	JAJOMT010000049.1	unclassified.unclassified	unknown	2000
GCA_021942045.1	DAFYMX010000027.1	plasmid.Proteobacteria	IncX3	3389	DAFYMX010000037.1	plasmid.Proteobacteria	plasmid_unknown	14082
GCA_030196775.1	JANGWW010000053.1	unclassified.Proteobacteria	unknown	3720	JANGWW010000016.1	plasmid.Proteobacteria	IncHI2	113247
GCA_031201845.1	CP096851.1	plasmid.Proteobacteria	IncFIB_IncFII	108996	CP096849.1	chromosome	chromosome	5084270
GCA_005504185.1	RXMK01000066.1	unclassified.Proteobacteria	unknown	3202	RXMK01000089.1	plasmid.Proteobacteria	IncX4	5869
GCA_010092405.1	CP048028.1	plasmid.Proteobacteria	IncX3	46161	CP048025.1	chromosome	chromosome	4830815
GCA_025082935.1	DAJCSI010000076.1	unclassified.Proteobacteria	unknown	1880	DAJCSI010000062.1	unclassified.Proteobacteria	unknown	4685
GCA_018072365.1	DADXNU010000035.1	plasmid.Proteobacteria	IncN2	25800	DADXNU010000022.1	plasmid.Proteobacteria	IncI2	60675
GCA_033037475.1	DAQMXP010000030.1	plasmid.Proteobacteria	plasmid_unknown	3669	DAQMXP010000044.1	chromosome.unclassified	chromosome.unclassified	2405
GCA_034310245.1	DASHUQ010000018.1	plasmid.Proteobacteria	IncC	88666	DASHUQ010000056.1	chromosome.unclassified	chromosome.unclassified	2277
GCA_016124035.1	JADDNW010000084.1	unclassified.Proteobacteria	unknown	3420	JADDNW010000018.1	plasmid.Proteobacteria	IncHI2	108676
GCA_021892345.1	JAKLCY010000042.1	plasmid.Proteobacteria	plasmid_unknown	15316	JAKLCY010000002.1	chromosome.Proteobacteria	chromosome.Proteobacteria	371775
GCA_023924785.1	DAHNDE010000042.1	plasmid.Proteobacteria	plasmid_unknown	5430	DAHNDE010000049.1	unclassified.unclassified	unknown	2957
GCA_009600715.1	SQQZ01000083.1	plasmid.Proteobacteria	plasmid_unknown	9885	SQQZ01000046.1	plasmid.Proteobacteria	IncX4	32727
GCA_033488515.1	JAWNJY010000031.1	unclassified.Proteobacteria	unknown	7928	JAWNJY010000026.1	plasmid.Proteobacteria	plasmid_unknown	32052
GCA_014827815.1	DABXDK010000062.1	plasmid.Proteobacteria	plasmid_unknown	3517	DABXDK010000029.1	plasmid.Proteobacteria	IncI2	61213
GCA_020782555.1	JAJGPL010000094.1	unclassified.Proteobacteria	unknown	3164	JAJGPL010000048.1	plasmid.Proteobacteria	plasmid_unknown	25534
GCA_019054085.1	JAHQLA010000004.1	plasmid.Proteobacteria	IncX3	47874	JAHQLA010000005.1	plasmid.Proteobacteria	IncX4	33309
GCA_021650365.1	JAJNDN010000028.1	plasmid.Proteobacteria	IncX3	45539	JAJNDN010000051.1	plasmid.Proteobacteria	plasmid_unknown	8246
GCA_031524935.1	DAPKLT010000066.1	plasmid.Proteobacteria	plasmid_unknown	3260	DAPKLT010000109.1	unclassified.unclassified	unknown	1828
GCA_025583625.1	JAOBWC010000077.1	plasmid.Proteobacteria	plasmid_unknown	5621	JAOBWC010000006.1	unclassified.Proteobacteria	unknown	208410
GCA_032646685.1	JAOQHU010000057.1	plasmid.Proteobacteria	plasmid_unknown	9902	JAOQHU010000072.1	plasmid.Proteobacteria	IncI2	61477
GCA_036910075.1	JATAGN010000063.1	plasmid.Proteobacteria	plasmid_unknown	5689	JATAGN010000040.1	plasmid.Proteobacteria	plasmid_unknown	33563
GCA_027889655.1	JANWNG010000019.1	plasmid.Proteobacteria	plasmid_unknown	7545	JANWNG010000024.1	chromosome.unclassified	chromosome.unclassified	2810
GCA_030189075.1	JANGGL010000079.1	plasmid.Proteobacteria	plasmid_unknown	8891	JANGGL010000034.1	plasmid.Proteobacteria	IncI2	57206
GCA_035008505.1	JAREMB010000044.1	unclassified.Proteobacteria	unknown	3421	JAREMB010000054.1	unclassified.unclassified	unknown	2000
GCA_021528255.1	DAFNAS010000108.1	plasmid.Proteobacteria	plasmid_unknown	1724	DAFNAS010000088.1	plasmid.Proteobacteria	plasmid_unknown	5746
GCA_030188035.1	JANGGC010000084.1	plasmid.Proteobacteria	plasmid_unknown	8891	JANGGC010000056.1	plasmid.Proteobacteria	plasmid_unknown	22567
GCA_900503275.1	UJBN01000045.1	plasmid.Proteobacteria	plasmid_unknown	4310	UJBN01000054.1	chromosome.unclassified	chromosome.unclassified	2593
GCA_013039875.1	DABIDN010000082.1	unclassified.Proteobacteria	unknown	5793	DABIDN010000067.1	plasmid.Proteobacteria	plasmid_unknown	11924
GCA_014845435.1	DABXEB010000099.1	unclassified.Proteobacteria	unknown	3240	DABXEB010000046.1	plasmid.Proteobacteria	plasmid_unknown	38219
GCA_019537335.1	JAIEUF010000003.1	plasmid.Proteobacteria	IncX3	53094	JAIEUF010000002.1	plasmid.Proteobacteria	IncHI2	294342
GCA_028898885.1	CP118603.1	plasmid.Proteobacteria	IncFIB_IncFII	145194	CP118604.1	plasmid.Proteobacteria	IncI2	60980
GCA_029946755.1	JAREXX010000078.1	plasmid.Proteobacteria	plasmid_unknown	7126	JAREXX010000030.1	plasmid.Proteobacteria	plasmid_unknown	61849
GCA_029456875.1	JAROWO010000022.1	unclassified.Proteobacteria	unknown	68524	JAROWO010000110.1	unclassified.unclassified	unknown	1972
GCA_031194025.1	JAVIQX010000146.1	plasmid.Proteobacteria	plasmid_unknown	5510	JAVIQX010000094.1	plasmid.Proteobacteria	plasmid_unknown	27720
GCA_036910895.1	JATAHZ010000129.1	unclassified.Proteobacteria	unknown	3384	JATAHZ010000045.1	plasmid.Proteobacteria	IncI2	34730
GCA_030196525.1	JANGWL010000063.1	unclassified.Proteobacteria	unknown	4668	JANGWL010000034.1	plasmid.Proteobacteria	IncX4	32675
GCA_026619765.1	JAIPZS010000005.1	plasmid.Proteobacteria	IncX3	46161	JAIPZS010000002.1	plasmid.Proteobacteria	IncHI2_IncN	261479
GCA_004122265.1	RIZO01000040.1	unclassified.Proteobacteria	unknown	3903	RIZO01000173.1	plasmid.Proteobacteria	plasmid_unknown	23156
GCA_001893165.1	MOIN01000083.1	plasmid.Proteobacteria	plasmid_unknown	8803	MOIN01000063.1	plasmid.Proteobacteria	plasmid_unknown	3884
GCA_018868325.3	ABAVHR030000053.1	unclassified.Proteobacteria	unknown	7771	ABAVHR030000032.1	plasmid.Proteobacteria	plasmid_unknown	32789
GCA_900093045.1	FLXD01000026.1	plasmid.Proteobacteria	IncN2	37850	FLXD01000036.1	plasmid.Proteobacteria	IncHI1B	23104
GCA_900513855.1	UKQD01000048.1	plasmid.Proteobacteria	plasmid_unknown	3490	UKQD01000024.1	plasmid.Proteobacteria	plasmid_unknown	28870
GCA_022570715.1	CP093156.1	plasmid.Proteobacteria	IncN	63489	CP093155.1	plasmid.Proteobacteria	IncFIB_IncFII	159417
GCA_014235835.1	JACJVA010000067.1	unclassified.Proteobacteria	unknown	3365	JACJVA010000043.1	plasmid.Proteobacteria	plasmid_unknown	16621
GCA_029446075.1	DAOCQO010000073.1	unclassified.Proteobacteria	unknown	6021	DAOCQO010000023.1	plasmid.Proteobacteria	IncI2	60704
GCA_013038265.1	DABIAS010000079.1	unclassified.Proteobacteria	unknown	5793	DABIAS010000032.1	plasmid.Proteobacteria	IncI2	59522
GCA_027889605.1	JANWNF010000059.1	plasmid.Proteobacteria	plasmid_unknown	4390	JANWNF010000013.1	chromosome.unclassified	chromosome.unclassified	2448
GCA_026116225.1	JAMFWQ010000043.1	unclassified.Proteobacteria	unknown	7134	JAMFWQ010000045.1	unclassified.Proteobacteria	unknown	6723
GCA_030698365.1	JAUZDW010000055.1	unclassified.Proteobacteria	unknown	5947	JAUZDW010000021.1	plasmid.Proteobacteria	plasmid_unknown	101533
GCA_021490715.1	DAFMFV010000080.1	unclassified.Proteobacteria	unknown	5560	DAFMFV010000013.1	plasmid.Proteobacteria	IncHI2	106488
GCA_026613055.1	JACYJB010000021.1	plasmid.Proteobacteria	IncX3	45494	JACYJB010000025.1	plasmid.Proteobacteria	IncX4	32643
GCA_003964705.1	RXPU01000050.1	chromosome.Proteobacteria	chromosome.Proteobacteria	5945	RXPU01000066.1	chromosome.unclassified	chromosome.unclassified	2407
GCA_013037945.1	DABIAB010000194.1	unclassified.Proteobacteria	unknown	5133	DABIAB010000056.1	plasmid.Proteobacteria	plasmid_unknown	22238
EcHK002	Scaffold45	plasmid.Proteobacteria	plasmid_unknown	#N/A	Scaffold78	chromosome.unclassified	chromosome.unclassified	#N/A
GCA_036248785.1	ABQAUP010000072.1	unclassified.Proteobacteria	unknown	3008	ABQAUP010000059.1	plasmid.Proteobacteria	plasmid_unknown	8543
GCA_030169475.1	CP104619.1	plasmid.Proteobacteria	IncFIB	133317	CP104622.1	plasmid.Proteobacteria	IncI2	66033
GCA_032674465.1	JAVSVU010000062.1	plasmid.Proteobacteria	plasmid_unknown	8926	JAVSVU010000017.1	plasmid.Proteobacteria	IncHI2	122612
GCA_032647165.1	JAOQHG010000112.1	plasmid.Proteobacteria	plasmid_unknown	3480	JAOQHG010000010.1	plasmid.Proteobacteria	plasmid_unknown	36060
GCA_029380075.3	ABLEKN030000015.1	plasmid.Proteobacteria	IncC	54450	ABLEKN030000034.1	chromosome.unclassified	chromosome.unclassified	2404
GCA_017598845.1	JAGFYC010000005.1	plasmid.Proteobacteria	IncHI2	269178	JAGFYC010000002.1	plasmid.Proteobacteria	IncP1	62970
GCA_032647385.1	JAOQHN010000048.1	unclassified.Proteobacteria	unknown	3207	JAOQHN010000067.1	plasmid.Proteobacteria	IncX4	9253
GCA_013039725.1	DABIDK010000077.1	plasmid.Proteobacteria	plasmid_unknown	5793	DABIDK010000059.1	plasmid.Proteobacteria	plasmid_unknown	16835
GCA_001891455.1	MOFK01000088.1	plasmid.Proteobacteria	plasmid_unknown	4598	MOFK01000064.1	plasmid.Proteobacteria	IncI2	64412
GCA_023243415.1	JALPOG010000005.1	plasmid.Proteobacteria	IncHI2	186614	JALPOG010000047.1	plasmid.Proteobacteria	IncX4	32739
GCA_030190295.1	JANGIV010000082.1	plasmid.Proteobacteria	plasmid_unknown	8891	JANGIV010000035.1	plasmid.Proteobacteria	IncI2	56831
GCA_013072745.1	JABEYX010000579.1	plasmid.Proteobacteria	IncHI2	111937	JABEYX010000562.1	plasmid.Proteobacteria	plasmid_unknown	24171
GCA_023243755.1	JALPOV010000082.1	unclassified.Proteobacteria	unknown	3415	JALPOV010000015.1	chromosome.Proteobacteria	chromosome.Proteobacteria	106358
GCA_030196825.1	JANGXA010000056.1	unclassified.Proteobacteria	unknown	3352	JANGXA010000015.1	plasmid.Proteobacteria	IncHI2	113247
GCA_902506735.1	CABWND010000051.1	plasmid.Proteobacteria	plasmid_unknown	10051	CABWND010000013.1	chromosome.Proteobacteria	chromosome.Proteobacteria	151085
GCA_026150925.1	DAJWNV010000121.1	plasmid.Proteobacteria	plasmid_unknown	3471	DAJWNV010000133.1	chromosome.unclassified	chromosome.unclassified	2404
GCA_023243675.1	JALPOR010000075.1	unclassified.Proteobacteria	unknown	3421	JALPOR010000022.1	plasmid.Proteobacteria	p0111	92474
GCA_024918355.1	CP103666.1	plasmid.Proteobacteria	IncFIB_IncHI1B	269284	CP103665.1	plasmid.Proteobacteria	IncHI2	271931
GCA_022474495.1	ABFHHJ010000129.1	plasmid.Proteobacteria	plasmid_unknown	3235	ABFHHJ010000100.1	unclassified.Proteobacteria	unknown	6992
GCA_011077125.1	JAALAL010000035.1	plasmid.Proteobacteria	plasmid_unknown	8902	JAALAL010000048.1	unclassified.Proteobacteria	unknown	2807
GCA_009393715.1	RYBN01000083.1	unclassified.Proteobacteria	unknown	3425	RYBN01000088.1	chromosome.Proteobacteria	chromosome.Proteobacteria	2863
GCA_019054135.1	JAHQLB010000004.1	plasmid.Proteobacteria	IncFII	95929	JAHQLB010000005.1	plasmid.Proteobacteria	IncI2	76678
GCA_030466495.1	JABJWM010000030.1	plasmid.Proteobacteria	plasmid_unknown	12482	JABJWM010000048.1	chromosome.unclassified	chromosome.unclassified	2561
GCA_021129135.1	JAJOMV010000038.1	unclassified.Proteobacteria	unknown	4878	JAJOMV010000047.1	chromosome.unclassified	chromosome.unclassified	2000
GCA_036908175.1	JATACX010000047.1	unclassified.Proteobacteria	unknown	5818	JATACX010000060.1	unclassified.unclassified	unknown	1970
GCA_030190095.1	JANGIL010000031.1	plasmid.Proteobacteria	IncX3	43595	JANGIL010000063.1	plasmid.Proteobacteria	IncX4	9349
GCA_029456855.1	JAROWP010000020.1	plasmid.Proteobacteria	plasmid_unknown	82682	JAROWP010000080.1	unclassified.unclassified	unknown	1972
GCA_031384505.1	ABMFMQ010000036.1	unclassified.Proteobacteria	unknown	2408	ABMFMQ010000012.1	plasmid.Proteobacteria	plasmid_unknown	1830
GCA_023559005.1	JAMHKA010000007.1	plasmid.Proteobacteria	IncX3	54511	JAMHKA010000003.1	chromosome.Proteobacteria	chromosome.Proteobacteria	4892999
GCA_021129045.1	JAJOMR010000040.1	unclassified.Proteobacteria	unknown	5196	JAJOMR010000045.1	chromosome.unclassified	chromosome.unclassified	2001
GCA_033821995.1	ABPBNV010000048.1	unclassified.Proteobacteria	unknown	3246	ABPBNV010000018.1	plasmid.Proteobacteria	plasmid_unknown	46061
GCA_021528655.1	DAFNBH010000079.1	plasmid.Proteobacteria	plasmid_unknown	4077	DAFNBH010000053.1	plasmid.Proteobacteria	plasmid_unknown	14134
GCA_031194015.1	JAVIQW010000016.1	plasmid.Proteobacteria	plasmid_unknown	5510	JAVIQW010000038.1	plasmid.Proteobacteria	plasmid_unknown	27944
GCA_023598985.1	JAGDIX010000065.1	plasmid.Proteobacteria	plasmid_unknown	5333	JAGDIX010000026.1	plasmid.Proteobacteria	IncI2	63157
GCA_028671625.1	ABKRHO010000041.1	plasmid.Proteobacteria	plasmid_unknown	3246	ABKRHO010000025.1	plasmid.Proteobacteria	plasmid_unknown	46158
GCA_031193995.1	JAVIQY010000164.1	plasmid.Proteobacteria	plasmid_unknown	7141	JAVIQY010000130.1	plasmid.Proteobacteria	plasmid_unknown	103861
GCA_001892865.1	MOHW01000035.1	plasmid.Proteobacteria	IncX3	44813	MOHW01000059.1	plasmid.Proteobacteria	IncX4	33810
GCA_021892315.1	JAKLCV010000044.1	plasmid.Proteobacteria	plasmid_unknown	14752	JAKLCV010000001.1	chromosome.Proteobacteria	chromosome.Proteobacteria	371776
GCA_035024165.1	JAYGVA010000042.1	plasmid.Proteobacteria	plasmid_unknown	14978	JAYGVA010000056.1	unclassified.Proteobacteria	unknown	6756
GCA_019492095.1	JAICBK010000027.1	unclassified.Proteobacteria	unknown	5095	JAICBK010000063.1	chromosome.unclassified	chromosome.unclassified	2836
GCA_023753425.1	JAMGNU010000030.1	unclassified.Proteobacteria	unknown	7928	JAMGNU010000044.1	unclassified.unclassified	unknown	1902
GCA_036603375.1	JAZIMY010000031.1	plasmid.Proteobacteria	IncX3	44837	JAZIMY010000015.1	plasmid.Proteobacteria	IncHI2	151371
GCA_030194455.1	JANGZH010000021.1	plasmid.Proteobacteria	IncX3	42683	JANGZH010000015.1	plasmid.Proteobacteria	IncFIA_IncFII	106062
GCA_036855875.1	ABQJNK010000039.1	unclassified.Proteobacteria	unknown	3243	ABQJNK010000028.1	plasmid.Proteobacteria	plasmid_unknown	2598
GCA_030189055.1	JAMSIA010000091.1	unclassified.Proteobacteria	unknown	3347	JAMSIA010000096.1	unclassified.Proteobacteria	unknown	2793
GCA_013072965.1	JABEYJ010000182.1	plasmid.Proteobacteria	plasmid_unknown	14641	JABEYJ010000192.1	plasmid.Proteobacteria	plasmid_unknown	10949
GCA_011077205.1	JAALAN010000023.1	plasmid.Proteobacteria	IncX3	45538	JAALAN010000013.1	plasmid.Proteobacteria	IncHI2	157654
GCA_023755665.1	JAMGSA010000063.1	unclassified.Proteobacteria	unknown	7978	JAMGSA010000024.1	plasmid.Proteobacteria	plasmid_unknown	69070
GCA_025668045.1	DAJNXD010000014.1	plasmid.Proteobacteria	IncFII_repB	8855	DAJNXD010000044.1	chromosome.unclassified	chromosome.unclassified	2840
GCA_025795855.1	JAOVIP010000053.1	plasmid.Proteobacteria	plasmid_unknown	8916	JAOVIP010000016.1	plasmid.Proteobacteria	plasmid_unknown	100714
GCA_014827715.1	DABXCZ010000097.1	unclassified.Proteobacteria	unknown	3240	DABXCZ010000015.1	plasmid.Proteobacteria	plasmid_unknown	94574
GCA_020418755.1	JAIZMJ010000081.1	unclassified.Proteobacteria	unknown	3167	JAIZMJ010000036.1	plasmid.Proteobacteria	plasmid_unknown	38224
GCA_036909935.1	JATAGG010000056.1	plasmid.Proteobacteria	plasmid_unknown	12169	JATAGG010000023.1	plasmid.Proteobacteria	IncI2	60598
GCA_026769595.1	JADFEA010000078.1	unclassified.Proteobacteria	unknown	2146	JADFEA010000073.1	unclassified.Proteobacteria	unknown	2943
GCA_035020885.1	JAYGSK010000064.1	unclassified.Proteobacteria	unknown	6896	JAYGSK010000084.1	chromosome.unclassified	chromosome.unclassified	2560
GCA_001317225.2	LJEW02000126.1	plasmid.Proteobacteria	IncFIB	22042	LJEW02000010.1	chromosome.unclassified	chromosome.unclassified	2661
GCA_023558805.1	JAMHKJ010000004.1	plasmid.Proteobacteria	IncX3	54035	JAMHKJ010000006.1	plasmid.Proteobacteria	IncHI2	277256
GCA_004004795.1	RZVV01000193.1	plasmid.Proteobacteria	plasmid_unknown	3344	RZVV01000232.1	unclassified.unclassified	unknown	2031
GCA_026427755.1	CP044440.1	plasmid.Proteobacteria	IncFII	83958	CP044443.1	chromosome	chromosome	4614550
GCA_001525175.1	LRIO01000155.1	plasmid.Proteobacteria	plasmid_unknown	12971	LRIO01000027.1	chromosome.unclassified	chromosome.unclassified	2561
GCA_021971015.3	ABEYRB030000126.1	unclassified.Proteobacteria	unknown	3244	ABEYRB030000090.1	unclassified.Proteobacteria	unknown	7774
GCA_021869665.1	CP091491.1	plasmid.Proteobacteria	IncFIB_IncFII	99483	CP091487.1	plasmid.Proteobacteria	IncHI2	316592
GCA_033487575.1	JAWNIA010000067.1	plasmid.Proteobacteria	plasmid_unknown	4300	JAWNIA010000069.1	unclassified.unclassified	unknown	3860
GCA_016089085.1	DACYAP010000088.1	plasmid.Proteobacteria	plasmid_unknown	988	DACYAP010000128.1	unclassified.unclassified	unknown	2030
GCA_035518975.1	ABPTSY010000047.1	plasmid.Proteobacteria	plasmid_unknown	5159	ABPTSY010000018.1	plasmid.Proteobacteria	plasmid_unknown	93938
GCA_022233385.1	DAGNZZ010000130.1	plasmid.Proteobacteria	plasmid_unknown	7185	DAGNZZ010000158.1	plasmid.Proteobacteria	plasmid_unknown	3073
GCA_023547225.1	CP088226.1	plasmid.Proteobacteria	IncX3	53378	CP088228.1	plasmid.Proteobacteria	repE	64293
GCA_002264075.1	NOJW01000110.1	unclassified.Proteobacteria	unknown	4445	NOJW01000087.1	plasmid.Proteobacteria	plasmid_unknown	18636
GCA_022156925.1	DAGJGL010000164.1	unclassified.Proteobacteria	unknown	6703	DAGJGL010000225.1	chromosome.unclassified	chromosome.unclassified	2404
GCA_963898455.1	CAWQZA010000193.1	unclassified.Proteobacteria	unknown	3421	CAWQZA010000135.1	plasmid.Proteobacteria	p0111	92474
GCA_900503465.1	UJCG01000066.1	plasmid.Proteobacteria	plasmid_unknown	3490	UJCG01000081.1	chromosome.unclassified	chromosome.unclassified	2654
GCA_021179595.1	DAFILT010000050.1	unclassified.Proteobacteria	unknown	1434	DAFILT010000057.1	chromosome.unclassified	chromosome.unclassified	2405
GCA_900514035.1	UKQV01000046.1	plasmid.Proteobacteria	plasmid_unknown	3490	UKQV01000054.1	chromosome.unclassified	chromosome.unclassified	2591
GCA_021892295.1	JAKLCU010000040.1	plasmid.Proteobacteria	plasmid_unknown	14752	JAKLCU010000002.1	chromosome.Proteobacteria	chromosome.Proteobacteria	371775
GCA_030192785.1	JANGNS010000004.1	plasmid.Proteobacteria	IncC	149390	JANGNS010000007.1	plasmid.Proteobacteria	IncX4	33310
GCA_004122215.1	RIZM01000151.1	unclassified.Proteobacteria	unknown	3429	RIZM01000185.1	unclassified.Proteobacteria	unknown	4494
GCA_001892145.1	MOHK01000072.1	plasmid.Proteobacteria	plasmid_unknown	7923	MOHK01000032.1	plasmid.Proteobacteria	IncI2	64412
GCA_009600795.1	SQQW01000074.1	plasmid.Proteobacteria	plasmid_unknown	5824	SQQW01000032.1	plasmid.Proteobacteria	plasmid_unknown	50849
GCA_001892295.1	MOFG01000093.1	plasmid.Proteobacteria	plasmid_unknown	9137	MOFG01000028.1	plasmid.Proteobacteria	plasmid_unknown	27676
GCA_036324645.1	CP143338.1	plasmid.Proteobacteria	IncC	160781	CP143335.1	plasmid.Proteobacteria	IncHI2	341877
GCA_030364455.1	JABFMB010000060.1	unclassified.Proteobacteria	unknown	5729	JABFMB010000021.1	plasmid.Proteobacteria	IncI2	66302
GCA_016123715.1	JADDNF010000072.1	unclassified.Proteobacteria	unknown	4831	JADDNF010000055.1	plasmid.Proteobacteria	plasmid_unknown	13173
GCA_036603915.1	JAZINZ010000031.1	plasmid.Proteobacteria	IncX3	44837	JAZINZ010000015.1	plasmid.Proteobacteria	IncHI2	151371
GCA_027908715.1	DAMSAS010000019.1	plasmid.Proteobacteria	IncFIB_IncFII	6021	DAMSAS010000079.1	chromosome.unclassified	chromosome.unclassified	2821
GCA_029542185.1	CP110527.1	plasmid.Proteobacteria	IncC	98221	CP110525.1	plasmid.Proteobacteria	IncHI2_IncN	254400
GCA_000803045.1	JSBO01000041.1	unclassified.Proteobacteria	unknown	5942	JSBO01000027.1	plasmid.Proteobacteria	IncHI2	34717
GCA_001893635.1	MOKD01000095.1	plasmid.Proteobacteria	plasmid_unknown	7146	MOKD01000098.1	plasmid.Proteobacteria	plasmid_unknown	24360
GCA_030700345.1	JAUZDJ010000032.1	plasmid.Proteobacteria	plasmid_unknown	26065	JAUZDJ010000017.1	plasmid.Proteobacteria	IncHI2	105197
GCA_030196635.1	JANGWO010000039.1	plasmid.Proteobacteria	plasmid_unknown	7381	JANGWO010000024.1	plasmid.Proteobacteria	IncFIA_IncR	36497
GCA_022114435.1	DAGGZF010000018.1	plasmid.Proteobacteria	IncC	32815	DAGGZF010000132.1	chromosome.unclassified	chromosome.unclassified	2405
GCA_025108805.1	DAJDKX010000040.1	plasmid.Proteobacteria	plasmid_unknown	3260	DAJDKX010000043.1	plasmid.Proteobacteria	plasmid_unknown	1828
GCA_001892685.1	MOHL01000086.1	unclassified.Proteobacteria	unknown	6651	MOHL01000037.1	plasmid.Proteobacteria	IncI2	64274
GCA_031193925.1	JAVIRB010000090.1	plasmid.Proteobacteria	plasmid_unknown	8745	JAVIRB010000048.1	plasmid.Proteobacteria	plasmid_unknown	31586
GCA_030196895.1	JANGXC010000057.1	unclassified.Proteobacteria	unknown	3352	JANGXC010000016.1	plasmid.Proteobacteria	IncHI2	113247
GCA_001891995.1	MOHB01000080.1	unclassified.Proteobacteria	unknown	4525	MOHB01000037.1	plasmid.Proteobacteria	plasmid_unknown	24737
GCA_033488095.1	JAWNJD010000044.1	unclassified.Proteobacteria	unknown	5750	JAWNJD010000056.1	unclassified.unclassified	unknown	1902
GCA_023755645.1	JAMGRZ010000066.1	unclassified.Proteobacteria	unknown	7980	JAMGRZ010000027.1	plasmid.Proteobacteria	plasmid_unknown	69070
GCA_023754925.1	JAMGQP010000022.1	plasmid.Proteobacteria	plasmid_unknown	1476	JAMGQP010000013.1	plasmid.Proteobacteria	plasmid_unknown	99752
GCA_902506715.1	CABWNF010000053.1	plasmid.Proteobacteria	plasmid_unknown	10091	CABWNF010000013.1	chromosome.Proteobacteria	chromosome.Proteobacteria	150716
GCA_013037925.1	DABHZZ010000087.1	plasmid.Proteobacteria	plasmid_unknown	5792	DABHZZ010000043.1	plasmid.Proteobacteria	plasmid_unknown	35945
GCA_014946705.2	JADCQU020000005.1	plasmid.Proteobacteria	IncN2	53871	JADCQU020000004.1	plasmid.Proteobacteria	IncI2	60960
GCA_003172615.1	QGIQ01000080.1	unclassified.Proteobacteria	unknown	3167	QGIQ01000009.1	plasmid.Proteobacteria	IncHI2	140981
GCA_023457755.1	DAHEVH010000090.1	plasmid.Proteobacteria	plasmid_unknown	544	DAHEVH010000096.1	plasmid.Proteobacteria	plasmid_unknown	1847
GCA_002994975.1	PVQH01000101.1	plasmid.Proteobacteria	IncX3	45392	PVQH01000182.1	unclassified.Proteobacteria	unknown	2651
GCA_013038935.1	DABIBS010000031.1	plasmid.Proteobacteria	IncX3	3591	DABIBS010000038.1	plasmid.Proteobacteria	plasmid_unknown	38219
GCA_003037715.1	PWAP01000086.1	unclassified.Proteobacteria	unknown	3165	PWAP01000060.1	plasmid.Proteobacteria	plasmid_unknown	13145
GCA_026614615.1	JAIPYJ010000003.1	plasmid.Proteobacteria	IncB/O/K/Z	118995	JAIPYJ010000005.1	plasmid.Proteobacteria	IncI2	65003
GCA_025583595.1	JAOBWA010000072.1	plasmid.Proteobacteria	plasmid_unknown	8916	JAOBWA010000006.1	unclassified.Proteobacteria	unknown	208410
GCA_024509695.1	DAIKIZ010000109.1	plasmid.Proteobacteria	plasmid_unknown	3522	DAIKIZ010000123.1	chromosome.unclassified	chromosome.unclassified	2403
GCA_030713155.1	JAUOXU010000050.1	plasmid.Proteobacteria	plasmid_unknown	7830	JAUOXU010000026.1	plasmid.Proteobacteria	IncI2	62176
GCA_032745675.1	JAWIEX010000065.1	unclassified.Proteobacteria	unknown	6896	JAWIEX010000085.1	chromosome.unclassified	chromosome.unclassified	2560
GCA_030938025.1	JARBIC010000009.1	plasmid.Proteobacteria	plasmid_unknown	7610	JARBIC010000013.1	chromosome.unclassified	chromosome.unclassified	2566
GCA_023897035.1	CP053694.1	plasmid.Proteobacteria	IncX3	53096	CP053693.1	plasmid.Proteobacteria	IncHI2	274120
GCA_029750145.3	ABLNQY030000043.1	plasmid.Proteobacteria	IncX3	3261	ABLNQY030000022.1	plasmid.Proteobacteria	IncFII	85912
GCA_036909835.1	JATAGC010000066.1	unclassified.Proteobacteria	unknown	3386	JATAGC010000014.1	plasmid.Proteobacteria	IncHI2	135514
GCA_003172475.1	QGIO01000079.1	unclassified.Proteobacteria	unknown	3167	QGIO01000010.1	plasmid.Proteobacteria	IncHI2	141230
GCA_038390555.1	ABRUDN010000047.1	plasmid.Proteobacteria	plasmid_unknown	3520	ABRUDN010000046.1	plasmid.Proteobacteria	plasmid_unknown	1847
GCA_032183365.2	ABNCFB020000084.1	unclassified.Proteobacteria	unknown	3240	ABNCFB020000033.1	plasmid.Proteobacteria	plasmid_unknown	52743
GCA_013039065.1	DABICT010000052.1	plasmid.Proteobacteria	plasmid_unknown	5441	DABICT010000032.1	plasmid.Proteobacteria	IncP1	47584
GCA_021285445.1	JAJSYI010000031.1	plasmid.Proteobacteria	IncX3	47311	JAJSYI010000051.1	unclassified.Proteobacteria	unknown	6907
GCA_014845075.1	DABXDV010000067.1	plasmid.Proteobacteria	plasmid_unknown	3516	DABXDV010000027.1	plasmid.Proteobacteria	IncI2	62853
GCA_025696415.1	JAHWLO010000038.1	plasmid.Proteobacteria	plasmid_unknown	4878	JAHWLO010000048.1	unclassified.unclassified	unknown	2000
GCA_030283785.1	JASUVN010000005.1	plasmid.Proteobacteria	IncN	58333	JASUVN010000002.1	plasmid.Proteobacteria	repE	123143
GCA_020564875.1	JAJBZP010000005.1	unclassified.Proteobacteria	unknown	41253	JAJBZP010000006.1	plasmid.Proteobacteria	IncX4	33858
GCA_002151825.1	NGRJ01000001.1	chromosome.Proteobacteria	chromosome.Proteobacteria	4826010	NGRJ01000002.1	plasmid.Proteobacteria	IncHI2	418858
GCA_030188105.1	JANGHR010000028.1	plasmid.Proteobacteria	IncX3	45525	JANGHR010000065.1	plasmid.Proteobacteria	IncX4	9654
GCA_036911315.1	JATAIQ010000085.1	unclassified.Proteobacteria	unknown	3384	JATAIQ010000093.1	unclassified.Proteobacteria	unknown	2604
GCA_009600645.1	SQRD01000064.1	plasmid.Proteobacteria	plasmid_unknown	9639	SQRD01000038.1	plasmid.Proteobacteria	IncX4	32765
GCA_023244175.1	JALPPT010000103.1	unclassified.Proteobacteria	unknown	3420	JALPPT010000039.1	plasmid.Proteobacteria	plasmid_unknown	32412
GCA_016123875.1	JADDNN010000087.1	unclassified.Proteobacteria	unknown	3420	JADDNN010000051.1	plasmid.Proteobacteria	plasmid_unknown	25286
GCA_001893535.1	MOJT01000072.1	plasmid.Proteobacteria	plasmid_unknown	7906	MOJT01000073.1	plasmid.Proteobacteria	plasmid_unknown	23082
GCA_025796045.1	JAOVPJ010000097.1	plasmid.Proteobacteria	plasmid_unknown	8983	JAOVPJ010000047.1	plasmid.Proteobacteria	IncX4	33665
GCA_036629455.1	ABQGTN010000039.1	plasmid.Proteobacteria	IncX3	3669	ABQGTN010000078.1	chromosome.unclassified	chromosome.unclassified	2766
GCA_018881385.1	JAFKCQ010000039.1	unclassified.Proteobacteria	unknown	3478	JAFKCQ010000029.1	plasmid.Proteobacteria	plasmid_unknown	23792
GCA_031193915.1	JAVIRH010000156.1	unclassified.Proteobacteria	unknown	5835	JAVIRH010000045.1	plasmid.Proteobacteria	plasmid_unknown	22714
GCA_026614435.1	JAIPXZ010000002.1	plasmid.Proteobacteria	IncB/O/K/Z	118924	JAIPXZ010000006.1	plasmid.Proteobacteria	IncI2	64137
GCA_027889555.1	JANWNC010000095.1	plasmid.Proteobacteria	plasmid_unknown	7545	JANWNC010000040.1	chromosome.unclassified	chromosome.unclassified	2447
GCA_003965735.1	RXQB01000069.1	plasmid.Proteobacteria	plasmid_unknown	11002	RXQB01000098.1	chromosome.unclassified	chromosome.unclassified	2407
GCA_028670475.1	ABKRGU010000036.1	plasmid.Proteobacteria	plasmid_unknown	5545	ABKRGU010000018.1	plasmid.Proteobacteria	IncFII	74904
GCA_033137845.2	ABOKVB020000044.1	unclassified.Proteobacteria	unknown	3246	ABOKVB020000018.1	plasmid.Proteobacteria	plasmid_unknown	46061
GCA_033056595.1	DAQNFF010000098.1	plasmid.Proteobacteria	plasmid_unknown	9750	DAQNFF010000021.1	plasmid.Proteobacteria	IncHI2	70565
GCA_026614775.1	JAIPYR010000004.1	plasmid.Proteobacteria	IncB/O/K/Z	117898	JAIPYR010000005.1	plasmid.Proteobacteria	IncI2	62949
GCA_009394585.1	RYEH01000114.1	plasmid.Proteobacteria	plasmid_unknown	4781	RYEH01000131.1	chromosome.Proteobacteria	chromosome.Proteobacteria	2863
GCA_019458525.1	CP080473.1	plasmid.Proteobacteria	IncX3	53378	CP080472.1	plasmid.Proteobacteria	repE	64293
GCA_023244775.1	JALMRN010000079.1	unclassified.Proteobacteria	unknown	9273	JALMRN010000039.1	plasmid.Proteobacteria	IncI2	48172
GCA_003986695.1	RXPP01000054.1	plasmid.Proteobacteria	plasmid_unknown	13265	RXPP01000065.1	unclassified.Proteobacteria	unknown	4635
GCA_018881415.1	JAFKCN010000047.1	unclassified.Proteobacteria	unknown	4878	JAFKCN010000057.1	chromosome.unclassified	chromosome.unclassified	2000
GCA_005184305.1	SSBB01000079.1	chromosome.Proteobacteria	chromosome.Proteobacteria	9501	SSBB01000073.1	plasmid.Proteobacteria	plasmid_unknown	16325
GCA_037202125.1	JBBCZP010000057.1	unclassified.Proteobacteria	unknown	3392	JBBCZP010000065.1	chromosome.Proteobacteria	chromosome.Proteobacteria	2071
GCA_030196175.1	JANGVS010000028.1	plasmid.Proteobacteria	IncX3	41539	JANGVS010000024.1	plasmid.Proteobacteria	repB	69203
GCA_021650265.1	JAJNDT010000028.1	plasmid.Proteobacteria	IncX3	45539	JAJNDT010000051.1	plasmid.Proteobacteria	plasmid_unknown	8308
GCA_016123895.1	JADDNO010000044.1	plasmid.Proteobacteria	IncX3	45688	JADDNO010000046.1	plasmid.Proteobacteria	IncP1	20278
GCA_016123555.1	JADDMX010000074.1	unclassified.Proteobacteria	unknown	3420	JADDMX010000079.1	unclassified.Proteobacteria	unknown	2861
GCA_030197265.1	JANGXV010000051.1	unclassified.Proteobacteria	unknown	3352	JANGXV010000017.1	plasmid.Proteobacteria	IncHI2	113247
GCA_023753945.1	JAMGPK010000031.1	plasmid.Proteobacteria	plasmid_unknown	8868	JAMGPK010000051.1	chromosome.unclassified	chromosome.unclassified	2559
GCA_016123945.1	JADDNR010000031.1	plasmid.Proteobacteria	IncX3	45595	JADDNR010000028.1	plasmid.Proteobacteria	IncP1	52163
GCA_032646825.1	JAOQHW010000022.1	plasmid.Proteobacteria	IncHI2	111202	JAOQHW010000067.1	unclassified.Proteobacteria	unknown	2647
GCA_015712495.1	VOUH01000047.1	plasmid.Proteobacteria	plasmid_unknown	8858	VOUH01000017.1	plasmid.Proteobacteria	IncHI2	109138
GCA_030194635.1	JANGZI010000021.1	plasmid.Proteobacteria	IncX3	42397	JANGZI010000015.1	plasmid.Proteobacteria	IncFIA_IncFII	105900
GCA_013039155.1	DABICS010000076.1	unclassified.Proteobacteria	unknown	3283	DABICS010000049.1	plasmid.Proteobacteria	plasmid_unknown	27639
GCA_030188075.1	JANGGG010000086.1	plasmid.Proteobacteria	plasmid_unknown	8891	JANGGG010000056.1	plasmid.Proteobacteria	plasmid_unknown	23144
GCA_027888345.1	JANWQI010000012.1	plasmid.Proteobacteria	plasmid_unknown	12415	JANWQI010000156.1	plasmid.Proteobacteria	plasmid_unknown	38782
GCA_032646585.1	JAOQGY010000054.1	plasmid.Proteobacteria	plasmid_unknown	8744	JAOQGY010000012.1	plasmid.Proteobacteria	IncI2	59626
GCA_030194115.1	JANGPN010000053.1	plasmid.Proteobacteria	plasmid_unknown	12813	JANGPN010000047.1	plasmid.Proteobacteria	plasmid_unknown	24262
GCA_037731415.1	ABREUH010000074.1	plasmid.Proteobacteria	plasmid_unknown	2040	ABREUH010000084.1	unclassified.unclassified	unknown	1828
GCA_030197155.1	JANGXO010000050.1	unclassified.Proteobacteria	unknown	3352	JANGXO010000017.1	plasmid.Proteobacteria	IncHI2	113247
GCA_021892215.1	JAKLCR010000048.1	plasmid.Proteobacteria	plasmid_unknown	15317	JAKLCR010000008.1	chromosome.Proteobacteria	chromosome.Proteobacteria	194771
GCA_025797825.1	JAOVLF010000060.1	plasmid.Proteobacteria	plasmid_unknown	8984	JAOVLF010000027.1	plasmid.Proteobacteria	IncI2	60959
GCA_030466555.1	JABJWP010000027.1	plasmid.Proteobacteria	plasmid_unknown	12482	JABJWP010000043.1	chromosome.unclassified	chromosome.unclassified	2559
GCA_003172635.1	QGIP01000076.1	unclassified.Proteobacteria	unknown	3167	QGIP01000010.1	plasmid.Proteobacteria	IncHI2	141230
GCA_029722055.1	JAMQCW010000049.1	unclassified.Proteobacteria	unknown	5794	JAMQCW010000024.1	plasmid.Proteobacteria	IncI2	58179
GCA_013185095.1	JAAXMQ010000025.1	plasmid.Proteobacteria	IncX3	47989	JAAXMQ010000058.1	chromosome.Proteobacteria	chromosome.Proteobacteria	4889
GCA_034423855.1	CP139889.1	plasmid.Proteobacteria	IncX3	46161	CP139890.1	plasmid.Proteobacteria	IncX4	33309
GCA_030189275.1	JANGGV010000085.1	plasmid.Proteobacteria	plasmid_unknown	8891	JANGGV010000035.1	plasmid.Proteobacteria	IncI2	57206
GCA_032646865.1	JAOQGZ010000192.1	unclassified.Proteobacteria	unknown	3261	JAOQGZ010000033.1	plasmid.Proteobacteria	IncX4	32408
GCA_026769455.1	JADFFB010000111.1	plasmid.Proteobacteria	plasmid_unknown	9016	JADFFB010000013.1	plasmid.Proteobacteria	IncHI2	108255
GCA_021129035.1	JAJOMU010000041.1	unclassified.Proteobacteria	unknown	4878	JAJOMU010000053.1	unclassified.unclassified	unknown	2002
GCA_002853475.2	CP037965.1	plasmid.Proteobacteria	IncX3	54035	CP037964.1	plasmid.Proteobacteria	IncFII_IncFII_IncQ1_IncR_repB	131811
GCA_019537315.1	JAIEUC010000003.1	plasmid.Proteobacteria	IncX3	53094	JAIEUC010000002.1	plasmid.Proteobacteria	IncHI2	310113
GCA_004122245.1	RIZN01000109.1	unclassified.Proteobacteria	unknown	3433	RIZN01000130.1	plasmid.Proteobacteria	plasmid_unknown	25606
GCA_027889225.1	JANWML010000016.1	plasmid.Proteobacteria	plasmid_unknown	7603	JANWML010000041.1	chromosome.unclassified	chromosome.unclassified	2525
GCA_032646625.1	JAOQHQ010000032.1	plasmid.Proteobacteria	plasmid_unknown	10987	JAOQHQ010000044.1	plasmid.Proteobacteria	IncI2	59073
GCA_002887535.1	NEFV01000068.1	unclassified.Proteobacteria	unknown	3228	NEFV01000034.1	plasmid.Proteobacteria	IncX4	32531
GCA_900513935.1	UKQM01000046.1	plasmid.Proteobacteria	plasmid_unknown	3490	UKQM01000053.1	chromosome.unclassified	chromosome.unclassified	2591
GCA_033031435.1	JASGNY010000002.1	plasmid.Proteobacteria	plasmid_unknown	334084	JASGNY010000003.1	plasmid.Proteobacteria	IncFIB	193349
GCA_021128995.1	JAJOMP010000041.1	unclassified.Proteobacteria	unknown	3482	JAJOMP010000047.1	chromosome.unclassified	chromosome.unclassified	2001
GCA_014827315.1	DABXDH010000086.1	plasmid.Proteobacteria	plasmid_unknown	3517	DABXDH010000029.1	plasmid.Proteobacteria	IncI2	61694
GCA_031389345.2	ABMFRK020000036.1	plasmid.Proteobacteria	IncX3	3670	ABMFRK020000063.1	plasmid.Proteobacteria	plasmid_unknown	9562
GCA_025796185.1	JAOVJB010000065.1	plasmid.Proteobacteria	plasmid_unknown	8858	JAOVJB010000044.1	plasmid.Proteobacteria	IncX4	30004
GCA_002225075.1	NMQY01000096.1	plasmid.Proteobacteria	plasmid_unknown	5622	NMQY01000126.1	unclassified.Proteobacteria	unknown	2763
GCA_037202225.1	JBBCZU010000057.1	unclassified.Proteobacteria	unknown	3392	JBBCZU010000065.1	plasmid.Proteobacteria	plasmid_unknown	2071
GCA_035125195.1	ABPSON010000386.1	unclassified.Proteobacteria	unknown	2839	ABPSON010000391.1	chromosome.unclassified	chromosome.unclassified	1948
GCA_032647105.1	JAOQHD010000062.1	unclassified.Proteobacteria	unknown	3478	JAOQHD010000074.1	plasmid.Proteobacteria	plasmid_unknown	36863
GCA_027707625.1	JAPCIW010000103.1	plasmid.Proteobacteria	plasmid_unknown	6240	JAPCIW010000094.1	plasmid.Proteobacteria	plasmid_unknown	7561
GCA_026154465.1	JAPFFY010000039.1	plasmid.Proteobacteria	plasmid_unknown	5721	JAPFFY010000032.1	plasmid.Proteobacteria	plasmid_unknown	25185
GCA_018223825.1	CP073658.1	plasmid.Proteobacteria	IncHI2	288244	CP073658.1	plasmid.Proteobacteria	IncHI2	288244
GCA_031471195.2	ABMHQU020000118.1	unclassified.Proteobacteria	unknown	3241	ABMHQU020000124.1	chromosome.unclassified	chromosome.unclassified	2405
GCA_030712795.1	JAUOXC010000041.1	plasmid.Proteobacteria	plasmid_unknown	7644	JAUOXC010000033.1	plasmid.Proteobacteria	plasmid_unknown	24302
GCA_013039665.1	DABIDH010000062.1	plasmid.Proteobacteria	plasmid_unknown	5441	DABIDH010000049.1	plasmid.Proteobacteria	plasmid_unknown	21359
GCA_031032845.2	ABLWEE020000054.1	plasmid.Proteobacteria	plasmid_unknown	4203	ABLWEE020000062.1	unclassified.unclassified	unknown	1827
GCA_025796055.1	JAOVIW010000067.1	plasmid.Proteobacteria	plasmid_unknown	8858	JAOVIW010000044.1	plasmid.Proteobacteria	IncX4	32640
GCA_031610155.1	JAUDFE010000069.1	plasmid.Proteobacteria	plasmid_unknown	7583	JAUDFE010000091.1	chromosome.unclassified	chromosome.unclassified	2559
GCA_036707115.1	JAXRLY010000071.1	unclassified.Proteobacteria	unknown	3167	JAXRLY010000073.1	chromosome.unclassified	chromosome.unclassified	2407
GCA_023414395.1	DAHEOH010000029.1	plasmid.Proteobacteria	IncN2	21606	DAHEOH010000024.1	plasmid.Proteobacteria	IncI2	59024
GCA_028658355.1	JANIDU010000010.1	plasmid.Proteobacteria	IncC	214957	JANIDU010000009.1	plasmid.Proteobacteria	IncI2	61004
GCA_014680905.1	DABUMV010000038.1	plasmid.Proteobacteria	IncN2	21510	DABUMV010000024.1	plasmid.Proteobacteria	IncI2	59521
GCA_023244195.1	JALPPR010000061.1	unclassified.Proteobacteria	unknown	9274	JALPPR010000028.1	plasmid.Proteobacteria	IncI2	60720
GCA_019375055.2	CP089137.1	plasmid.Proteobacteria	IncFII	85891	CP089138.1	plasmid.Proteobacteria	IncX4	33309
GCA_026768815.1	JADFEV010000072.1	plasmid.Proteobacteria	plasmid_unknown	7846	JADFEV010000016.1	plasmid.Proteobacteria	IncHI2	108254
GCA_033056695.1	DAQNFK010000105.1	plasmid.Proteobacteria	plasmid_unknown	6946	DAQNFK010000020.1	plasmid.Proteobacteria	IncHI2	70565
GCA_024585225.1	CP030736.1	plasmid.Proteobacteria	IncC	174080	CP030734.1	plasmid.Proteobacteria	IncHI2	298409
GCA_003303125.1	NRZJ01000031.1	unclassified.Proteobacteria	unknown	3398	NRZJ01000052.1	plasmid.Proteobacteria	plasmid_unknown	25321
GCA_026712615.1	JAIURH010000034.1	unclassified.Proteobacteria	unknown	4878	JAIURH010000029.1	plasmid.Proteobacteria	plasmid_unknown	23791
GCA_003073235.1	CP024039.1	plasmid.Proteobacteria	IncFIA_IncFIB_IncFII	125285	CP024041.1	plasmid.Proteobacteria	IncX4	33858
GCA_032746915.1	JAWIFA010000063.1	unclassified.Proteobacteria	unknown	6896	JAWIFA010000084.1	chromosome.unclassified	chromosome.unclassified	2560
GCA_032646845.1	JAOQHV010000090.1	plasmid.Proteobacteria	plasmid_unknown	5613	JAOQHV010000031.1	plasmid.Proteobacteria	IncI2	61477
GCA_006402775.1	RZJN01000045.1	plasmid.Proteobacteria	plasmid_unknown	45906	RZJN01000162.1	chromosome.unclassified	chromosome.unclassified	3366
GCA_034810105.1	ABPQWY010000043.1	plasmid.Proteobacteria	plasmid_unknown	3246	ABPQWY010000087.1	chromosome.unclassified	chromosome.unclassified	2404
GCA_021546715.1	DAFNLN010000082.1	plasmid.Proteobacteria	plasmid_unknown	4347	DAFNLN010000103.1	chromosome.unclassified	chromosome.unclassified	2405
GCA_013039045.1	DABIBW010000052.1	plasmid.Proteobacteria	plasmid_unknown	3591	DABIBW010000069.1	unclassified.Proteobacteria	unknown	2603
GCA_016123775.1	JADDNI010000032.1	plasmid.Proteobacteria	plasmid_unknown	9016	JADDNI010000019.1	plasmid.Proteobacteria	IncP1	50206
GCA_030169265.1	CP104606.1	plasmid.Proteobacteria	IncC	159878	CP104609.1	plasmid.Proteobacteria	IncX4	33310
GCA_031329675.1	DAPHVR010000046.1	plasmid.Proteobacteria	plasmid_unknown	11231	DAPHVR010000027.1	plasmid.Proteobacteria	IncI2	65824
GCA_025826495.1	DAJPQY010000069.1	unclassified.Proteobacteria	unknown	3242	DAJPQY010000048.1	plasmid.Proteobacteria	plasmid_unknown	16678
GCA_026619615.1	JAIPZX010000002.1	plasmid.Proteobacteria	IncFIB_IncFIC	127661	JAIPZX010000004.1	plasmid.Proteobacteria	IncI2	60810
GCA_021398875.1	CP090275.1	plasmid.Proteobacteria	IncB/O/K/Z	111086	CP090269.1	plasmid.Proteobacteria	IncHI2	184703
GCA_030196595.1	JANGWP010000040.1	plasmid.Proteobacteria	plasmid_unknown	7381	JANGWP010000026.1	plasmid.Proteobacteria	IncFIA_IncR	38069
GCA_023244395.1	JALMQX010000080.1	unclassified.Proteobacteria	unknown	3415	JALMQX010000016.1	chromosome.Proteobacteria	chromosome.Proteobacteria	106139
GCA_021488845.1	DAFMDS010000033.1	plasmid.Proteobacteria	IncX3	3614	DAFMDS010000046.1	plasmid.Proteobacteria	IncX4	31381
GCA_026114735.1	JAMFWJ010000049.1	unclassified.Proteobacteria	unknown	8503	JAMFWJ010000062.1	chromosome.unclassified	chromosome.unclassified	2559
GCA_013073445.1	JABEZP010000069.1	unclassified.Proteobacteria	unknown	3417	JABEZP010000031.1	plasmid.Proteobacteria	IncX4	31637
GCA_029676485.1	ABLLTJ010000083.1	unclassified.Proteobacteria	unknown	7903	ABLLTJ010000103.1	chromosome.unclassified	chromosome.unclassified	2485
GCA_022316505.1	DAGTFX010000036.1	plasmid.Proteobacteria	plasmid_unknown	4043	DAGTFX010000058.1	plasmid.Proteobacteria	plasmid_unknown	3079
GCA_034652355.1	JAWWVH010000078.1	unclassified.Proteobacteria	unknown	6015	JAWWVH010000030.1	plasmid.Proteobacteria	IncI2	53104
GCA_027889135.1	JANWRZ010000014.1	unclassified.Proteobacteria	unknown	11645	JANWRZ010000098.1	plasmid.Proteobacteria	plasmid_unknown	35991
GCA_030187995.1	JANGFZ010000084.1	plasmid.Proteobacteria	plasmid_unknown	8891	JANGFZ010000058.1	plasmid.Proteobacteria	plasmid_unknown	22619
GCA_014838675.1	DABXDX010000068.1	plasmid.Proteobacteria	plasmid_unknown	3517	DABXDX010000028.1	plasmid.Proteobacteria	IncI2	61201
GCA_026769175.1	JADFEJ010000046.1	unclassified.Proteobacteria	unknown	4887	JADFEJ010000012.1	plasmid.Proteobacteria	IncHI2	144410
GCA_019660055.1	JAIFPH010000033.1	plasmid.Proteobacteria	plasmid_unknown	13420	JAIFPH010000056.1	chromosome.unclassified	chromosome.unclassified	2559
GCA_032336485.1	JAVXXR010000066.1	unclassified.Proteobacteria	unknown	3316	JAVXXR010000039.1	plasmid.Proteobacteria	plasmid_unknown	33496
GCA_031193795.1	JAVIRG010000123.1	unclassified.Proteobacteria	unknown	5953	JAVIRG010000153.1	plasmid.Proteobacteria	plasmid_unknown	22714
GCA_029429885.1	JANAMV010000113.1	unclassified.Proteobacteria	unknown	3418	JANAMV010000085.1	plasmid.Proteobacteria	plasmid_unknown	8613
GCA_016123935.1	JADDNP010000027.1	plasmid.Proteobacteria	IncX3	45595	JADDNP010000024.1	plasmid.Proteobacteria	IncP1	52371
GCA_024585185.1	CP030720.1	plasmid.Proteobacteria	IncC	174080	CP030718.1	plasmid.Proteobacteria	IncHI2	296277
GCA_032658485.1	JAVAHJ010000074.1	unclassified.Proteobacteria	unknown	3318	JAVAHJ010000025.1	plasmid.Proteobacteria	IncI2	63697
GCA_023244445.1	JALMQW010000080.1	unclassified.Proteobacteria	unknown	3415	JALMQW010000016.1	chromosome.Proteobacteria	chromosome.Proteobacteria	106151
GCA_001894075.1	MOJU01000126.1	unclassified.Proteobacteria	unknown	3681	MOJU01000077.1	plasmid.Proteobacteria	plasmid_unknown	12088
GCA_025775735.1	ABIXTN010000104.1	plasmid.Proteobacteria	plasmid_unknown	3069	ABIXTN010000118.1	chromosome.unclassified	chromosome.unclassified	2403
GCA_023456355.1	DAHEUZ010000111.1	plasmid.Proteobacteria	plasmid_unknown	9407	DAHEUZ010000153.1	unclassified.Proteobacteria	unknown	2606
GCA_029475685.1	DAODQA010000055.1	unclassified.Proteobacteria	unknown	8466	DAODQA010000025.1	plasmid.Proteobacteria	IncI2	62174
GCA_033037375.1	DAQMXL010000022.1	plasmid.Proteobacteria	IncX3	3669	DAQMXL010000040.1	chromosome.unclassified	chromosome.unclassified	2405
GCA_030286165.1	JASWFJ010000005.1	plasmid.Proteobacteria	IncX3	45048	JASWFJ010000002.1	plasmid.Proteobacteria	IncHI2	273190
GCA_019837085.1	JAINCV010000038.1	unclassified.Proteobacteria	unknown	8083	JAINCV010000061.1	chromosome.unclassified	chromosome.unclassified	2659
GCA_036908235.1	JATACZ010000035.1	unclassified.Proteobacteria	unknown	8050	JATACZ010000049.1	chromosome.unclassified	chromosome.unclassified	2627
GCA_026619975.1	JAIPZE010000004.1	plasmid.Proteobacteria	plasmid_unknown	66326	JAIPZE010000005.1	plasmid.Proteobacteria	IncI2	66114
GCA_030196725.1	JANGWT010000053.1	unclassified.Proteobacteria	unknown	3352	JANGWT010000017.1	plasmid.Proteobacteria	IncHI2	113247
GCA_031630555.1	JAPKJH010000073.1	chromosome.Proteobacteria	chromosome.Proteobacteria	5389	JAPKJH010000039.1	chromosome.unclassified	chromosome.unclassified	2445
GCA_030714565.1	JAUOVO010000050.1	plasmid.Proteobacteria	plasmid_unknown	5621	JAUOVO010000027.1	plasmid.Proteobacteria	IncI2	58463
GCA_014763075.2	JACXSU020000010.1	plasmid.Proteobacteria	IncN2	41190	JACXSU020000014.1	plasmid.Proteobacteria	IncX4	33309
GCA_021128905.1	JAJOMN010000040.1	plasmid.Proteobacteria	plasmid_unknown	4878	JAJOMN010000045.1	chromosome.unclassified	chromosome.unclassified	2001
GCA_014827495.1	DABXCV010000063.1	plasmid.Proteobacteria	plasmid_unknown	3671	DABXCV010000013.1	plasmid.Proteobacteria	IncHI2	119397
GCA_036731905.1	JARVIF010000014.1	plasmid.Proteobacteria	IncN2	46222	JARVIF010000049.1	chromosome.unclassified	chromosome.unclassified	2561
GCA_001891445.1	MOFJ01000063.1	plasmid.Proteobacteria	plasmid_unknown	4569	MOFJ01000055.1	plasmid.Proteobacteria	IncI2	63503
GCA_036910475.1	JATAHI010000046.1	plasmid.Proteobacteria	plasmid_unknown	5690	JATAHI010000022.1	plasmid.Proteobacteria	IncI2	64685
GCA_025795785.1	JAOVIM010000063.1	plasmid.Proteobacteria	plasmid_unknown	8858	JAOVIM010000044.1	plasmid.Proteobacteria	IncX4	30004
GCA_025290855.1	JAOCPY010000053.1	unclassified.Proteobacteria	unknown	13783	JAOCPY010000082.1	chromosome.unclassified	chromosome.unclassified	2407
GCA_017601385.1	JAGFYD010000002.1	plasmid.Proteobacteria	IncHI2	230681	JAGFYD010000001.1	chromosome	chromosome	4725794
GCA_025795825.1	JAOVIN010000062.1	plasmid.Proteobacteria	plasmid_unknown	8858	JAOVIN010000041.1	plasmid.Proteobacteria	IncX4	30004
GCA_026115745.1	JAMFVS010000028.1	plasmid.Proteobacteria	IncX3	49756	JAMFVS010000057.1	chromosome.unclassified	chromosome.unclassified	2559
GCA_021416685.1	JAKCKB010000030.1	plasmid.Proteobacteria	plasmid_unknown	14039	JAKCKB010000054.1	chromosome.unclassified	chromosome.unclassified	2559
GCA_019537275.1	JAIEUB010000004.1	plasmid.Proteobacteria	IncX3	53097	JAIEUB010000002.1	plasmid.Proteobacteria	IncHI2	334517
GCA_002264185.1	NPGJ01000029.1	plasmid.Proteobacteria	IncX3	43051	NPGJ01000019.1	plasmid.Proteobacteria	IncFIB_IncFII	116354
GCA_035008645.1	JAREMH010000038.1	unclassified.Proteobacteria	unknown	4878	JAREMH010000048.1	chromosome.unclassified	chromosome.unclassified	2002
GCA_029457065.1	JAROWF010000059.1	plasmid.Proteobacteria	plasmid_unknown	7715	JAROWF010000073.1	unclassified.unclassified	unknown	1972
GCA_021167875.1	JAJPBP010000152.1	unclassified.Proteobacteria	unknown	3791	JAJPBP010000029.1	plasmid.Proteobacteria	IncI2	54263
GCA_036912195.1	JATAKN010000018.1	plasmid.Proteobacteria	IncX3	44363	JATAKN010000023.1	unclassified.Proteobacteria	unknown	6791
GCA_009653625.1	SBHK01000223.1	plasmid.Proteobacteria	plasmid_unknown	3937	SBHK01000241.1	plasmid.Proteobacteria	IncI2	60680
GCA_032646445.1	JAOQHR010000016.1	plasmid.Proteobacteria	plasmid_unknown	10024	JAOQHR010000096.1	plasmid.Proteobacteria	IncI2	61470
GCA_026614815.1	JAIPYS010000004.1	plasmid.Proteobacteria	IncB/O/K/Z	118337	JAIPYS010000005.1	plasmid.Proteobacteria	IncI2	65003
GCA_029915395.1	JAMNUS010000026.1	plasmid.Proteobacteria	IncX3	43665	JAMNUS010000033.1	plasmid.Proteobacteria	IncFII	22574
GCA_013038985.1	DABICX010000071.1	plasmid.Proteobacteria	plasmid_unknown	5440	DABICX010000051.1	plasmid.Proteobacteria	plasmid_unknown	22236
GCA_037737615.1	ABRFGF010000064.1	unclassified.Proteobacteria	unknown	3246	ABRFGF010000070.1	chromosome.unclassified	chromosome.unclassified	2403
GCA_014712335.1	JACXRG010000048.1	plasmid.Proteobacteria	plasmid_unknown	4464	JACXRG010000033.1	plasmid.Proteobacteria	IncX4	32472
GCA_033550165.1	JAWUES010000051.1	unclassified.Proteobacteria	unknown	7969	JAWUES010000057.1	unclassified.Proteobacteria	unknown	6724
GCA_031384245.2	ABMFMK020000074.1	unclassified.Proteobacteria	unknown	4007	ABMFMK020000095.1	chromosome.unclassified	chromosome.unclassified	2402
GCA_020782735.1	JAJGPJ010000079.1	plasmid.Proteobacteria	plasmid_unknown	8666	JAJGPJ010000059.1	plasmid.Proteobacteria	plasmid_unknown	20932
GCA_015712415.1	VOUE01000086.1	unclassified.Proteobacteria	unknown	3321	VOUE01000090.1	unclassified.Proteobacteria	unknown	2759
GCA_026769055.1	JADFEP010000070.1	plasmid.Proteobacteria	plasmid_unknown	8963	JADFEP010000018.1	plasmid.Proteobacteria	plasmid_unknown	95272
GCA_030196855.1	JANGWY010000055.1	unclassified.Proteobacteria	unknown	3352	JANGWY010000015.1	plasmid.Proteobacteria	IncHI2	113247
GCA_002860105.1	CP019073.1	plasmid.Proteobacteria	IncX3	46145	CP019072.1	plasmid.Proteobacteria	IncX4	33858
GCA_030730985.1	JAVALP010000035.1	plasmid.Proteobacteria	plasmid_unknown	4074	JAVALP010000042.1	chromosome.unclassified	chromosome.unclassified	2002
GCA_023100765.1	CP095858.1	plasmid.Proteobacteria	IncI1	107055	CP095857.1	plasmid.Proteobacteria	IncHI2	230727
GCA_016123825.1	JADDNK010000029.1	plasmid.Proteobacteria	IncX3	45957	JADDNK010000035.1	plasmid.Proteobacteria	IncX4	32741
GCA_029725715.1	DAOJNR010000045.1	plasmid.Proteobacteria	IncB/O/K/Z	3355	DAOJNR010000048.1	plasmid.Proteobacteria	plasmid_unknown	20915
GCA_030143755.1	JASMQD010000004.1	plasmid.Proteobacteria	IncB/O/K/Z	98582	JASMQD010000002.1	plasmid.Proteobacteria	IncHI2	256282
GCA_027889425.1	JANWMW010000132.1	unclassified.Proteobacteria	unknown	5459	JANWMW010000154.1	unclassified.Proteobacteria	unknown	2342
GCA_023753745.1	JAMGOI010000029.1	unclassified.Proteobacteria	unknown	3378	JAMGOI010000012.1	plasmid.Proteobacteria	plasmid_unknown	85101
GCA_036603235.1	JAZIMQ010000031.1	plasmid.Proteobacteria	IncX3	44837	JAZIMQ010000015.1	plasmid.Proteobacteria	IncHI2	151371
GCA_011077505.1	JAALBA010000034.1	plasmid.Proteobacteria	plasmid_unknown	8986	JAALBA010000027.1	plasmid.Proteobacteria	plasmid_unknown	17086
GCA_025899445.1	DAJRLO010000052.1	plasmid.Proteobacteria	plasmid_unknown	3246	DAJRLO010000079.1	chromosome.unclassified	chromosome.unclassified	2405
GCA_026619915.1	JAIPZJ010000003.1	plasmid.Proteobacteria	IncFIA_IncFII	107002	JAIPZJ010000002.1	plasmid.Proteobacteria	IncHI2_IncN	233514
GCA_012673005.1	DABCAF010000070.1	unclassified.Proteobacteria	unknown	7747	DABCAF010000060.1	plasmid.Proteobacteria	plasmid_unknown	11492
GCA_014827795.1	DABXDL010000068.1	plasmid.Proteobacteria	plasmid_unknown	3517	DABXDL010000029.1	plasmid.Proteobacteria	IncI2	61213
GCA_023243985.1	JALPPH010000036.1	plasmid.Proteobacteria	plasmid_unknown	38704	JALPPH010000043.1	plasmid.Proteobacteria	IncX4	32652
GCA_031936745.2	ABMXJC020000049.1	plasmid.Proteobacteria	plasmid_unknown	7184	ABMXJC020000028.1	plasmid.Proteobacteria	plasmid_unknown	44850
GCA_029446135.1	DAOCQS010000022.1	plasmid.Proteobacteria	IncC	4611	DAOCQS010000048.1	plasmid.Proteobacteria	plasmid_unknown	24034
GCA_026768945.1	JADFEQ010000045.1	plasmid.Proteobacteria	IncX3	25302	JADFEQ010000087.1	chromosome.Proteobacteria	chromosome.Proteobacteria	2863
GCA_021493445.1	DAFMHG010000069.1	unclassified.Proteobacteria	unknown	3245	DAFMHG010000059.1	plasmid.Proteobacteria	IncX4	9210
GCA_014117285.1	CP059715.1	plasmid.Proteobacteria	IncX3	45739	CP059712.1	plasmid.Proteobacteria	IncHI2	287277
GCA_013039025.1	DABICU010000079.1	unclassified.Proteobacteria	unknown	5444	DABICU010000058.1	plasmid.Proteobacteria	plasmid_unknown	22033
GCA_025696365.1	JAHWLM010000038.1	plasmid.Proteobacteria	plasmid_unknown	4878	JAHWLM010000048.1	chromosome.unclassified	chromosome.unclassified	2002
GCA_025815655.1	ABIZCF010000031.1	plasmid.Proteobacteria	plasmid_unknown	2364	ABIZCF010000042.1	chromosome.unclassified	chromosome.unclassified	2867
GCA_015712405.1	VOUB01000078.1	plasmid.Proteobacteria	plasmid_unknown	2421	VOUB01000025.1	plasmid.Proteobacteria	IncI2	61346
GCA_014827475.1	DABXCI010000072.1	plasmid.Proteobacteria	plasmid_unknown	5547	DABXCI010000071.1	plasmid.Proteobacteria	IncX4	9208
GCA_034330345.1	ABPKLJ010000050.1	unclassified.Proteobacteria	unknown	3246	ABPKLJ010000054.1	chromosome.unclassified	chromosome.unclassified	2403
GCA_021650325.1	JAJNDQ010000028.1	plasmid.Proteobacteria	IncX3	45539	JAJNDQ010000052.1	plasmid.Proteobacteria	plasmid_unknown	8308
GCA_028825485.1	JAPMJY010000057.1	plasmid.Proteobacteria	plasmid_unknown	7258	JAPMJY010000030.1	plasmid.Proteobacteria	IncI2	61037
GCA_023558785.1	JAMHKG010000003.1	plasmid.Proteobacteria	IncX3	54035	JAMHKG010000004.1	plasmid.Proteobacteria	IncHI2	308920
GCA_030466545.1	JABJWO010000026.1	plasmid.Proteobacteria	plasmid_unknown	12482	JABJWO010000023.1	plasmid.Proteobacteria	plasmid_unknown	14232
GCA_963889765.1	CAWPPH010000079.1	unclassified.Proteobacteria	unknown	54171	CAWPPH010000091.1	plasmid.Proteobacteria	IncX4	33915
GCA_030189645.1	JANGHP010000032.1	plasmid.Proteobacteria	IncX3	45525	JANGHP010000071.1	plasmid.Proteobacteria	IncX4	9348
GCA_023755725.1	JAMGSC010000026.1	plasmid.Proteobacteria	plasmid_unknown	13420	JAMGSC010000038.1	chromosome.unclassified	chromosome.unclassified	2559
GCA_022172345.1	DAGKIT010000048.1	plasmid.Proteobacteria	IncN2	1880	DAGKIT010000100.1	unclassified.Proteobacteria	unknown	4756
GCA_030197115.1	JANGXN010000053.1	unclassified.Proteobacteria	unknown	3352	JANGXN010000017.1	plasmid.Proteobacteria	IncHI2	113247
GCA_024734135.1	CP102875.1	plasmid.Proteobacteria	IncX3	45244	CP102872.1	plasmid.Proteobacteria	IncFIA_IncFII	118931
GCA_009393845.1	RYBU01000083.1	plasmid.Proteobacteria	plasmid_unknown	8859	RYBU01000095.1	chromosome.Proteobacteria	chromosome.Proteobacteria	4753
GCA_029722095.1	JAMQCV010000055.1	plasmid.Proteobacteria	plasmid_unknown	5911	JAMQCV010000026.1	plasmid.Proteobacteria	IncI2	60434
GCA_014838575.1	DABXDS010000066.1	plasmid.Proteobacteria	plasmid_unknown	3517	DABXDS010000026.1	plasmid.Proteobacteria	IncI2	62846
GCA_001893715.1	MOKL01000044.1	unclassified.Proteobacteria	unknown	4064	MOKL01000047.1	plasmid.Proteobacteria	plasmid_unknown	11296
GCA_029310035.1	JARJHA010000056.1	plasmid.Proteobacteria	plasmid_unknown	13420	JARJHA010000077.1	chromosome.unclassified	chromosome.unclassified	2561
GCA_032744075.1	JAWIBO010000053.1	plasmid.Proteobacteria	plasmid_unknown	12480	JAWIBO010000016.1	plasmid.Proteobacteria	repE	96605
GCA_021441965.1	CP090451.1	plasmid.Proteobacteria	IncX3	47849	CP090448.1	chromosome	chromosome	4578540
GCA_022502725.1	DAGUPM010000103.1	plasmid.Proteobacteria	plasmid_unknown	3242	DAGUPM010000117.1	chromosome.unclassified	chromosome.unclassified	2403
GCA_030188895.1	JANGGB010000080.1	plasmid.Proteobacteria	plasmid_unknown	8891	JANGGB010000035.1	plasmid.Proteobacteria	IncI2	57206
GCA_023558685.1	JAMHKB010000003.1	plasmid.Proteobacteria	IncN	60556	JAMHKB010000004.1	plasmid.Proteobacteria	IncFIB_IncR	166773
GCA_034310345.1	DASHUV010000018.1	plasmid.Proteobacteria	IncC	47262	DASHUV010000056.1	chromosome.unclassified	chromosome.unclassified	2277
GCA_029636785.1	CP049111.1	plasmid.Proteobacteria	IncC_IncHI2_IncN	436531	CP049111.1	plasmid.Proteobacteria	IncC_IncHI2_IncN	436531
GCA_027891215.1	JANWNM010000061.1	plasmid.Proteobacteria	plasmid_unknown	4469	JANWNM010000073.1	unclassified.unclassified	unknown	2851
GCA_001891795.1	MOGO01000120.1	unclassified.Proteobacteria	unknown	9342	MOGO01000056.1	plasmid.Proteobacteria	IncI2	64256
GCA_014771415.1	CP061747.1	plasmid.Proteobacteria	IncX3	44961	CP061746.1	plasmid.Proteobacteria	IncHI2	348891
GCA_021907235.1	DAFWMA010000040.1	plasmid.Proteobacteria	plasmid_unknown	7836	DAFWMA010000063.1	unclassified.Proteobacteria	unknown	3191
GCA_027889395.1	JANWMU010000013.1	plasmid.Proteobacteria	plasmid_unknown	7545	JANWMU010000026.1	chromosome.unclassified	chromosome.unclassified	2900
GCA_003172755.1	QGIN01000074.1	unclassified.Proteobacteria	unknown	3167	QGIN01000011.1	plasmid.Proteobacteria	IncHI2	141230
GCA_034330125.1	ABPKKW010000070.1	unclassified.Proteobacteria	unknown	3240	ABPKKW010000027.1	plasmid.Proteobacteria	plasmid_unknown	52743
GCA_001891835.1	MOGQ01000125.1	unclassified.Proteobacteria	unknown	3781	MOGQ01000081.1	plasmid.Proteobacteria	IncI2	64702
GCA_032647025.1	JAOQHB010000018.1	plasmid.Proteobacteria	plasmid_unknown	5509	JAOQHB010000035.1	plasmid.Proteobacteria	IncI2	63352
GCA_033802845.1	CP138483.1	plasmid.Proteobacteria	IncX3	46161	CP138481.1	plasmid.Proteobacteria	IncFIB_IncHI2	309018
GCA_001894385.1	MOJW01000077.1	unclassified.Proteobacteria	unknown	3449	MOJW01000042.1	plasmid.Proteobacteria	IncHI2	105316
GCA_033817855.1	ABPBFY010000045.1	unclassified.Proteobacteria	unknown	3246	ABPBFY010000019.1	plasmid.Proteobacteria	plasmid_unknown	46061
GCA_022505845.1	DAGURA010000075.1	unclassified.Proteobacteria	unknown	2175	DAGURA010000093.1	chromosome.unclassified	chromosome.unclassified	2403
GCA_001892135.1	MOHJ01000006.1	plasmid.Proteobacteria	plasmid_unknown	8121	MOHJ01000022.1	plasmid.Proteobacteria	IncI2	64412
GCA_013038325.1	DABIAQ010000061.1	plasmid.Proteobacteria	plasmid_unknown	8861	DABIAQ010000025.1	plasmid.Proteobacteria	IncI2	62919
GCA_013039085.1	DABICA010000062.1	plasmid.Proteobacteria	plasmid_unknown	6904	DABICA010000040.1	plasmid.Proteobacteria	plasmid_unknown	38221
GCA_023558725.1	JAMHKD010000001.1	plasmid.Proteobacteria	IncX3	46161	JAMHKD010000010.1	plasmid.Proteobacteria	IncHI2	304150
GCA_029310795.1	JARJFM010000040.1	plasmid.Proteobacteria	plasmid_unknown	10184	JARJFM010000060.1	unclassified.unclassified	unknown	1904
GCA_020168275.1	JAIMGK010000078.1	plasmid.Proteobacteria	plasmid_unknown	9712	JAIMGK010000036.1	plasmid.Proteobacteria	IncI2	48590
GCA_030283465.1	JASUWE010000003.1	plasmid.Proteobacteria	IncC	155257	JASUWE010000002.1	plasmid.Proteobacteria	IncHI2	344373
GCA_030713175.1	JAUOXV010000052.1	plasmid.Proteobacteria	plasmid_unknown	7830	JAUOXV010000025.1	plasmid.Proteobacteria	IncI2	62176
GCA_030189245.1	JANGGU010000080.1	plasmid.Proteobacteria	plasmid_unknown	8891	JANGGU010000034.1	plasmid.Proteobacteria	IncI2	57206
GCA_031880515.2	ABMUZY020000103.1	unclassified.Proteobacteria	unknown	3671	ABMUZY020000109.1	chromosome.unclassified	chromosome.unclassified	2710
GCA_025886965.1	ABJBDW010000034.1	plasmid.Proteobacteria	repB	2825	ABJBDW010000062.1	unclassified.unclassified	unknown	2942
GCA_001475405.1	LPOD01000037.1	plasmid.Proteobacteria	IncFIB	20319	LPOD01000035.1	chromosome.unclassified	chromosome.unclassified	2561
GCA_003172645.1	QGIL01000080.1	unclassified.Proteobacteria	unknown	3167	QGIL01000011.1	plasmid.Proteobacteria	IncHI2	141230
GCA_007873865.1	CP041642.1	plasmid.Proteobacteria	IncFII_repB	121851	CP041641.1	plasmid.Proteobacteria	IncC	144138
GCA_023755405.1	JAMGRO010000032.1	plasmid.Proteobacteria	plasmid_unknown	10184	JAMGRO010000011.1	plasmid.Proteobacteria	IncHI2	188511
GCA_030283445.1	JASUWF010000003.1	plasmid.Proteobacteria	IncC	155263	JASUWF010000002.1	plasmid.Proteobacteria	IncHI2	339016
GCA_026769155.1	JADFEN010000036.1	plasmid.Proteobacteria	IncX3	45768	JADFEN010000042.1	plasmid.Proteobacteria	plasmid_unknown	38912
GCA_015476785.1	JACSXT010000003.1	plasmid.Proteobacteria	IncC	116808	JACSXT010000002.1	plasmid.Proteobacteria	IncHI2	289268
GCA_029310495.1	JARJGA010000065.1	unclassified.Proteobacteria	unknown	7980	JARJGA010000095.1	unclassified.unclassified	unknown	1900
GCA_016089175.1	DACYAT010000083.1	plasmid.Proteobacteria	plasmid_unknown	990	DACYAT010000085.1	unclassified.unclassified	unknown	1747
GCA_034310425.1	DASHUY010000051.1	unclassified.Proteobacteria	unknown	3242	DASHUY010000053.1	chromosome.unclassified	chromosome.unclassified	2403
GCA_021869685.1	CP091483.1	plasmid.Proteobacteria	IncX3	61471	CP091482.1	plasmid.Proteobacteria	IncHI2	294412
GCA_021286425.1	JAJSXY010000026.1	plasmid.Proteobacteria	IncX3	44747	JAJSXY010000017.1	plasmid.Proteobacteria	IncFIB_IncFII	116354
GCA_015712485.1	VOUF01000066.1	plasmid.Proteobacteria	plasmid_unknown	8858	VOUF01000019.1	plasmid.Proteobacteria	plasmid_unknown	105044
GCA_026116405.1	JAMFWX010000054.1	unclassified.Proteobacteria	unknown	7982	JAMFWX010000040.1	plasmid.Proteobacteria	plasmid_unknown	31740
GCA_005156265.1	CP038458.1	plasmid.Proteobacteria	IncR_IncX3	28640	CP038454.1	plasmid.Proteobacteria	IncHI2	211718
GCA_031630615.1	JAPKJM010000088.1	unclassified.Proteobacteria	unknown	5390	JAPKJM010000103.1	chromosome.unclassified	chromosome.unclassified	2445
GCA_029310065.1	JARJGU010000046.1	unclassified.Proteobacteria	unknown	7979	JARJGU010000066.1	chromosome.unclassified	chromosome.unclassified	2561
GCA_029310515.1	JARJFZ010000060.1	unclassified.Proteobacteria	unknown	7978	JARJFZ010000087.1	unclassified.unclassified	unknown	1900
GCA_030189295.1	JANGGW010000081.1	plasmid.Proteobacteria	plasmid_unknown	8891	JANGGW010000035.1	plasmid.Proteobacteria	IncI2	57206
GCA_033725875.1	ABOYKI010000055.1	unclassified.Proteobacteria	unknown	3242	ABOYKI010000043.1	plasmid.Proteobacteria	plasmid_unknown	7399
GCA_029457015.1	JAROWG010000052.1	plasmid.Proteobacteria	plasmid_unknown	7434	JAROWG010000079.1	unclassified.unclassified	unknown	1972
GCA_021416545.1	JAKCJX010000056.1	plasmid.Proteobacteria	plasmid_unknown	13420	JAKCJX010000079.1	chromosome.Proteobacteria	chromosome.Proteobacteria	4788
GCA_030283305.1	JASUWN010000003.1	plasmid.Proteobacteria	IncC	155257	JASUWN010000002.1	plasmid.Proteobacteria	IncFIB_IncFII_IncHI2	467416
GCA_030197225.1	JANGXR010000053.1	unclassified.Proteobacteria	unknown	3351	JANGXR010000017.1	plasmid.Proteobacteria	IncHI2	113246
GCA_023755445.1	JAMGRP010000054.1	plasmid.Proteobacteria	plasmid_unknown	8859	JAMGRP010000069.1	chromosome.unclassified	chromosome.unclassified	2559
GCA_013155015.1	JABJVZ010000083.1	unclassified.Proteobacteria	unknown	5796	JABJVZ010000065.1	plasmid.Proteobacteria	IncHI2	93470
GCA_023754035.1	JAMGOX010000093.1	chromosome.Proteobacteria	chromosome.Proteobacteria	5340	JAMGOX010000066.1	plasmid.Proteobacteria	plasmid_unknown	18303
GCA_001893365.1	MOIU01000158.1	plasmid.Proteobacteria	plasmid_unknown	3679	MOIU01000008.1	plasmid.Proteobacteria	IncI2	63453
GCA_013072955.1	JABEYE010000061.1	plasmid.Proteobacteria	IncHI2	112468	JABEYE010000103.1	plasmid.Proteobacteria	IncI2	60387
GCA_020616495.1	CP085190.1	plasmid.Proteobacteria	IncFIA_IncFIB_IncFII_IncQ1	93120	CP085189.1	plasmid.Proteobacteria	IncHI2_IncN	253380
GCA_026198915.1	JAIXAL010000039.1	plasmid.Proteobacteria	plasmid_unknown	36879	JAIXAL010000077.1	unclassified.Proteobacteria	unknown	3362
GCA_025795925.1	JAOVIQ010000035.1	plasmid.Proteobacteria	IncX3	45494	JAOVIQ010000050.1	plasmid.Proteobacteria	IncX4	32640
GCA_019928105.1	JAGYDA010000099.1	plasmid.Proteobacteria	plasmid_unknown	14946	JAGYDA010000089.1	plasmid.Proteobacteria	IncX4	31386
GCA_013390695.1	JACASM010000066.1	plasmid.Proteobacteria	plasmid_unknown	7117	JACASM010000027.1	plasmid.Proteobacteria	IncI2	57667
GCA_016123755.1	JADDNH010000054.1	plasmid.Proteobacteria	plasmid_unknown	8959	JADDNH010000035.1	plasmid.Proteobacteria	IncX4	32742
GCA_021485515.1	DAFMCY010000082.1	plasmid.Proteobacteria	plasmid_unknown	3677	DAFMCY010000113.1	unclassified.Proteobacteria	unknown	2605
GCA_019054115.1	JAHQLC010000009.1	plasmid.Proteobacteria	IncFIC	76045	JAHQLC010000015.1	plasmid.Proteobacteria	IncX4	33309
GCA_027891155.1	JANWNJ010000051.1	plasmid.Proteobacteria	plasmid_unknown	4309	JANWNJ010000090.1	chromosome.unclassified	chromosome.unclassified	2492
GCA_027887815.1	JANWPD010000095.1	chromosome.Proteobacteria	chromosome.Proteobacteria	6973	JANWPD010000166.1	plasmid.Proteobacteria	plasmid_unknown	22867
GCA_036911095.1	JATAII010000069.1	plasmid.Proteobacteria	plasmid_unknown	8925	JATAII010000081.1	unclassified.Proteobacteria	unknown	4450
GCA_026769195.1	JADFEF010000057.1	plasmid.Proteobacteria	plasmid_unknown	8959	JADFEF010000081.1	unclassified.Proteobacteria	unknown	2863
GCA_023754885.1	JAMGQO010000057.1	plasmid.Proteobacteria	plasmid_unknown	8859	JAMGQO010000072.1	chromosome.unclassified	chromosome.unclassified	2561
GCA_030517965.1	JAULKA010000063.1	unclassified.Proteobacteria	unknown	3418	JAULKA010000030.1	plasmid.Proteobacteria	IncFIA	41833
GCA_031166165.1	CP133344.1	plasmid.Proteobacteria	IncX3	54035	CP133343.1	plasmid.Proteobacteria	IncHI2	292549
GCA_004122355.1	RIZT01000075.1	plasmid.Proteobacteria	plasmid_unknown	9267	RIZT01000033.1	plasmid.Proteobacteria	plasmid_unknown	19609
GCA_035008585.1	JAREMF010000041.1	plasmid.Proteobacteria	plasmid_unknown	6249	JAREMF010000049.1	chromosome.unclassified	chromosome.unclassified	2000
GCA_021486575.1	DAFMFI010000040.1	plasmid.Proteobacteria	IncX3	3671	DAFMFI010000036.1	plasmid.Proteobacteria	plasmid_unknown	45958
GCA_021180155.1	DAFIML010000061.1	plasmid.Proteobacteria	plasmid_unknown	2121	DAFIML010000045.1	plasmid.Proteobacteria	plasmid_unknown	28123
GCA_032747395.1	JAWIGB010000067.1	plasmid.Proteobacteria	plasmid_unknown	4300	JAWIGB010000069.1	unclassified.unclassified	unknown	3860
GCA_016089075.1	DACYAY010000040.1	unclassified.Proteobacteria	unknown	4043	DACYAY010000094.1	unclassified.unclassified	unknown	1747
GCA_035008565.1	JAREMC010000043.1	plasmid.Proteobacteria	plasmid_unknown	4853	JAREMC010000049.1	chromosome.unclassified	chromosome.unclassified	2000
GCA_027889415.1	JANWMT010000031.1	chromosome.Proteobacteria	chromosome.Proteobacteria	5212	JANWMT010000055.1	unclassified.unclassified	unknown	2486
GCA_014827055.1	DABXDC010000063.1	plasmid.Proteobacteria	plasmid_unknown	3517	DABXDC010000028.1	plasmid.Proteobacteria	IncI2	62825
GCA_015712625.1	VOUL01000033.1	plasmid.Proteobacteria	IncX3	43632	VOUL01000043.1	plasmid.Proteobacteria	IncX4	31605
GCA_001893035.1	MOIK01000021.1	plasmid.Proteobacteria	plasmid_unknown	4497	MOIK01000041.1	plasmid.Proteobacteria	plasmid_unknown	12627
GCA_013038805.1	DABICW010000106.1	plasmid.Proteobacteria	plasmid_unknown	6834	DABICW010000130.1	unclassified.Proteobacteria	unknown	2602
GCA_030466585.1	JABJWL010000033.1	plasmid.Proteobacteria	IncX3	47186	JABJWL010000089.1	chromosome.unclassified	chromosome.unclassified	2559
GCA_013134165.1	JABFZE010000052.1	plasmid.Proteobacteria	plasmid_unknown	3397	JABFZE010000039.1	plasmid.Proteobacteria	plasmid_unknown	11884
GCA_006369515.1	NNEB01000408.1	plasmid.Proteobacteria	plasmid_unknown	2316	NNEB01000260.1	plasmid.Proteobacteria	IncX4	8491
GCA_016088945.1	DACYAV010000058.1	plasmid.Proteobacteria	plasmid_unknown	4043	DACYAV010000085.1	unclassified.unclassified	unknown	1746
GCA_004135815.1	CP034403.1	plasmid.Proteobacteria	IncN2	41191	CP034405.1	plasmid.Proteobacteria	IncI2	61684
GCA_021129095.1	JAJOMQ010000041.1	unclassified.Proteobacteria	unknown	4878	JAJOMQ010000048.1	unclassified.unclassified	unknown	2001
GCA_026619515.1	JAIUCM010000048.1	plasmid.Proteobacteria	plasmid_unknown	3165	JAIUCM010000028.1	plasmid.Proteobacteria	plasmid_unknown	16192
GCA_030192385.1	JANGNA010000060.1	unclassified.Proteobacteria	unknown	4668	JANGNA010000037.1	plasmid.Proteobacteria	IncX4	32674
GCA_016088875.1	DACYAR010000064.1	plasmid.Proteobacteria	plasmid_unknown	1448	DACYAR010000071.1	unclassified.unclassified	unknown	1747
GCA_026614715.1	JAIPYN010000004.1	plasmid.Proteobacteria	IncX3	46161	JAIPYN010000002.1	plasmid.Proteobacteria	IncHI2_IncN	232088
GCA_023558745.1	JAMHKF010000033.1	plasmid.Proteobacteria	IncX3	54035	JAMHKF010000006.1	plasmid.Proteobacteria	IncHI2	286400
GCA_036603395.1	JAZINA010000031.1	plasmid.Proteobacteria	IncX3	44837	JAZINA010000015.1	plasmid.Proteobacteria	IncHI2	151371
GCA_021529415.1	DAFNBV010000113.1	plasmid.Proteobacteria	plasmid_unknown	1915	DAFNBV010000097.1	plasmid.Proteobacteria	plasmid_unknown	5764
GCA_025583585.2	CP123242.1	plasmid.Proteobacteria	IncX3	46161	CP123240.1	chromosome	chromosome	5214647
GCA_030196235.1	JANGVW010000053.1	unclassified.Proteobacteria	unknown	3352	JANGVW010000016.1	plasmid.Proteobacteria	IncHI2	113247
GCA_032816365.1	JAWHVS010000042.1	plasmid.Proteobacteria	plasmid_unknown	14978	JAWHVS010000056.1	unclassified.Proteobacteria	unknown	6756
GCA_011077425.1	JAALAW010000037.1	plasmid.Proteobacteria	plasmid_unknown	8986	JAALAW010000025.1	plasmid.Proteobacteria	IncR	28460
GCA_032647285.1	JAOQHJ010000077.1	unclassified.Proteobacteria	unknown	4402	JAOQHJ010000121.1	plasmid.Proteobacteria	IncX4	9386
GCA_001892905.1	MOHZ01000026.1	plasmid.Proteobacteria	IncX3	44623	MOHZ01000079.1	plasmid.Proteobacteria	IncX4	29897
GCA_011077375.1	JAALAU010000039.1	plasmid.Proteobacteria	plasmid_unknown	8986	JAALAU010000033.1	plasmid.Proteobacteria	plasmid_unknown	16739
GCA_031630535.1	JAPKJI010000117.1	unclassified.Proteobacteria	unknown	3699	JAPKJI010000030.1	chromosome.Proteobacteria	chromosome.Proteobacteria	4302
GCA_032647125.1	JAOQHE010000080.1	unclassified.Proteobacteria	unknown	3581	JAOQHE010000054.1	plasmid.Proteobacteria	plasmid_unknown	36058
GCA_019537255.1	JAIEUE010000003.1	plasmid.Proteobacteria	IncX3	53094	JAIEUE010000002.1	plasmid.Proteobacteria	IncHI2	310113
GCA_014827415.1	DABXDF010000067.1	plasmid.Proteobacteria	plasmid_unknown	3517	DABXDF010000027.1	plasmid.Proteobacteria	IncI2	62846
GCA_029492605.1	DAOEJB010000038.1	plasmid.Proteobacteria	IncN2	21510	DAOEJB010000024.1	plasmid.Proteobacteria	IncI2	59521
GCA_031377125.2	ABMFEZ020000063.1	plasmid.Proteobacteria	plasmid_unknown	3672	ABMFEZ020000073.1	chromosome.unclassified	chromosome.unclassified	2756
GCA_035235085.1	ABPSWN010000026.1	plasmid.Proteobacteria	IncC	3670	ABPSWN010000043.1	unclassified.Proteobacteria	unknown	6566
GCA_025796865.1	JAOVPV010000061.1	unclassified.Proteobacteria	unknown	5817	JAOVPV010000026.1	plasmid.Proteobacteria	IncI2	64618
GCA_036909875.1	JATAGB010000075.1	unclassified.Proteobacteria	unknown	3860	JATAGB010000023.1	plasmid.Proteobacteria	IncY	72839
GCA_023753325.1	JAMGNN010000078.1	unclassified.Proteobacteria	unknown	7983	JAMGNN010000084.1	chromosome.Proteobacteria	chromosome.Proteobacteria	6724
GCA_030196755.1	JANGWU010000055.1	unclassified.Proteobacteria	unknown	3352	JANGWU010000017.1	plasmid.Proteobacteria	IncHI2	113247
GCA_023547485.1	CP053646.1	plasmid.Proteobacteria	IncX3	53096	CP053645.1	plasmid.Proteobacteria	IncHI2	295898
GCA_018623105.1	CP076035.1	plasmid.Proteobacteria	IncX3	46161	CP076032.1	plasmid.Proteobacteria	IncFII_IncQ1_repB	145073
GCA_001892065.1	MOHG01000045.1	plasmid.Proteobacteria	plasmid_unknown	4497	MOHG01000025.1	plasmid.Proteobacteria	IncI2	64413
GCA_025879905.1	DAJQRB010000117.1	plasmid.Proteobacteria	plasmid_unknown	1750	DAJQRB010000104.1	chromosome.unclassified	chromosome.unclassified	2404
GCA_013039005.1	DABIBV010000031.1	plasmid.Proteobacteria	IncX3	5468	DABIBV010000028.1	plasmid.Proteobacteria	IncI2	62637
GCA_032646885.1	JAOQHA010000016.1	plasmid.Proteobacteria	plasmid_unknown	9902	JAOQHA010000035.1	plasmid.Proteobacteria	IncI2	63352
GCA_014117665.1	JACGZR010000008.1	plasmid.Proteobacteria	IncN2	37615	JACGZR010000018.1	plasmid.Proteobacteria	IncI2	61760

## Sheet: 4_plasmidfinder_216
The results of running plasmidfinder with blaNDM or mcr gene plasmids carried in strain in Analyzed_dataset
Assembly	NDM_contig_name	NDM_label	plasmidfinder	NDM_contig_length	mcr_contig_name	mcr_label	plasmidfinder	mcr_contig_length
GCA_024585205.1	CP030727.1	plasmid.Proteobacteria	IncC	174080	CP030725.1	chromosome	chromosome	5479750
GCA_033032995.1	JASGPJ010000002.1	plasmid.Proteobacteria	IncHI2_IncHI2A	403730	JASGPJ010000002.1	plasmid.Proteobacteria	IncHI2_IncHI2A	403730
GCA_025154955.1	JAJQNE010000021.1	plasmid.Proteobacteria	IncC	86157	JAJQNE010000024.1	plasmid.Proteobacteria	IncI2	63848
GCA_019537235.1	JAIEUD010000003.1	plasmid.Proteobacteria	IncX3	53097	JAIEUD010000002.1	plasmid.Proteobacteria	IncHI2_IncHI2A	310893
GCA_014117565.2	JACGZU020000005.1	plasmid.Proteobacteria	IncN2	52646	JACGZU020000004.1	plasmid.Proteobacteria	IncI2	62026
GCA_036549195.1	CP144366.1	plasmid.Proteobacteria	IncHI2_IncHI2A	256300	CP144366.1	plasmid.Proteobacteria	IncHI2_IncHI2A	256300
GCA_026619545.1	JAIQAA010000004.1	plasmid.Proteobacteria	IncX3	46161	JAIQAA010000002.1	plasmid.Proteobacteria	IncFIA_IncFIB_IncFIC_IncHI2_IncHI2A_IncN	462408
GCA_024734155.1	CP102881.1	plasmid.Proteobacteria	IncX3	52085	CP102880.1	plasmid.Proteobacteria	IncFIA_IncFII	100448
GCA_014117645.2	JACGZQ020000004.1	plasmid.Proteobacteria	IncN2	41190	JACGZQ020000003.1	plasmid.Proteobacteria	IncI2	63493
GCA_013074485.1	JABEZD010000098.1	plasmid.Proteobacteria	IncX3	43663	JABEZD010000109.1	plasmid.Proteobacteria	IncX4	31637
GCA_002133365.1	CM007910.1	plasmid.Proteobacteria	IncX3_IncY	124845	MCRE01000007.1	plasmid.Proteobacteria	IncI2	59476
GCA_021285405.1	JAJSSC010000003.1	plasmid.Proteobacteria	IncN	59946	JAJSSC010000002.1	plasmid.Proteobacteria	IncHI2_IncHI2A	241195
GCA_013072855.1	JABEZA010000062.1	plasmid.Proteobacteria	IncHI2	108473	JABEZA010000127.1	plasmid.Proteobacteria	IncI2	61304
GCA_031624455.1	JANASV010000005.1	plasmid.Proteobacteria	IncX3	45739	JANASV010000002.1	plasmid.Proteobacteria	IncHI2_IncHI2A	287277
GCA_030187275.2	JARTTT020000004.1	plasmid.Proteobacteria	IncX3	46161	JARTTT020000002.1	plasmid.Proteobacteria	IncHI2_IncHI2A	310534
GCA_002811535.1	NQVL01000030.1	plasmid.Proteobacteria	IncX3	45495	NQVL01000026.1	plasmid.Proteobacteria	IncI2	65923
GCA_001887995.2	CP031884.1	plasmid.Proteobacteria	IncFII_IncX3	105259	CP031883.1	plasmid.Proteobacteria	IncFII_IncFII_IncQ1_IncR_repB	110966
GCA_032464395.1	CP136049.1	plasmid.Proteobacteria	IncC	157885	CP136048.1	plasmid.Proteobacteria	IncHI2_IncHI2A_IncQ1	226955
GCA_023024425.1	CP086225.1	plasmid.Proteobacteria	IncX3	46161	CP086221.1	plasmid.Proteobacteria	IncHI2_IncHI2A	242460
GCA_027271235.1	CP114575.1	plasmid.Proteobacteria	IncX3	53769	CP114574.1	plasmid.Proteobacteria	IncHI2_IncHI2A	308217
GCA_032301015.1	CP135262.1	plasmid.Proteobacteria	IncFIB_IncFII	179424	CP135262.1	plasmid.Proteobacteria	IncFIB_IncFII	179424
GCA_035620075.1	CP141662.1	plasmid.Proteobacteria	IncHI2_IncHI2A	300313	CP141662.1	plasmid.Proteobacteria	IncHI2_IncHI2A	300313
GCA_031020905.1	JAMRXK010000036.1	plasmid.Proteobacteria	IncB/O/K/Z	23973	JAMRXK010000024.1	plasmid.Proteobacteria	IncI2	64414
GCA_024734175.1	CP102887.1	plasmid.Proteobacteria	IncX3	52085	CP102886.1	plasmid.Proteobacteria	IncFIA_IncFII	100448
GCA_033031635.1	JASGOL010000002.1	plasmid.Proteobacteria	IncHI2_IncHI2A	406749	JASGOL010000002.1	plasmid.Proteobacteria	IncHI2_IncHI2A	406749
GCA_030358255.1	JAUBKK010000002.1	plasmid.Proteobacteria	Col440I_IncC_IncHI2	517595	JAUBKK010000002.1	plasmid.Proteobacteria	Col440I_IncC_IncHI2_IncHI2A	517595
GCA_030552915.1	CP130668.1	plasmid.Proteobacteria	IncI1	119850	CP130669.1	plasmid.Proteobacteria	IncI2	111450
GCA_021397775.1	CP090248.1	plasmid.Proteobacteria	IncX3	46161	CP090249.1	plasmid.Proteobacteria	IncHI2_IncHI2A	298579
GCA_021503135.1	JAJAAX010000003.1	plasmid.Proteobacteria	IncC	141533	JAJAAX010000002.1	plasmid.Proteobacteria	IncHI2_IncHI2A	334096
GCA_020990405.1	CP087671.1	plasmid.Proteobacteria	IncC	153633	CP087672.1	plasmid.Proteobacteria	IncFIA_IncFII	71532
GCA_002142675.1	CP021206.1	plasmid.Proteobacteria	IncC	111688	CP021205.1	plasmid.Proteobacteria	IncI2	63392
GCA_013073365.1	JABEZJ010000053.1	plasmid.Proteobacteria	IncHI2	108589	JABEZJ010000093.1	plasmid.Proteobacteria	IncI2	61304
GCA_021285905.1	JAJSSB010000004.1	plasmid.Proteobacteria	IncX3	45739	JAJSSB010000002.1	plasmid.Proteobacteria	IncFIB_IncFII	187528
GCA_026613095.1	JACYJA010000020.1	plasmid.Proteobacteria	IncX3	45494	JACYJA010000025.1	plasmid.Proteobacteria	IncX4	32642
GCA_023558695.1	JAMHKC010000003.1	plasmid.Proteobacteria	IncX3	45739	JAMHKC010000006.1	plasmid.Proteobacteria	IncHI2_IncHI2A	245783
GCA_018279085.1	CP047006.1	plasmid.Proteobacteria	IncX3	46161	CP047002.1	chromosome	chromosome	4834034
GCA_014117635.2	JACGZO020000002.1	plasmid.Proteobacteria	IncFIA_IncFIB_IncFII_IncQ1	108280	JACGZO020000004.1	plasmid.Proteobacteria	IncX4	33858
GCA_033033035.1	JASGPK010000002.1	plasmid.Proteobacteria	IncHI2_IncHI2A	403732	JASGPK010000002.1	plasmid.Proteobacteria	IncHI2_IncHI2A	403732
GCA_003991155.1	CP031297.1	plasmid.Proteobacteria	IncC	188230	CP031296.1	plasmid.Proteobacteria	IncI2	60038
GCA_030189765.1	JANGHW010000031.1	plasmid.Proteobacteria	IncX3	43595	JANGHW010000069.1	plasmid.Proteobacteria	IncX4	9348
GCA_026619755.1	JAIPZT010000004.1	plasmid.Proteobacteria	IncX3	46161	JAIPZT010000005.1	plasmid.Proteobacteria	IncX4	33309
GCA_002860085.1	CP019053.1	plasmid.Proteobacteria	IncC	155802	CP019052.1	plasmid.Proteobacteria	IncI2	65533
GCA_002811555.3	CP027204.2	plasmid.Proteobacteria	IncX3	44088	CP027202.2	plasmid.Proteobacteria	IncHI2_IncHI2A_IncN	265538
GCA_026614655.1	JAIPYL010000004.1	plasmid.Proteobacteria	IncB/O/K/Z	136598	JAIPYL010000005.1	plasmid.Proteobacteria	IncI2	65846
GCA_003071545.1	CP027679.1	plasmid.Proteobacteria	IncC	177190	CP027678.1	plasmid.Proteobacteria	IncHI2_IncHI2A	284485
GCA_026614445.1	JAIPYA010000004.1	plasmid.Proteobacteria	IncB/O/K/Z	112889	JAIPYA010000006.1	plasmid.Proteobacteria	IncI2	62186
GCA_026614545.1	JAIPYE010000003.1	plasmid.Proteobacteria	IncB/O/K/Z	100589	JAIPYE010000006.1	plasmid.Proteobacteria	IncI2	60960
GCA_002811585.1	NQVM01000027.1	plasmid.Proteobacteria	IncX3	45495	NQVM01000026.1	plasmid.Proteobacteria	IncI2	65746
GCA_034423875.1	CP139893.1	plasmid.Proteobacteria	IncX3	46161	CP139894.1	plasmid.Proteobacteria	IncX4	33309
GCA_003031755.1	CP020528.1	chromosome	chromosome	4815672	CP020529.1	plasmid.Proteobacteria	IncHI2_IncHI2A	400064
GCA_016123785.1	JADDNJ010000043.1	plasmid.Proteobacteria	IncX3	45668	JADDNJ010000046.1	plasmid.Proteobacteria	IncX4	30891
GCA_014117725.2	JACGZM020000002.1	plasmid.Proteobacteria	IncC	164597	JACGZM020000007.1	plasmid.Proteobacteria	IncX4	33858
GCA_014490685.2	CP072906.1	plasmid.Proteobacteria	IncFIB_IncHI1B	372862	CP072908.1	plasmid.Proteobacteria	IncI2	60525
GCA_002165095.2	CP032889.1	plasmid.Proteobacteria	IncX3	46161	CP032892.1	chromosome	chromosome	4894694
GCA_028622735.1	CP117752.1	plasmid.Proteobacteria	IncFII_repB	113105	CP117751.1	plasmid.Proteobacteria	IncHI2_IncHI2A	310787
GCA_013072725.1	JABEYW010000044.1	plasmid.Proteobacteria	IncHI2	112469	JABEYW010000094.1	plasmid.Proteobacteria	IncI2	62287
GCA_031167025.1	CP133353.1	plasmid.Proteobacteria	IncX3	46716	CP133351.1	chromosome	chromosome	4883742
GCA_003428425.1	CP031725.1	plasmid.Proteobacteria	IncX3	46161	CP031724.1	plasmid.Proteobacteria	IncHI2_IncHI2A	296580
GCA_020410845.1	CP084538.1	plasmid.Proteobacteria	IncX3_IncX3	92324	CP084535.1	plasmid.Proteobacteria	IncHI2_IncHI2A_IncN	258931
GCA_024396915.1	CP101561.1	plasmid.Proteobacteria	IncHI2_IncHI2A	318780	CP101561.1	plasmid.Proteobacteria	IncHI2_IncHI2A	318780
GCA_026614695.1	JAIPYM010000004.1	plasmid.Proteobacteria	IncB/O/K/Z	118257	JAIPYM010000007.1	plasmid.Proteobacteria	IncI2	64180
GCA_019297445.1	NBJF01000005.1	plasmid.Proteobacteria	IncX3	54036	NBJF01000004.1	plasmid.Proteobacteria	IncI2	66735
GCA_022559265.1	CP060966.1	plasmid.Proteobacteria	IncX3	46161	CP060967.1	plasmid.Proteobacteria	IncX4	33308
GCA_002142715.1	CP021210.1	plasmid.Proteobacteria	IncFII	75553	CP021209.1	plasmid.Proteobacteria	IncHI2_IncHI2A	223982
GCA_037953405.1	CP149970.1	plasmid.Proteobacteria	IncX3	47227	CP149969.1	plasmid.Proteobacteria	IncI2	65846
GCA_026614875.1	JAIPYV010000003.1	plasmid.Proteobacteria	IncB/O/K/Z	103558	JAIPYV010000006.1	plasmid.Proteobacteria	IncI2	64255
GCA_029636805.1	CP049113.1	plasmid.Proteobacteria	IncC	183610	CP049114.1	plasmid.Proteobacteria	IncHI2_IncHI2A_IncN	254290
GCA_016745355.1	CP068288.1	plasmid.Proteobacteria	IncHI2_IncHI2A	342447	CP068288.1	plasmid.Proteobacteria	IncHI2_IncHI2A	342447
GCA_030169875.1	CP104923.1	plasmid.Proteobacteria	IncC	157034	CP104922.1	plasmid.Proteobacteria	IncHI2_IncHI2A	297801
GCA_035581925.1	CP141584.1	plasmid.Proteobacteria	IncFII	95917	CP141585.1	plasmid.Proteobacteria	IncI2	70829
GCA_031165635.1	CP133338.1	plasmid.Proteobacteria	IncFIB_IncFII_IncX1	148248	CP133337.1	plasmid.Proteobacteria	IncHI2_IncHI2A	334536
GCA_014489435.1	CP060824.1	chromosome	chromosome	5299968	CP060824.1	chromosome	chromosome	5299968
GCA_035666315.1	CP142039.1	plasmid.Proteobacteria	IncX3	46161	CP142036.1	plasmid.Proteobacteria	IncHI2_IncHI2A_IncN	241206
GCA_033032955.1	JASGPH010000002.1	plasmid.Proteobacteria	IncHI2_IncHI2A	402189	JASGPH010000002.1	plasmid.Proteobacteria	IncHI2_IncHI2A	402189
GCA_002740835.1	CM008911.1	plasmid.Proteobacteria	IncFIB_IncFII	110766	CM008909.1	plasmid.Proteobacteria	IncHI2_IncHI2A	282693
GCA_037646425.1	JBBFGB010000002.1	plasmid.Proteobacteria	IncFIB_IncHI1B	278178	JBBFGB010000003.1	plasmid.Proteobacteria	IncFIA_IncFII	93166
GCA_019537295.1	JAIEUG010000004.1	plasmid.Proteobacteria	IncX3	53097	JAIEUG010000002.1	plasmid.Proteobacteria	IncHI2_IncHI2A	295898
GCA_030190175.1	JANGIP010000030.1	plasmid.Proteobacteria	IncX3	45527	JANGIP010000063.1	plasmid.Proteobacteria	IncX4	9349
GCA_020564865.1	JAJBZQ010000002.1	plasmid.Proteobacteria	IncFIB_IncHI1B	267233	JAJBZQ010000004.1	plasmid.Proteobacteria	IncX4	33858
GCA_023094055.1	CP095791.1	plasmid.Proteobacteria	IncB/O/K/Z	99658	CP095792.1	plasmid.Proteobacteria	IncI2	59528
GCA_030189935.1	JANGID010000032.1	plasmid.Proteobacteria	IncX3	45525	JANGID010000068.1	plasmid.Proteobacteria	IncX4	9654
GCA_029581515.1	CP120875.1	plasmid.Proteobacteria	IncFII_repB	367802	CP120873.1	plasmid.Proteobacteria	IncFIA_IncFII	101385
GCA_025792865.1	JAOVNH010000033.1	plasmid.Proteobacteria	IncX3	43632	JAOVNH010000043.1	plasmid.Proteobacteria	IncX4	31605
GCA_036603975.1	JAZIOE010000031.1	plasmid.Proteobacteria	IncX3	44837	JAZIOE010000015.1	plasmid.Proteobacteria	IncHI2_IncHI2A	151371
GCA_023547315.1	CP088232.1	plasmid.Proteobacteria	IncX3	54035	CP088230.1	plasmid.Proteobacteria	IncFIB_IncFII	137379
GCA_026620045.1	JAIPZC010000004.1	plasmid.Proteobacteria	IncB/O/K/Z	111350	JAIPZC010000003.1	plasmid.Proteobacteria	IncHI2_IncHI2A	215322
GCA_030283245.1	JASUWO010000003.1	plasmid.Proteobacteria	IncC	155263	JASUWO010000002.1	plasmid.Proteobacteria	IncHI2_IncHI2A	340215
GCA_026614645.1	JAIPYK010000008.1	plasmid.Proteobacteria	IncX3	46161	JAIPYK010000005.1	plasmid.Proteobacteria	IncHI2_IncHI2A	184545
GCA_004135775.1	CP034398.1	plasmid.Proteobacteria	IncN2	41185	CP034400.1	plasmid.Proteobacteria	IncI2	61553
GCA_023558825.1	JAMHKL010000003.1	plasmid.Proteobacteria	IncFIB_IncFII	109149	JAMHKL010000004.1	plasmid.Proteobacteria	IncHI2_IncHI2A	336545
GCA_029542165.1	CP110518.1	plasmid.Proteobacteria	IncC	112292	CP110516.1	plasmid.Proteobacteria	IncHI2_IncHI2A	223870
GCA_026015945.1	CP110357.1	plasmid.Proteobacteria	IncX3	45739	CP110355.1	plasmid.Proteobacteria	IncHI2_IncHI2A	286232
GCA_018199975.1	CP073363.1	plasmid.Proteobacteria	IncX3	45122	CP073361.1	plasmid.Proteobacteria	IncHI2_IncHI2A_IncN	223103
GCA_014190135.1	LC570846.1	plasmid.Proteobacteria	IncX3	53902	LC570845.1	plasmid.Proteobacteria	IncHI2_IncHI2A	373052
GCA_015535055.1	CP064660.1	plasmid.Proteobacteria	IncX3	47497	CP064657.1	plasmid.Proteobacteria	IncHI2_IncHI2A	267745
GCA_024499245.1	CP101868.1	plasmid.Proteobacteria	IncX3	47849	CP101866.1	chromosome	chromosome	4578540
GCA_032150065.1	ABNBEN010000025.1	plasmid.Proteobacteria	IncX3	3260	ABNBEN010000033.1	plasmid.Proteobacteria	IncR	23351
GCA_023244385.1	JALMQT010000003.1	plasmid.Proteobacteria	IncC	142706	JALMQT010000002.1	plasmid.Proteobacteria	IncHI2_IncHI2A_IncN	258108
GCA_036603795.1	JAZINU010000031.1	plasmid.Proteobacteria	IncX3	44837	JAZINU010000015.1	plasmid.Proteobacteria	IncHI2_IncHI2A	151371
GCA_036422155.1	JAZGTE010000007.1	plasmid.Proteobacteria	IncFIB	54064	JAZGTE010000004.1	plasmid.Proteobacteria	IncFIA_IncFII	96575
GCA_014117655.2	JACGZP020000003.1	plasmid.Proteobacteria	IncFIA_IncFIB_IncFII_IncQ1	108281	JACGZP020000005.1	plasmid.Proteobacteria	IncX4	33858
GCA_021869625.1	CP091499.1	plasmid.Proteobacteria	IncFIB_IncFII	99480	CP091497.1	plasmid.Proteobacteria	IncHI2_IncHI2A	319000
GCA_024585245.1	CP030744.1	plasmid.Proteobacteria	IncC	174080	CP030742.1	plasmid.Proteobacteria	IncHI2_IncHI2A	304705
GCA_026619715.1	JAIPZU010000006.1	plasmid.Proteobacteria	IncX3	46161	JAIPZU010000005.1	plasmid.Proteobacteria	IncI2	62660
GCA_001696775.1	MAJK01000119.1	plasmid.Proteobacteria	IncX3	38897	MAJK01000154.1	plasmid.Proteobacteria	IncX4	9338
GCA_036324625.1	CP143331.1	plasmid.Proteobacteria	IncC	160783	CP143333.1	plasmid.Proteobacteria	IncHI2_IncHI2A	337170
GCA_037966485.1	JBBFGF010000002.1	plasmid.Proteobacteria	IncFIB_IncHI1B	278177	JBBFGF010000003.1	plasmid.Proteobacteria	IncFII_repB	127125
GCA_014838545.1	DABXDW010000023.1	plasmid.Proteobacteria	IncX3	4109	DABXDW010000033.1	plasmid.Proteobacteria	IncX4	9209
GCA_033031455.1	JASGOF010000003.1	plasmid.Proteobacteria	IncC	141532	JASGOF010000002.1	plasmid.Proteobacteria	IncHI2_IncHI2A	335387
GCA_014117745.2	JACGZL020000005.1	plasmid.Proteobacteria	IncN2	41190	JACGZL020000006.1	plasmid.Proteobacteria	IncX4	33858
GCA_031201845.1	CP096851.1	plasmid.Proteobacteria	IncFIB_IncFII	108996	CP096849.1	chromosome	chromosome	5084270
GCA_010092405.1	CP048028.1	plasmid.Proteobacteria	IncX3	46161	CP048025.1	chromosome	chromosome	4830815
GCA_018072365.1	DADXNU010000035.1	plasmid.Proteobacteria	IncN2	25800	DADXNU010000022.1	plasmid.Proteobacteria	IncI2	60675
GCA_019054085.1	JAHQLA010000004.1	plasmid.Proteobacteria	IncX3	47874	JAHQLA010000005.1	plasmid.Proteobacteria	IncX4	33309
GCA_019537335.1	JAIEUF010000003.1	plasmid.Proteobacteria	IncX3	53094	JAIEUF010000002.1	plasmid.Proteobacteria	IncHI2_IncHI2A	294342
GCA_028898885.1	CP118603.1	plasmid.Proteobacteria	IncFIB_IncFII	145194	CP118604.1	plasmid.Proteobacteria	IncI2	60980
GCA_026619765.1	JAIPZS010000005.1	plasmid.Proteobacteria	IncX3	46161	JAIPZS010000002.1	plasmid.Proteobacteria	IncHI2_IncHI2A_IncN	261479
GCA_900093045.1	FLXD01000026.1	plasmid.Proteobacteria	IncN2	37850	FLXD01000036.1	plasmid.Proteobacteria	IncHI1B	23104
GCA_022570715.1	CP093156.1	plasmid.Proteobacteria	IncN	63489	CP093155.1	plasmid.Proteobacteria	IncFIB_IncFII	159417
GCA_026613055.1	JACYJB010000021.1	plasmid.Proteobacteria	IncX3	45494	JACYJB010000025.1	plasmid.Proteobacteria	IncX4	32643
GCA_030169475.1	CP104619.1	plasmid.Proteobacteria	IncFIB	133317	CP104622.1	plasmid.Proteobacteria	IncI2	66033
GCA_017598845.1	JAGFYC010000005.1	plasmid.Proteobacteria	IncHI2_IncHI2A	269178	JAGFYC010000002.1	plasmid.Proteobacteria	IncP1	62970
GCA_023243415.1	JALPOG010000005.1	plasmid.Proteobacteria	IncHI2_IncHI2A	186614	JALPOG010000047.1	plasmid.Proteobacteria	IncX4	32739
GCA_024918355.1	CP103666.1	plasmid.Proteobacteria	IncFIB_IncHI1B	269284	CP103665.1	plasmid.Proteobacteria	IncHI2_IncHI2A	271931
GCA_019054135.1	JAHQLB010000004.1	plasmid.Proteobacteria	IncFII	95929	JAHQLB010000005.1	plasmid.Proteobacteria	IncI2	76678
GCA_030190095.1	JANGIL010000031.1	plasmid.Proteobacteria	IncX3	43595	JANGIL010000063.1	plasmid.Proteobacteria	IncX4	9349
GCA_001892865.1	MOHW01000035.1	plasmid.Proteobacteria	IncX3	44813	MOHW01000059.1	plasmid.Proteobacteria	IncX4	33810
GCA_036603375.1	JAZIMY010000031.1	plasmid.Proteobacteria	IncX3	44837	JAZIMY010000015.1	plasmid.Proteobacteria	IncHI2_IncHI2A	151371
GCA_030194455.1	JANGZH010000021.1	plasmid.Proteobacteria	IncX3	42683	JANGZH010000015.1	plasmid.Proteobacteria	IncFIA_IncFII	106062
GCA_011077205.1	JAALAN010000023.1	plasmid.Proteobacteria	IncX3	45538	JAALAN010000013.1	plasmid.Proteobacteria	IncHI2_IncHI2A	157654
GCA_023558805.1	JAMHKJ010000004.1	plasmid.Proteobacteria	IncX3	54035	JAMHKJ010000006.1	plasmid.Proteobacteria	IncHI2_IncHI2A	277256
GCA_026427755.1	CP044440.1	plasmid.Proteobacteria	IncFII	83958	CP044443.1	chromosome	chromosome	4614550
GCA_021869665.1	CP091491.1	plasmid.Proteobacteria	IncFIB_IncFII	99483	CP091487.1	plasmid.Proteobacteria	IncHI2_IncHI2A	316592
GCA_023547225.1	CP088226.1	plasmid.Proteobacteria	IncX3	53378	CP088228.1	plasmid.Proteobacteria	repE	64293
GCA_030192785.1	JANGNS010000004.1	plasmid.Proteobacteria	IncC	149390	JANGNS010000007.1	plasmid.Proteobacteria	IncX4	33310
GCA_036324645.1	CP143338.1	plasmid.Proteobacteria	IncC	160781	CP143335.1	plasmid.Proteobacteria	IncHI2_IncHI2A	341877
GCA_036603915.1	JAZINZ010000031.1	plasmid.Proteobacteria	IncX3	44837	JAZINZ010000015.1	plasmid.Proteobacteria	IncHI2_IncHI2A	151371
GCA_029542185.1	CP110527.1	plasmid.Proteobacteria	IncC	98221	CP110525.1	plasmid.Proteobacteria	IncHI2_IncHI2A_IncN	254400
GCA_014946705.2	JADCQU020000005.1	plasmid.Proteobacteria	IncN2	53871	JADCQU020000004.1	plasmid.Proteobacteria	IncI2	60960
GCA_026614615.1	JAIPYJ010000003.1	plasmid.Proteobacteria	IncB/O/K/Z	118995	JAIPYJ010000005.1	plasmid.Proteobacteria	IncI2	65003
GCA_023897035.1	CP053694.1	plasmid.Proteobacteria	IncX3	53096	CP053693.1	plasmid.Proteobacteria	IncHI2_IncHI2A	274120
GCA_029750145.3	ABLNQY030000043.1	plasmid.Proteobacteria	IncX3	3261	ABLNQY030000022.1	plasmid.Proteobacteria	IncFII	85912
GCA_030283785.1	JASUVN010000005.1	plasmid.Proteobacteria	IncN	58333	JASUVN010000002.1	plasmid.Proteobacteria	repE	123143
GCA_030188105.1	JANGHR010000028.1	plasmid.Proteobacteria	IncX3	45525	JANGHR010000065.1	plasmid.Proteobacteria	IncX4	9654
GCA_026614435.1	JAIPXZ010000002.1	plasmid.Proteobacteria	IncB/O/K/Z	118924	JAIPXZ010000006.1	plasmid.Proteobacteria	IncI2	64137
GCA_026614775.1	JAIPYR010000004.1	plasmid.Proteobacteria	IncB/O/K/Z	117898	JAIPYR010000005.1	plasmid.Proteobacteria	IncI2	62949
GCA_019458525.1	CP080473.1	plasmid.Proteobacteria	IncX3	53378	CP080472.1	plasmid.Proteobacteria	repE	64293
GCA_030196175.1	JANGVS010000028.1	plasmid.Proteobacteria	IncX3	41539	JANGVS010000024.1	plasmid.Proteobacteria	repB	69203
GCA_016123895.1	JADDNO010000044.1	plasmid.Proteobacteria	IncX3	45688	JADDNO010000046.1	plasmid.Proteobacteria	IncP1	20278
GCA_016123945.1	JADDNR010000031.1	plasmid.Proteobacteria	IncX3	45595	JADDNR010000028.1	plasmid.Proteobacteria	IncP1	52163
GCA_030194635.1	JANGZI010000021.1	plasmid.Proteobacteria	IncX3	42397	JANGZI010000015.1	plasmid.Proteobacteria	IncFIA_IncFII	105900
GCA_034423855.1	CP139889.1	plasmid.Proteobacteria	IncX3	46161	CP139890.1	plasmid.Proteobacteria	IncX4	33309
GCA_002853475.2	CP037965.1	plasmid.Proteobacteria	IncX3	54035	CP037964.1	plasmid.Proteobacteria	IncFII_IncFII_IncQ1_IncR_repB	131811
GCA_019537315.1	JAIEUC010000003.1	plasmid.Proteobacteria	IncX3	53094	JAIEUC010000002.1	plasmid.Proteobacteria	IncHI2_IncHI2A	310113
GCA_018223825.1	CP073658.1	plasmid.Proteobacteria	IncHI2_IncHI2A	288244	CP073658.1	plasmid.Proteobacteria	IncHI2_IncHI2A	288244
GCA_023414395.1	DAHEOH010000029.1	plasmid.Proteobacteria	IncN2	21606	DAHEOH010000024.1	plasmid.Proteobacteria	IncI2	59024
GCA_028658355.1	JANIDU010000010.1	plasmid.Proteobacteria	IncC	214957	JANIDU010000009.1	plasmid.Proteobacteria	IncI2	61004
GCA_014680905.1	DABUMV010000038.1	plasmid.Proteobacteria	IncN2	21510	DABUMV010000024.1	plasmid.Proteobacteria	IncI2	59521
GCA_019375055.2	CP089137.1	plasmid.Proteobacteria	IncFII	85891	CP089138.1	plasmid.Proteobacteria	IncX4	33309
GCA_024585225.1	CP030736.1	plasmid.Proteobacteria	IncC	174080	CP030734.1	plasmid.Proteobacteria	IncHI2_IncHI2A	298409
GCA_003073235.1	CP024039.1	plasmid.Proteobacteria	IncFIA_IncFIB_IncFII	125285	CP024041.1	plasmid.Proteobacteria	IncX4	33858
GCA_030169265.1	CP104606.1	plasmid.Proteobacteria	IncC	159878	CP104609.1	plasmid.Proteobacteria	IncX4	33310
GCA_026619615.1	JAIPZX010000002.1	plasmid.Proteobacteria	IncFIB_IncFIC	127661	JAIPZX010000004.1	plasmid.Proteobacteria	IncI2	60810
GCA_021398875.1	CP090275.1	plasmid.Proteobacteria	IncB/O/K/Z	111086	CP090269.1	plasmid.Proteobacteria	IncHI2_IncHI2A	184703
GCA_021488845.1	DAFMDS010000033.1	plasmid.Proteobacteria	IncX3	3614	DAFMDS010000046.1	plasmid.Proteobacteria	IncX4	31381
GCA_016123935.1	JADDNP010000027.1	plasmid.Proteobacteria	IncX3	45595	JADDNP010000024.1	plasmid.Proteobacteria	IncP1	52371
GCA_024585185.1	CP030720.1	plasmid.Proteobacteria	IncC	174080	CP030718.1	plasmid.Proteobacteria	IncHI2_IncHI2A	296277
GCA_030286165.1	JASWFJ010000005.1	plasmid.Proteobacteria	IncX3	45048	JASWFJ010000002.1	plasmid.Proteobacteria	IncHI2_IncHI2A	273190
GCA_014763075.2	JACXSU020000010.1	plasmid.Proteobacteria	IncN2	41190	JACXSU020000014.1	plasmid.Proteobacteria	IncX4	33309
GCA_017601385.1	JAGFYD010000002.1	plasmid.Proteobacteria	IncHI2_IncHI2A	230681	JAGFYD010000001.1	chromosome	chromosome	4725794
GCA_019537275.1	JAIEUB010000004.1	plasmid.Proteobacteria	IncX3	53097	JAIEUB010000002.1	plasmid.Proteobacteria	IncHI2_IncHI2A	334517
GCA_002264185.1	NPGJ01000029.1	plasmid.Proteobacteria	IncX3	43051	NPGJ01000019.1	plasmid.Proteobacteria	IncFIB_IncFII	116354
GCA_026614815.1	JAIPYS010000004.1	plasmid.Proteobacteria	IncB/O/K/Z	118337	JAIPYS010000005.1	plasmid.Proteobacteria	IncI2	65003
GCA_029915395.1	JAMNUS010000026.1	plasmid.Proteobacteria	IncX3	43665	JAMNUS010000033.1	plasmid.Proteobacteria	IncFII	22574
GCA_002860105.1	CP019073.1	plasmid.Proteobacteria	IncX3	46145	CP019072.1	plasmid.Proteobacteria	IncX4	33858
GCA_023100765.1	CP095858.1	plasmid.Proteobacteria	IncI1	107055	CP095857.1	plasmid.Proteobacteria	IncHI2_IncHI2A	230727
GCA_016123825.1	JADDNK010000029.1	plasmid.Proteobacteria	IncX3	45957	JADDNK010000035.1	plasmid.Proteobacteria	IncX4	32741
GCA_030143755.1	JASMQD010000004.1	plasmid.Proteobacteria	IncB/O/K/Z	98582	JASMQD010000002.1	plasmid.Proteobacteria	IncHI2_IncHI2A	256282
GCA_036603235.1	JAZIMQ010000031.1	plasmid.Proteobacteria	IncX3	44837	JAZIMQ010000015.1	plasmid.Proteobacteria	IncHI2_IncHI2A	151371
GCA_026619915.1	JAIPZJ010000003.1	plasmid.Proteobacteria	IncFIA_IncFII	107002	JAIPZJ010000002.1	plasmid.Proteobacteria	IncHI2_IncHI2A_IncN	233514
GCA_014117285.1	CP059715.1	plasmid.Proteobacteria	IncX3	45739	CP059712.1	plasmid.Proteobacteria	IncHI2_IncHI2A	287277
GCA_023558785.1	JAMHKG010000003.1	plasmid.Proteobacteria	IncX3	54035	JAMHKG010000004.1	plasmid.Proteobacteria	IncHI2_IncHI2A	308920
GCA_030189645.1	JANGHP010000032.1	plasmid.Proteobacteria	IncX3	45525	JANGHP010000071.1	plasmid.Proteobacteria	IncX4	9348
GCA_024734135.1	CP102875.1	plasmid.Proteobacteria	IncX3	45244	CP102872.1	plasmid.Proteobacteria	IncFIA_IncFII	118931
GCA_021441965.1	CP090451.1	plasmid.Proteobacteria	IncX3	47849	CP090448.1	chromosome	chromosome	4578540
GCA_023558685.1	JAMHKB010000003.1	plasmid.Proteobacteria	IncN	60556	JAMHKB010000004.1	plasmid.Proteobacteria	IncFIB_IncR	166773
GCA_029636785.1	CP049111.1	plasmid.Proteobacteria	IncC_IncHI2_IncN	436531	CP049111.1	plasmid.Proteobacteria	IncC_IncHI2_IncHI2A_IncN	436531
GCA_014771415.1	CP061747.1	plasmid.Proteobacteria	IncX3	44961	CP061746.1	plasmid.Proteobacteria	IncHI2_IncHI2A	348891
GCA_033802845.1	CP138483.1	plasmid.Proteobacteria	IncX3	46161	CP138481.1	plasmid.Proteobacteria	IncFIB_IncHI2_IncHI2A	309018
GCA_023558725.1	JAMHKD010000001.1	plasmid.Proteobacteria	IncX3	46161	JAMHKD010000010.1	plasmid.Proteobacteria	IncHI2_IncHI2A	304150
GCA_030283465.1	JASUWE010000003.1	plasmid.Proteobacteria	IncC	155257	JASUWE010000002.1	plasmid.Proteobacteria	IncHI2_IncHI2A	344373
GCA_007873865.1	CP041642.1	plasmid.Proteobacteria	IncFII_repB	121851	CP041641.1	plasmid.Proteobacteria	IncC	144138
GCA_030283445.1	JASUWF010000003.1	plasmid.Proteobacteria	IncC	155263	JASUWF010000002.1	plasmid.Proteobacteria	IncHI2_IncHI2A	339016
GCA_015476785.1	JACSXT010000003.1	plasmid.Proteobacteria	IncC	116808	JACSXT010000002.1	plasmid.Proteobacteria	IncHI2_IncHI2A	289268
GCA_021869685.1	CP091483.1	plasmid.Proteobacteria	IncX3	61471	CP091482.1	plasmid.Proteobacteria	IncHI2_IncHI2A	294412
GCA_021286425.1	JAJSXY010000026.1	plasmid.Proteobacteria	IncX3	44747	JAJSXY010000017.1	plasmid.Proteobacteria	IncFIB_IncFII	116354
GCA_005156265.1	CP038458.1	plasmid.Proteobacteria	IncR_IncX3	28640	CP038454.1	plasmid.Proteobacteria	IncHI2_IncHI2A	211718
GCA_030283305.1	JASUWN010000003.1	plasmid.Proteobacteria	IncC	155257	JASUWN010000002.1	plasmid.Proteobacteria	IncFIB_IncFII_IncHI2_IncHI2A	467416
GCA_013072955.1	JABEYE010000061.1	plasmid.Proteobacteria	IncHI2	112468	JABEYE010000103.1	plasmid.Proteobacteria	IncI2	60387
GCA_020616495.1	CP085190.1	plasmid.Proteobacteria	IncFIA_IncFIB_IncFII_IncQ1	93120	CP085189.1	plasmid.Proteobacteria	IncHI2_IncHI2A_IncN	253380
GCA_025795925.1	JAOVIQ010000035.1	plasmid.Proteobacteria	IncX3	45494	JAOVIQ010000050.1	plasmid.Proteobacteria	IncX4	32640
GCA_019054115.1	JAHQLC010000009.1	plasmid.Proteobacteria	IncFIC	76045	JAHQLC010000015.1	plasmid.Proteobacteria	IncX4	33309
GCA_031166165.1	CP133344.1	plasmid.Proteobacteria	IncX3	54035	CP133343.1	plasmid.Proteobacteria	IncHI2_IncHI2A	292549
GCA_015712625.1	VOUL01000033.1	plasmid.Proteobacteria	IncX3	43632	VOUL01000043.1	plasmid.Proteobacteria	IncX4	31605
GCA_004135815.1	CP034403.1	plasmid.Proteobacteria	IncN2	41191	CP034405.1	plasmid.Proteobacteria	IncI2	61684
GCA_026614715.1	JAIPYN010000004.1	plasmid.Proteobacteria	IncX3	46161	JAIPYN010000002.1	plasmid.Proteobacteria	IncHI2_IncHI2A_IncN	232088
GCA_023558745.1	JAMHKF010000033.1	plasmid.Proteobacteria	IncX3	54035	JAMHKF010000006.1	plasmid.Proteobacteria	IncHI2_IncHI2A	286400
GCA_036603395.1	JAZINA010000031.1	plasmid.Proteobacteria	IncX3	44837	JAZINA010000015.1	plasmid.Proteobacteria	IncHI2_IncHI2A	151371
GCA_025583585.2	CP123242.1	plasmid.Proteobacteria	IncX3	46161	CP123240.1	chromosome	chromosome	5214647
GCA_001892905.1	MOHZ01000026.1	plasmid.Proteobacteria	IncX3	44623	MOHZ01000079.1	plasmid.Proteobacteria	IncX4	29897
GCA_019537255.1	JAIEUE010000003.1	plasmid.Proteobacteria	IncX3	53094	JAIEUE010000002.1	plasmid.Proteobacteria	IncHI2_IncHI2A	310113
GCA_029492605.1	DAOEJB010000038.1	plasmid.Proteobacteria	IncN2	21510	DAOEJB010000024.1	plasmid.Proteobacteria	IncI2	59521
GCA_023547485.1	CP053646.1	plasmid.Proteobacteria	IncX3	53096	CP053645.1	plasmid.Proteobacteria	IncHI2_IncHI2A	295898
GCA_018623105.1	CP076035.1	plasmid.Proteobacteria	IncX3	46161	CP076032.1	plasmid.Proteobacteria	IncFII_IncQ1_repB	145073
GCA_013039005.1	DABIBV010000031.1	plasmid.Proteobacteria	IncX3	5468	DABIBV010000028.1	plasmid.Proteobacteria	IncI2	62637
GCA_014117665.1	JACGZR010000008.1	plasmid.Proteobacteria	IncN2	37615	JACGZR010000018.1	plasmid.Proteobacteria	IncI2	61760

## Sheet: 5_co-carrying_contig
Contig which carrying both blaNDM and mcr gene
Assembly	NDM_contig_name	NDM_label	plasmidfinder	NDM_contig_length	mcr_contig_name	mcr_label	plasmidfinder	mcr_contig_length
GCA_033032995.1	JASGPJ010000002.1	plasmid.Proteobacteria	IncHI2_IncHI2A	403730	JASGPJ010000002.1	plasmid.Proteobacteria	IncHI2_IncHI2A	403730
GCA_036549195.1	CP144366.1	plasmid.Proteobacteria	IncHI2_IncHI2A	256300	CP144366.1	plasmid.Proteobacteria	IncHI2_IncHI2A	256300
GCA_032301015.1	CP135262.1	plasmid.Proteobacteria	IncFIB_IncFII	179424	CP135262.1	plasmid.Proteobacteria	IncFIB_IncFII	179424
GCA_035620075.1	CP141662.1	plasmid.Proteobacteria	IncHI2_IncHI2A	300313	CP141662.1	plasmid.Proteobacteria	IncHI2_IncHI2A	300313
GCA_033031635.1	JASGOL010000002.1	plasmid.Proteobacteria	IncHI2_IncHI2A	406749	JASGOL010000002.1	plasmid.Proteobacteria	IncHI2_IncHI2A	406749
GCA_030358255.1	JAUBKK010000002.1	plasmid.Proteobacteria	Col440I_IncC_IncHI2	517595	JAUBKK010000002.1	plasmid.Proteobacteria	Col440I_IncC_IncHI2_IncHI2A	517595
GCA_033033035.1	JASGPK010000002.1	plasmid.Proteobacteria	IncHI2_IncHI2A	403732	JASGPK010000002.1	plasmid.Proteobacteria	IncHI2_IncHI2A	403732
GCA_024396915.1	CP101561.1	plasmid.Proteobacteria	IncHI2_IncHI2A	318780	CP101561.1	plasmid.Proteobacteria	IncHI2_IncHI2A	318780
GCA_016745355.1	CP068288.1	plasmid.Proteobacteria	IncHI2_IncHI2A	342447	CP068288.1	plasmid.Proteobacteria	IncHI2_IncHI2A	342447
GCA_014489435.1	CP060824.1	chromosome	chromosome	5299968	CP060824.1	chromosome	chromosome	5299968
GCA_033032955.1	JASGPH010000002.1	plasmid.Proteobacteria	IncHI2_IncHI2A	402189	JASGPH010000002.1	plasmid.Proteobacteria	IncHI2_IncHI2A	402189
GCA_018223825.1	CP073658.1	plasmid.Proteobacteria	IncHI2_IncHI2A	288244	CP073658.1	plasmid.Proteobacteria	IncHI2_IncHI2A	288244
GCA_029636785.1	CP049111.1	plasmid.Proteobacteria	IncC_IncHI2_IncN	436531	CP049111.1	plasmid.Proteobacteria	IncC_IncHI2_IncHI2A_IncN	436531
