# Supplementary material for: The global prevalence, formation, and evolutionary inference of bacteria co-carrying the blaNDM and mcr resistance genes
Source: Front Microbiol. 2025 Nov 17;16:1693785. doi: 10.3389/fmicb.2025.1693785 (PMC12667250; doi:10.3389/fmicb.2025.1693785)
Supplement: Supplementary file 1 [file Data_Sheet_1.zip › supplement_file/supplement_file_3.xlsx]

## Sheet: 1_NDM_24663
NDM_contig
GCA_032311215.1_PDT001833557.1
GCA_039885315.1_PDT002179343.1
GCA_024273715.1_PDT001345532.1
GCA_031611075.1_ASM3161107v1
GCA_030411025.1_ASM3041102v1
GCA_036693545.1_PDT002080934.1
GCA_025666515.1_PDT001450716.1
GCA_031008865.1_PDT001856945.1
GCA_001463535.1_ASM146353v1
GCA_034570955.1_PDT002037242.1
GCA_027616245.1_PDT001558263.1
GCA_001893625.1_ASM189362v1
GCA_032263565.2_PDT001908935.2
GCA_014682885.1_PDT000435323.1
GCA_020294295.1_ASM2029429v1
GCA_022296335.1_PDT000423621.1
GCA_036575155.1_ASM3657515v1
GCA_032307155.1_PDT001833934.1
GCA_025037345.1_PDT001386117.1
GCA_037107775.1_PDT002109564.1
GCA_030284045.1_ASM3028404v1
GCA_021971275.3_PDT001019314.3
GCA_018274525.2_ASM1827452v2
GCA_039579785.1_ASM3957978v1
GCA_034295695.1_PDT002023782.1
GCA_038416405.1_PDT002143429.1
GCA_032303875.1_PDT001834201.1
GCA_030284285.1_ASM3028428v1
GCA_031310115.2_PDT001876586.2
GCA_035020595.1_ASM3502059v1
GCA_039776415.1_ASM3977641v1
GCA_030756055.1_ASM3075605v1
GCA_028059835.3_PDT001582374.3
GCA_004321195.1_ASM432119v1
GCA_011392685.1_ASM1139268v1
GCA_025093325.1_PDT001411450.1
GCA_033585235.1_PDT001981986.1
GCA_017901675.1_PDT001003294.1
GCA_000764615.1_ASM76461v1
GCA_021907385.1_PDT001110114.1
GCA_039682795.1_ASM3968279v1
GCA_033488135.1_ASM3348813v1
GCA_021709515.1_PDT000424287.1
GCA_031008985.1_PDT001854275.1
GCA_036711755.1_PDT002080947.1
GCA_029428185.1_ASM2942818v1
GCA_956476705.1_GR55080-BL-KP-190308_contigs_filtered.fa.gz
GCA_023243315.1_ASM2324331v1
GCA_029071905.1_ASM2907190v1
GCA_029947295.1_ASM2994729v1
GCA_023778415.1_PDT001325605.1
GCA_032865125.2_PDT001770098.2
GCA_033568955.2_PDT001739617.2
GCA_023929885.1_PDT001345461.1
GCA_020678105.1_PDT001164005.1
GCA_001891305.1_ASM189130v1
GCA_025868455.3_PDT001467743.3
GCA_022039635.1_PDT000893647.1
GCA_016444325.1_PDT000925150.1
GCA_014877895.1_ASM1487789v1
GCA_036239515.1_PDT002064431.1
GCA_021942695.1_PDT001042244.1
GCA_017733295.1_PDT000986545.1
GCA_037978595.1_PDT002131938.1
GCA_031781875.1_PDT001833819.2
GCA_021982255.1_PDT001008051.1
GCA_015741425.1_PDT000903082.1
GCA_900506355.1_19506_1_116
GCA_040031035.1_PDT002184149.1
GCA_024263665.3_PDT001358514.3
GCA_039734785.1_PDT002172508.1
GCA_038418105.1_PDT002143411.1
GCA_033878375.1_PDT001994845.1
GCA_013347035.1_ASM1334703v1
GCA_031175755.1_PDT001873478.1
GCA_026358815.1_PDT001492990.1
GCA_031208145.2_PDT001876320.2
GCA_019053875.1_ASM1905387v1
GCA_031015245.2_PDT001817601.2
GCA_031783335.1_PDT001833561.2
GCA_025792925.1_ASM2579292v1
GCA_026611885.1_ASM2661188v1
GCA_022011735.1_PDT001122583.1
GCA_034930745.1_ASM3493074v1
GCA_039104195.1_ASM3910419v1
GCA_031134905.2_PDT001707499.3
GCA_021542335.1_PDT001227762.1
GCA_002591135.1_ASM259113v1
GCA_028095075.1_PDT001585391.1
GCA_014494925.1_ASM1449492v1
GCA_033340915.1_ASM3334091v1
GCA_033487935.1_ASM3348793v1
GCA_036289085.1_ASM3628908v1
GCA_023755705.1_ASM2375570v1
GCA_022042915.4_PDT000892785.5
GCA_023039915.1_PDT001288358.1
GCA_032979205.2_PDT001717209.3
GCA_023450705.1_PDT001308089.1
GCA_029675645.1_PDT001156645.2
GCA_033904165.1_PDT001998822.1
GCA_032303435.1_PDT001834225.1
GCA_032747795.1_ASM3274779v1
GCA_025214975.1_PDT001416865.1
GCA_021981695.1_PDT001008090.1
GCA_030279255.1_ASM3027925v1
GCA_028595385.1_ASM2859538v1
GCA_028072895.3_PDT001582862.3
GCA_001894125.1_ASM189412v1
GCA_929618875.1_cpe010
GCA_034808515.1_PDT002042004.1
GCA_029722015.1_PDT001677190.2
GCA_017901415.1_PDT001003319.1
GCA_038443065.1_ASM3844306v1
GCA_029638005.1_PDT001683961.1
GCA_023977835.1_PDT001347606.1
GCA_039578685.1_ASM3957868v1
GCA_013007115.1_PDT000445988.1
GCA_021275045.3_PDT001210522.3
GCA_000763935.1_CDPH3823-4
GCA_034809965.1_PDT002043166.1
GCA_036471815.1_PDT002067586.1
GCA_024520505.1_ASM2452050v1
GCA_017728355.1_PDT000987048.1
GCA_031782135.1_PDT001833773.2
GCA_038034085.1_PDT002134322.1
GCA_020824755.3_PDT001172743.3
GCA_021520615.1_ASM2152061v1
GCA_021371495.1_PDT001216508.1
GCA_012935145.1_ASM1293514v1
GCA_012956105.1_ASM1295610v1
GCA_021933155.1_PDT001087350.1
GCA_030191485.1_ASM3019148v1
GCA_021520075.1_ASM2152007v1
GCA_030187795.1_ASM3018779v1
GCA_027609705.1_PDT001558406.1
GCA_034389635.1_ASM3438963v1
GCA_016074935.1_PDT000435321.1
GCA_039098045.1_ASM3909804v1
GCA_019215585.1_PDT001089158.1
GCA_020469545.3_PDT001147853.3
GCA_021014155.1_PDT001187336.1
GCA_021957565.1_PDT001020224.1
GCA_947576475.1_NRZ-77499
GCA_028082635.1_PDT001583659.1
GCA_036474715.1_PDT002067437.1
GCA_947576565.1_NRZ-76011
GCA_034697965.1_PDT002040530.1
GCA_018310495.1_ASM1831049v1
GCA_037052185.1_ASM3705218v1
GCA_025932755.1_PDT001471800.1
GCA_028073595.3_PDT001582871.3
GCA_019054465.1_ASM1905446v1
GCA_014817465.1_PDT000850155.1
GCA_001884465.1_ASM188446v1
GCA_036471395.1_PDT002067607.1
GCA_029432265.1_ASM2943226v1
GCA_039846125.1_ASM3984612v1
GCA_035594075.1_ASM3559407v1
GCA_019229005.1_PDT001089160.1
GCA_009645465.1_ASM964546v1
GCA_014334865.1_ASM1433486v1
GCA_032308295.1_PDT001833857.1
GCA_022303755.1_PDT001250636.1
GCA_021981815.1_PDT001008082.1
GCA_029430405.1_ASM2943040v1
GCA_036908795.1_ASM3690879v1
GCA_034705075.1_PDT002040679.1
GCA_022102015.1_PDT001243689.1
GCA_019053675.1_ASM1905367v1
GCA_002845065.1_ASM284506v1
GCA_033031125.1_ASM3303112v1
GCA_959609485.1_CRESA-KP064-220708_contigs_filtered.fa.gz
GCA_039575245.1_ASM3957524v1
GCA_031158755.1_ASM3115875v1
GCA_030808755.1_PDT001705153.1
GCA_029675805.1_PDT001156638.2
GCA_022120275.1_PDT001244518.1
GCA_031329315.1_PDT001879112.1
GCA_031566655.1_PDT001858674.1
GCA_031525355.1_PDT001884762.1
GCA_026612615.1_ASM2661261v1
GCA_032674935.1_ASM3267493v1
GCA_034196275.1_PDT002019018.1
GCA_033328105.2_PDT001966654.2
GCA_011603685.1_ASM1160368v1
GCA_032636525.1_PDT001923259.1
GCA_003008135.1_ASM300813v1
GCA_029731715.1_PDT001688998.1
GCA_012529395.1_PDT000620547.1
GCA_029947125.1_ASM2994712v1
GCA_040142225.1_ASM4014222v1
GCA_023368415.1_PDT001307925.1
GCA_038155495.1_PDT002138348.1
GCA_036248595.1_PDT002064891.1
GCA_029639305.1_PDT001683894.1
GCA_025707225.3_PDT001453785.3
GCA_014827735.1_PDT000850870.1
GCA_021671695.1_PDT000771403.1
GCA_033037555.1_PDT001953286.1
GCA_001462735.1_ASM146273v1
GCA_033031695.1_ASM3303169v1
GCA_022558825.1_ASM2255882v1
GCA_021937395.1_PDT001078582.1
GCA_032304475.1_PDT001834151.1
GCA_013694405.1_ASM1369440v1
GCA_031779525.1_PDT001834128.2
GCA_019920595.1_ASM1992059v1
GCA_010178825.1_ASM1017882v1
GCA_029622875.1_PDT001682807.1
GCA_032262665.2_PDT001909019.2
GCA_022242805.1_PDT000441418.1
GCA_031048235.1_PDT001721069.1
GCA_031131525.2_PDT001729185.3
GCA_029434665.1_ASM2943466v1
GCA_022171625.1_PDT000785625.1
GCA_031309245.1_PDT001876736.1
GCA_031328415.1_PDT001879153.1
GCA_040070945.1_PDT002188728.1
GCA_004127345.1_ASM412734v1
GCA_000805735.1_ASM80573v1
GCA_027262175.3_PDT001544890.3
GCA_021938335.3_PDT001072673.3
GCA_016476225.1_PDT000866599.1
GCA_031543825.2_PDT001859816.2
GCA_023342175.3_PDT001306055.3
GCA_015654005.1_PDT000893876.1
GCA_037095015.1_ASM3709501v1
GCA_032643185.1_PDT001810277.1
GCA_019050795.1_ASM1905079v1
GCA_022875985.3_PDT001280895.3
GCA_026366795.3_PDT001496538.3
GCA_029430425.1_ASM2943042v1
GCA_030662235.1_ASM3066223v1
GCA_030190435.1_ASM3019043v1
GCA_026612265.1_ASM2661226v1
GCA_014234885.3_PDT000814183.3
GCA_013012605.1_PDT000431874.1
GCA_026887675.3_PDT001525298.3
GCA_024078245.1_PDT001336821.1
GCA_021485535.1_PDT001222791.1
GCA_022025795.1_PDT000929577.1
GCA_949079095.1_ID95_331_19_S69_scaffolds
GCA_030191245.1_ASM3019124v1
GCA_035024185.1_ASM3502418v1
GCA_004320885.1_ASM432088v1
GCA_034297795.1_PDT002024864.1
GCA_014816565.1_PDT000850204.1
GCA_023005525.1_PDT001287242.1
GCA_038390635.1_PDT002140099.1
GCA_956482885.1_GR13181-UR-KP-190408_contigs_filtered.fa.gz
GCA_032469935.1_ASM3246993v1
GCA_019231085.1_PDT001088992.1
GCA_020464035.3_PDT001148892.3
GCA_035597315.1_PDT002051139.1
GCA_012118055.1_PDT000426882.1
GCA_947576415.1_NRZ-79826
GCA_022026255.1_PDT000929561.1
GCA_000956395.1_CDPH_3020-4
GCA_017142285.3_PDT000947647.3
GCA_025224755.3_PDT001417276.3
GCA_040136815.1_ASM4013681v1
GCA_021493045.4_PDT001223560.5
GCA_031880355.2_PDT001893484.2
GCA_029640745.1_PDT001683830.1
GCA_019227445.1_PDT001089293.1
GCA_031780305.1_PDT001833998.3
GCA_029715405.1_ASM2971540v1
GCA_959611745.1_CRESA-KP338-220725_contigs_filtered.fa.gz
GCA_033342055.1_ASM3334205v1
GCA_956477185.1_GR18001-UR-KP-190429_contigs_filtered.fa.gz
GCA_021903775.3_PDT001157443.6
GCA_029201465.1_ASM2920146v1
GCA_021980775.1_PDT001010079.1
GCA_959611095.1_CRESA-14810-merged_contigs_filtered.fa.gz
GCA_029172865.1_PDT001659250.1
GCA_029088625.1_ASM2908862v1
GCA_038443755.1_ASM3844375v1
GCA_025796675.1_ASM2579667v1
GCA_027827415.1_PDT001558036.1
GCA_029046605.3_PDT001653192.3
GCA_024273375.1_PDT001345558.1
GCA_018604105.1_ASM1860410v1
GCA_035021325.1_ASM3502132v1
GCA_002055855.1_ASM205585v1
GCA_030411315.1_ASM3041131v1
GCA_031215155.2_PDT001876097.2
GCA_019926335.1_ASM1992633v1
GCA_021485175.1_PDT001222764.1
GCA_032745495.1_ASM3274549v1
GCA_024507515.1_PDT001376675.1
GCA_029637725.1_PDT001683975.1
GCA_025071435.1_PDT001214458.1
GCA_031328655.1_PDT001879143.1
GCA_030191405.1_ASM3019140v1
GCA_010255815.1_PDT000447947.1
GCA_010178815.1_ASM1017881v1
GCA_947576035.1_NRZ-76854
GCA_037167825.1_ASM3716782v1
GCA_020255795.1_ASM2025579v1
GCA_031525055.1_PDT001884782.1
GCA_023244405.1_ASM2324440v1
GCA_020294985.1_ASM2029498v1
GCA_021943795.1_PDT001042186.1
GCA_029429775.1_ASM2942977v1
GCA_947575705.1_NRZ-79294a
GCA_032461805.1_ASM3246180v1
GCA_037205845.1_ASM3720584v1
GCA_027829775.3_PDT001550949.3
GCA_012117995.1_PDT000426885.1
GCA_029638085.1_PDT001683958.1
GCA_022315595.1_PDT000130466.2
GCA_036693025.1_PDT002080963.1
GCA_021486515.1_PDT001222855.1
GCA_028527285.1_ASM2852728v1
GCA_016465375.1_PDT000927410.1
GCA_021937875.1_PDT001078574.1
GCA_021095245.1_PDT001189075.1
GCA_024514305.1_PDT001375226.1
GCA_959611965.1_CRESA-KP505-220823_contigs_filtered.fa.gz
GCA_026367075.3_PDT001496490.3
GCA_031016745.1_PDT001810373.1
GCA_025880245.1_PDT001467832.1
GCA_029071825.1_ASM2907182v1
GCA_015666485.1_ASM1566648v1
GCA_025377235.1_ASM2537723v1
GCA_900489325.1_ST410_CP-Ec25-Assembly
GCA_022141225.1_PDT001244406.1
GCA_030195395.1_ASM3019539v1
GCA_022860925.1_ASM2286092v1
GCA_029637045.1_PDT001684000.1
GCA_032309315.1_PDT001833746.1
GCA_959610435.1_CRESA-KP130-220721_contigs_filtered.fa.gz
GCA_021871155.3_PDT001204844.3
GCA_031211465.2_PDT001876243.2
GCA_021528695.1_PDT001226655.1
GCA_025214395.1_PDT001416995.1
GCA_032310955.1_PDT001833583.1
GCA_001473055.1_SMART_1020.v1
GCA_029431965.1_ASM2943196v1
GCA_017906295.4_PDT001002848.5
GCA_023039435.1_PDT001288384.1
GCA_020534365.1_PDT001156652.1
GCA_030443475.1_ASM3044347v1
GCA_027617445.1_PDT001558159.1
GCA_022301415.1_PDT000193319.2
GCA_032307615.1_PDT001833897.1
GCA_028543475.3_PDT001609377.3
GCA_029492105.1_PDT001672930.1
GCA_030236085.1_ASM3023608v1
GCA_025673225.1_ASM2567322v1
GCA_032641505.2_PDT001810519.2
GCA_034466605.1_PDT002034534.1
GCA_037098995.1_PDT002103668.1
GCA_036623315.1_PDT002064929.1
GCA_029639485.1_PDT001683883.1
GCA_027102275.3_PDT001537709.3
GCA_020448525.3_PDT001149705.3
GCA_022855315.1_ASM2285531v1
GCA_023044135.1_PDT001288089.1
GCA_031181625.1_PDT001873356.1
GCA_033033255.1_ASM3303325v1
GCA_020534065.1_PDT001156658.1
GCA_025491425.1_ASM2549142v1
GCA_018358505.1_PDT001025434.1
GCA_038721615.1_ASM3872161v1
GCA_033960985.1_PDT002008092.1
GCA_038081155.1_PDT002136262.1
GCA_002588265.1_ASM258826v1
GCA_028037295.3_PDT001577075.3
GCA_036473795.1_PDT002067482.1
GCA_039579905.1_ASM3957990v1
GCA_021944255.4_PDT001237751.5
GCA_029331675.1_PDT001664914.1
GCA_031047355.2_PDT001739643.2
GCA_023546045.1_ASM2354604v1
GCA_035020505.1_ASM3502050v1
GCA_021752805.1_PDT001233326.1
GCA_956482665.1_SP03004-BL-KP-190222_contigs_filtered.fa.gz
GCA_015330035.1_ASM1533003v1
GCA_022444665.1_PDT001257365.1
GCA_032742635.1_ASM3274263v1
GCA_033577795.2_PDT001739141.2
GCA_036475175.1_PDT002067413.1
GCA_031212385.2_PDT001876198.2
GCA_028057055.3_PDT001512986.3
GCA_025797625.1_ASM2579762v1
GCA_021944735.1_PDT001042143.1
GCA_029947045.1_ASM2994704v1
GCA_021704835.1_PDT001231869.1
GCA_017733215.1_PDT000986554.1
GCA_022557215.1_ASM2255721v1
GCA_024419035.3_PDT001367722.3
GCA_002246875.1_ASM224687v1
GCA_031525845.1_PDT001884753.1
GCA_028451105.3_PDT001601420.3
GCA_022111855.1_PDT001244385.1
GCA_031936765.2_PDT001839619.2
GCA_002834345.1_ASM283434v1
GCA_029434685.1_ASM2943468v1
GCA_956481915.1_SP03076-SP-KP-190225_contigs_filtered.fa.gz
GCA_025775795.3_PDT001456621.3
GCA_026318285.1_PDT001495351.1
GCA_026115885.1_ASM2611588v1
GCA_027608875.1_PDT001558026.1
GCA_030381505.1_ASM3038150v1
GCA_036314665.1_ASM3631466v1
GCA_026153555.1_ASM2615355v1
GCA_021370575.1_PDT001216550.1
GCA_028638165.1_PDT001615323.1
GCA_039104845.1_ASM3910484v1
GCA_039099795.1_ASM3909979v1
GCA_900608115.1_ecoli023
GCA_027616665.1_PDT001558205.1
GCA_025879145.1_PDT001467884.1
GCA_031328945.1_PDT001879131.1
GCA_033801345.1_ASM3380134v1
GCA_029429135.1_ASM2942913v1
GCA_038390455.1_PDT002140108.1
GCA_023368195.1_PDT001308183.1
GCA_028543655.3_PDT001609364.3
GCA_004831525.1_ASM483152v1
GCA_030443375.1_ASM3044337v1
GCA_029428595.1_ASM2942859v1
GCA_030712705.1_ASM3071270v1
GCA_021944795.1_PDT001042136.1
GCA_021838105.1_PDT001216476.1
GCA_022242465.1_PDT000441436.1
GCA_030516585.1_ASM3051658v1
GCA_022148025.1_PDT001244495.1
GCA_032747355.1_ASM3274735v1
GCA_001893285.1_ASM189328v1
GCA_036899475.1_PDT002090155.1
GCA_023043455.1_PDT001288135.1
GCA_036469255.1_PDT002067727.1
GCA_036693225.1_PDT002080953.1
GCA_037009385.1_PDT002097981.1
GCA_022282895.1_PDT000431932.1
GCA_039577265.1_ASM3957726v1
GCA_022242685.1_PDT000441419.1
GCA_033138185.1_PDT001961403.1
GCA_024700185.1_ASM2470018v1
GCA_020272485.2_PDT000792753.2
GCA_037107895.1_PDT002109561.1
GCA_024943525.1_PDT001392967.1
GCA_039103025.1_ASM3910302v1
GCA_025232835.3_PDT001419271.3
GCA_027460645.1_ASM2746064v1
GCA_037895275.1_PDT002126993.1
GCA_033568655.2_PDT001739642.2
GCA_021343075.1_ASM2134307v1
GCA_016535885.1_ASM1653588v1
GCA_017902935.1_PDT001003058.1
GCA_038314925.1_PDT002139747.1
GCA_024756105.1_ASM2475610v1
GCA_026047215.1_PDT001476592.1
GCA_029492205.1_PDT001672918.1
GCA_929618435.1_cpe022
GCA_031782955.1_PDT001833662.2
GCA_021842925.1_PDT001214412.1
GCA_019974415.1_ASM1997441v1
GCA_032737805.1_PDT001940621.1
GCA_021898755.3_PDT001169413.3
GCA_018789455.1_ASM1878945v1
GCA_023071375.2_PDT001291260.2
GCA_021983015.1_PDT001003393.1
GCA_022328465.1_PDT000535633.1
GCA_032306675.1_PDT001833973.1
GCA_016614655.1_ASM1661465v1
GCA_030541505.1_ASM3054150v1
GCA_030124225.1_ASM3012422v1
GCA_022444705.1_PDT001257347.1
GCA_021905255.1_PDT001141112.1
GCA_029085655.1_ASM2908565v1
GCA_956478385.1_RO34017-BL-KP-190516_contigs_filtered.fa.gz
GCA_032633925.2_PDT001923505.2
GCA_021023035.1_ASM2102303v1
GCA_034571075.1_PDT002037234.1
GCA_032865795.2_PDT001264388.3
GCA_022432685.1_PDT001256238.1
GCA_958320215.1_Aci159
GCA_025036305.1_PDT001386163.1
GCA_021988355.4_PDT001002756.5
GCA_025863295.2_ASM2586329v2
GCA_024799045.3_PDT001404018.3
GCA_030551895.1_ASM3055189v1
GCA_959610795.1_CRESA-KP205-220722_contigs_filtered.fa.gz
GCA_031214945.2_PDT001876106.2
GCA_018092585.1_ASM1809258v1
GCA_028049085.3_ASM2804908v3
GCA_036891125.1_PDT002089243.1
GCA_031038475.2_PDT001708722.3
GCA_022153245.1_PDT001243754.1
GCA_028055035.1_PDT001582335.1
GCA_021880295.3_PDT001195982.3
GCA_031014745.2_PDT001823746.2
GCA_001891765.1_ASM189176v1
GCA_020923365.1_ASM2092336v1
GCA_021797245.1_PDT001227468.1
GCA_022055105.1_PDT000879598.1
GCA_004321435.1_ASM432143v1
GCA_022276285.1_PDT000432039.1
GCA_032601625.2_PDT001925744.2
GCA_022034035.3_PDT000899218.3
GCA_022294835.1_PDT000423700.1
GCA_024569105.3_PDT001374675.3
GCA_035235265.1_PDT002047289.1
GCA_037464895.1_PDT002118682.1
GCA_022235305.1_PDT000442299.1
GCA_004831185.1_ASM483118v1
GCA_017150845.1_ASM1715084v1
GCA_018068405.1_ASM1806840v1
GCA_038630195.2_ASM3863019v2
GCA_029947095.1_ASM2994709v1
GCA_021943155.1_PDT001042223.1
GCA_033954675.1_PDT002000333.1
GCA_017728255.1_PDT000987054.1
GCA_022055545.1_PDT000879557.1
GCA_019693955.1_ASM1969395v1
GCA_033800145.1_ASM3380014v1
GCA_001317245.2_ASM131724v2
GCA_024263745.3_PDT001358510.3
GCA_016137155.1_ASM1613715v1
GCA_015886995.1_PDT000899438.1
GCA_035024485.1_ASM3502448v1
GCA_029841545.1_ASM2984154v1
GCA_021933615.1_PDT001087324.1
GCA_021942975.1_PDT001042229.1
GCA_031213935.2_PDT001876152.2
GCA_025778315.3_PDT001456630.3
GCA_021528195.1_PDT001226675.1
GCA_020857955.1_ASM2085795v1
GCA_021136735.1_ASM2113673v1
GCA_018861165.1_4337PV
GCA_024197695.1_ASM2419769v1
GCA_030713555.1_ASM3071355v1
GCA_900504905.1_19084_3_96
GCA_032748135.1_ASM3274813v1
GCA_032599865.1_PDT001925829.1
GCA_032310615.1_PDT001833673.1
GCA_030661995.1_ASM3066199v1
GCA_034654515.1_ASM3465451v1
GCA_039098835.1_ASM3909883v1
GCA_021488775.1_PDT001222828.1
GCA_021493465.1_PDT001222816.1
GCA_032674925.1_ASM3267492v1
GCA_029088605.1_ASM2908860v1
GCA_016590235.1_PDT000929700.1
GCA_028090275.1_PDT001585591.1
GCA_038443615.1_ASM3844361v1
GCA_032469885.1_ASM3246988v1
GCA_020540965.1_ASM2054096v1
GCA_029429795.1_ASM2942979v1
GCA_020606315.3_PDT001157079.6
GCA_013413775.1_ASM1341377v1
GCA_031586995.1_PDT001888936.1
GCA_030713975.1_ASM3071397v1
GCA_025971765.1_ASM2597176v1
GCA_036623795.1_PDT002078313.1
GCA_024128555.1_ASM2412855v1
GCA_031008785.1_PDT001858796.1
GCA_030714055.1_ASM3071405v1
GCA_023147055.1_ASM2314705v1
GCA_030381765.1_ASM3038176v1
GCA_004321125.1_ASM432112v1
GCA_039778215.1_PDT002173101.1
GCA_033807395.1_ASM3380739v1
GCA_015775135.1_ASM1577513v1
GCA_009765325.1_ASM976532v1
GCA_035781755.1_ASM3578175v1
GCA_021544915.1_PDT001227274.1
GCA_007197625.1_ASM719762v1
GCA_024375135.3_PDT001366907.3
GCA_029430675.1_ASM2943067v1
GCA_017733355.1_PDT000986547.1
GCA_023546015.1_ASM2354601v1
GCA_026805435.1_ASM2680543v1
GCA_019681875.1_PDT001111043.1
GCA_032149285.2_PDT001906981.2
GCA_033801085.1_ASM3380108v1
GCA_029835515.1_ASM2983551v1
GCA_024386355.1_ASM2438635v1
GCA_002751815.1_ASM275181v1
GCA_036436055.1_PDT002071329.1
GCA_024083765.1_ASM2408376v1
GCA_015643595.1_ASM1564359v1
GCA_021871545.3_PDT001199340.3
GCA_030519755.1_ASM3051975v1
GCA_015962145.4_PDT000892625.5
GCA_023737495.1_PDT001329223.1
GCA_032675905.1_ASM3267590v1
GCA_034394075.1_ASM3439407v1
GCA_015892765.3_PDT000899024.3
GCA_021545075.1_PDT001227252.1
GCA_021982175.1_PDT001008054.1
GCA_023273745.1_ASM2327374v1
GCA_949073135.1_ID121_362_19_S8_scaffolds
GCA_029640145.1_PDT001683856.1
GCA_040141045.1_ASM4014104v1
GCA_900181255.1_14936_2_9
GCA_021340155.2_PDT001214420.2
GCA_031212485.2_PDT001876194.2
GCA_025880425.1_PDT001467819.1
GCA_028462005.3_PDT001602605.3
GCA_029675665.1_PDT001156647.2
GCA_030191115.1_ASM3019111v1
GCA_023369955.1_ASM2336995v1
GCA_012852855.1_PDT000720097.1
GCA_022235565.1_PDT000442282.1
GCA_900493585.1_22036_6_89
GCA_029598315.3_PDT001679548.3
GCA_028054975.1_PDT001582342.1
GCA_032768015.2_PDT001786894.2
GCA_034508795.1_PDT002036398.1
GCA_031440985.1_PDT001794429.1
GCA_021943775.1_PDT001042188.1
GCA_947576865.1_NRZ-77834
GCA_036528045.1_ASM3652804v1
GCA_022453645.1_ASM2245364v1
GCA_017902815.1_PDT001003114.1
GCA_028366195.1_PDT001598371.1
GCA_035024625.1_ASM3502462v1
GCA_012613065.1_PDT000634322.1
GCA_947660625.1_13971-200204_contigs_filtered.fa.gz
GCA_959609615.1_CRESA-KP058-220708_contigs_filtered.fa.gz
GCA_029617565.3_PDT001681813.3
GCA_021796755.1_PDT001227491.1
GCA_023146915.1_ASM2314691v1
GCA_903684355.1_assembly_BB1465
GCA_025034775.1_PDT001386267.1
GCA_022331945.1_PDT000537921.1
GCA_014840605.1_ASM1484060v1
GCA_003073835.1_ASM307383v1
GCA_016107385.1_ASM1610738v1
GCA_039571845.1_ASM3957184v1
GCA_019772085.1_ASM1977208v1
GCA_028432585.1_PDT001600968.1
GCA_026685455.1_PDT001513504.1
GCA_949075855.1_ID47_202_19_S26_scaffolds
GCA_022186385.1_PDT000716552.1
GCA_022853825.1_ASM2285382v1
GCA_031328985.1_PDT001879129.1
GCA_019050815.1_ASM1905081v1
GCA_022107845.3_PDT001242739.3
GCA_959612755.1_CRESA-KP688-220826_contigs_filtered.fa.gz
GCA_023558665.1_ASM2355866v1
GCA_038411255.1_PDT002141293.1
GCA_029087385.1_ASM2908738v1
GCA_027617805.1_PDT001558136.1
GCA_021944035.1_PDT001042174.1
GCA_021139215.1_PDT001200385.1
GCA_030188115.1_ASM3018811v1
GCA_023411515.1_PDT001308185.1
GCA_021943195.1_PDT001042221.1
GCA_030712625.1_ASM3071262v1
GCA_029678985.1_ASM2967898v1
GCA_022327805.1_PDT000535684.1
GCA_956481125.1_TU48024-BL-KP-190423_contigs_filtered.fa.gz
GCA_012616905.1_PDT000626924.1
GCA_029640005.1_PDT001683865.1
GCA_001894325.1_ASM189432v1
GCA_019352275.1_ASM1935227v1
GCA_021343495.1_ASM2134349v1
GCA_021485375.1_PDT001222821.1
GCA_002118055.1_ASM211805v1
GCA_035021305.1_ASM3502130v1
GCA_029713525.1_PDT001688126.1
GCA_028362755.3_PDT001598338.3
GCA_904067005.1_Strain_008
GCA_038717835.1_ASM3871783v1
GCA_029848165.1_ASM2984816v1
GCA_033028005.2_PDT001953076.2
GCA_022055745.1_PDT000879534.1
GCA_016135985.1_ASM1613598v1
GCA_032441465.2_PDT001917250.2
GCA_015901445.3_PDT000868692.3
GCA_032305195.1_PDT001834085.1
GCA_025582875.1_ASM2558287v1
GCA_039571785.1_ASM3957178v1
GCA_030192895.1_ASM3019289v1
GCA_014494655.1_ASM1449465v1
GCA_018224725.1_ASM1822472v1
GCA_020362605.4_PDT001145880.5
GCA_004320905.1_ASM432090v1
GCA_029717305.1_ASM2971730v1
GCA_031610855.1_ASM3161085v1
GCA_014775195.1_PDT000848616.1
GCA_022106535.1_PDT001244857.1
GCA_029637405.1_PDT001683983.1
GCA_036473035.1_PDT002067522.1
GCA_021930695.3_PDT001090220.3
GCA_025039695.1_PDT001385954.1
GCA_033799165.1_ASM3379916v1
GCA_030250415.1_ASM3025041v1
GCA_027610185.1_PDT001557875.1
GCA_022320465.1_PDT000537680.1
GCA_003964815.1_ASM396481v1
GCA_022876185.3_PDT001280875.3
GCA_017582465.1_ASM1758246v1
GCA_032310295.1_PDT001833702.1
GCA_023059255.1_ASM2305925v1
GCA_032745635.1_ASM3274563v1
GCA_030283265.1_ASM3028326v1
GCA_022444685.3_PDT001257348.3
GCA_032597195.1_ASM3259719v1
GCA_029492085.1_PDT001672932.1
GCA_028058335.1_PDT001404048.1
GCA_034079465.1_PDT002014149.1
GCA_024603095.3_PDT001379070.3
GCA_036622675.1_PDT002078274.1
GCA_010179435.1_ASM1017943v1
GCA_027828375.1_PDT001557984.1
GCA_021774925.1_PDT001229205.1
GCA_038155645.1_PDT002138334.1
GCA_018274545.1_ASM1827454v1
GCA_026346275.1_PDT001493844.1
GCA_001316565.3_ASM131656v3
GCA_032674745.1_ASM3267474v1
GCA_019660005.1_ASM1966000v1
GCA_023368635.1_PDT001307802.1
GCA_947576265.1_NRZ-74327a
GCA_037107835.1_PDT002109563.1
GCA_031183375.1_PDT001873280.1
GCA_016075095.1_PDT000435283.1
GCA_959612635.1_CRESA-KP474-220823_contigs_filtered.fa.gz
GCA_014334965.1_ASM1433496v1
GCA_019380915.1_PDT001089205.1
GCA_004831765.1_ASM483176v1
GCA_027611925.1_PDT001558234.1
GCA_025598745.1_ASM2559874v1
GCA_021492365.4_PDT001223567.5
GCA_039665295.1_PDT002168326.1
GCA_030190985.1_ASM3019098v1
GCA_026182785.3_PDT001485146.3
GCA_021140465.1_PDT001200233.1
GCA_016482885.1_ASM1648288v1
GCA_022294675.1_PDT000423710.1
GCA_026355035.1_PDT001493200.1
GCA_028655455.1_ASM2865545v1
GCA_034126985.1_PDT002017243.1
GCA_021671865.1_PDT000771397.1
GCA_024388205.1_ASM2438820v1
GCA_002113865.1_ASM211386v1
GCA_023453425.1_PDT001308033.1
GCA_039507225.1_PDT002154255.1
GCA_039577725.1_ASM3957772v1
GCA_031174725.1_PDT001873519.1
GCA_023450155.1_PDT001308155.1
GCA_023360775.3_PDT001306762.3
GCA_024507215.1_PDT001376693.1
GCA_035012625.1_ASM3501262v1
GCA_036324685.1_ASM3632468v1
GCA_033028185.2_PDT001953072.2
GCA_022171405.1_PDT000785639.1
GCA_023533495.2_ASM2353349v2
GCA_027857065.1_ASM2785706v1
GCA_032149765.2_PDT001906957.2
GCA_033323205.2_PDT001726245.3
GCA_030190935.1_ASM3019093v1
GCA_032252095.1_ASM3225209v1
GCA_032678225.1_ASM3267822v1
GCA_038722365.1_ASM3872236v1
GCA_032738925.1_PDT001940525.1
GCA_031779345.1_PDT001834153.2
GCA_022187045.1_PDT000715828.1
GCA_021896245.1_PDT001188893.1
GCA_020418405.1_ASM2041840v1
GCA_028638575.3_PDT001615609.3
GCA_026421005.1_ASM2642100v1
GCA_030192415.1_ASM3019241v1
GCA_020293645.1_ASM2029364v1
GCA_033263085.1_PDT001965331.1
GCA_024431145.1_PDT001366394.1
GCA_031214895.2_PDT001876109.2
GCA_003384975.1_ASM338497v1
GCA_030542215.1_ASM3054221v1
GCA_031329065.1_PDT001879125.1
GCA_020824785.3_PDT001172740.3
GCA_024905435.3_PDT001395499.3
GCA_025877665.1_PDT001467963.1
GCA_012916365.1_PDT000719945.1
GCA_017902875.1_PDT001003101.1
GCA_027893875.1_PDT001557880.1
GCA_027617525.1_PDT001558157.1
GCA_020923235.1_ASM2092323v1
GCA_021943095.1_PDT001042208.1
GCA_036471335.1_PDT002067615.1
GCA_022056385.1_PDT000879473.1
GCA_032675295.1_ASM3267529v1
GCA_038380145.1_ASM3838014v1
GCA_036477535.1_PDT002067364.1
GCA_030194295.1_ASM3019429v1
GCA_022352005.1_PDT001251888.1
GCA_033488575.1_ASM3348857v1
GCA_016136475.1_ASM1613647v1
GCA_023238365.1_ASM2323836v1
GCA_004832745.1_ASM483274v1
GCA_017902955.1_PDT001003072.1
GCA_031979105.1_PDT001899228.1
GCA_014775835.1_PDT000848622.1
GCA_040141985.1_ASM4014198v1
GCA_004832525.1_ASM483252v1
GCA_022213915.1_PDT001227501.1
GCA_024167105.1_PDT001352899.1
GCA_027888475.1_ASM2788847v1
GCA_032303475.1_PDT001834224.1
GCA_021671975.1_PDT000771390.1
GCA_039571965.1_ASM3957196v1
GCA_027908735.1_PDT001551535.1
GCA_035608555.1_PDT002051321.1
GCA_032520985.1_PDT001816938.1
GCA_036867235.1_ASM3686723v1
GCA_022558865.1_ASM2255886v1
GCA_002740885.1_ASM274088v1
GCA_038725675.1_ASM3872567v1
GCA_032744835.1_ASM3274483v1
GCA_029783005.1_ASM2978300v1
GCA_032738975.1_ASM3273897v1
GCA_959610445.1_CRESA-KP10500-220816_contigs_filtered.fa.gz
GCA_029947805.1_ASM2994780v1
GCA_020522085.1_ASM2052208v1
GCA_021369895.1_PDT001216507.1
GCA_025826795.1_PDT001464405.1
GCA_947576055.1_NRZ-76362
GCA_016514055.1_PDT000173809.3
GCA_031782715.1_PDT001833691.2
GCA_020293185.1_ASM2029318v1
GCA_036943085.1_PDT002094356.1
GCA_029428395.1_ASM2942839v1
GCA_032601845.2_PDT001925734.2
GCA_031176255.1_PDT001873457.1
GCA_022162545.1_PDT001243314.1
GCA_017327685.1_PDT000978984.1
GCA_032740995.1_ASM3274099v1
GCA_023753805.1_ASM2375380v1
GCA_031213995.2_PDT001876148.2
GCA_039579245.1_ASM3957924v1
GCA_036473495.1_PDT002067500.1
GCA_036472855.1_PDT002067532.1
GCA_028080175.3_PDT001583316.3
GCA_033134655.2_PDT001961256.2
GCA_031525665.1_PDT001884760.1
GCA_024799085.3_PDT001404017.3
GCA_021796025.1_PDT001227493.1
GCA_023545985.1_ASM2354598v1
GCA_027988865.1_ASM2798886v1
GCA_027890655.1_ASM2789065v1
GCA_032746515.1_ASM3274651v1
GCA_011045475.1_ASM1104547v1
GCA_021980915.1_PDT001008693.1
GCA_021179815.1_PDT001202144.1
GCA_021981415.1_PDT001008118.1
GCA_002967955.2_ASM296795v2
GCA_035020465.1_ASM3502046v1
GCA_033584975.1_PDT001982023.1
GCA_023368575.1_PDT001307825.1
GCA_023787095.1_PDT001325669.1
GCA_032743015.1_ASM3274301v1
GCA_019216155.1_PDT001089085.1
GCA_028543115.3_PDT001609428.3
GCA_024451985.1_PDT001370571.1
GCA_027830335.3_PDT001550924.3
GCA_021999215.1_PDT000987044.1
GCA_035895655.1_PDT002052328.1
GCA_025794865.1_ASM2579486v1
GCA_021837555.1_PDT001216514.1
GCA_023037615.1_PDT001288500.1
GCA_024742255.1_ASM2474225v1
GCA_034220615.1_PDT002017840.1
GCA_029842085.1_ASM2984208v1
GCA_037663965.1_PDT002123025.1
GCA_021943755.1_PDT001042189.1
GCA_959610125.1_CRESA-KP093-220708_contigs_filtered.fa.gz
GCA_002760835.1_ASM276083v1
GCA_029310755.1_ASM2931075v1
GCA_014877105.1_ASM1487710v1
GCA_029087315.1_ASM2908731v1
GCA_022282365.1_PDT000431959.1
GCA_028093555.1_PDT001585446.1
GCA_031309365.2_PDT001876733.2
GCA_031214805.2_PDT001876111.2
GCA_038448085.1_ASM3844808v1
GCA_026612255.1_ASM2661225v1
GCA_022103875.1_PDT001243400.1
GCA_034671105.1_PDT002014143.1
GCA_033034745.1_ASM3303474v1
GCA_028167825.1_PDT001590653.1
GCA_903993195.2_AI3008v1_cp
GCA_032573775.1_PDT001811653.1
GCA_035077945.1_PDT002046057.1
GCA_028095525.1_PDT001585378.1
GCA_028527475.1_ASM2852747v1
GCA_029085805.1_ASM2908580v1
GCA_032461825.1_ASM3246182v1
GCA_031780865.1_PDT001833912.3
GCA_035025105.1_ASM3502510v1
GCA_030372515.1_ASM3037251v1
GCA_002108245.1_ASM210824v1
GCA_032674205.1_ASM3267420v1
GCA_022124485.1_PDT001244451.1
GCA_032536185.1_PDT001815336.1
GCA_031312865.1_PDT001877660.1
GCA_029742245.1_PDT001689110.1
GCA_035022805.1_ASM3502280v1
GCA_016595165.1_ASM1659516v1
GCA_002246555.1_ASM224655v1
GCA_001875125.1_ASM187512v1
GCA_025877825.1_PDT001467948.1
GCA_029638505.1_PDT001683936.1
GCA_020149605.1_ASM2014960v1
GCA_021528235.1_PDT001226670.1
GCA_011077365.1_ASM1107736v1
GCA_021503525.1_ASM2150352v1
GCA_024583515.1_ASM2458351v1
GCA_023273285.1_ASM2327328v1
GCA_004127795.1_ASM412779v1
GCA_014878005.1_ASM1487800v1
GCA_036669695.1_PDT002080248.1
GCA_003965255.1_ASM396525v1
GCA_027988145.1_ASM2798814v1
GCA_012529495.1_PDT000620549.1
GCA_031141525.2_PDT001759794.2
GCA_003936365.1_ASM393636v1
GCA_013345105.1_ASM1334510v1
GCA_033698895.1_PDT001721243.1
GCA_034701165.1_PDT002040524.1
GCA_033162755.1_ASM3316275v1
GCA_022132265.1_PDT001244819.1
GCA_022185625.1_PDT000716608.1
GCA_038418325.2_ASM3841832v2
GCA_029640205.1_PDT001683859.1
GCA_031038395.2_PDT001716003.3
GCA_027865265.1_PDT001558086.1
GCA_032235855.2_PDT001908349.2
GCA_947576735.1_NRZ-77621a
GCA_022007175.1_PDT000986902.1
GCA_017054675.1_PDT000953283.1
GCA_012290065.1_PDT000523060.1
GCA_022007535.1_PDT000986892.1
GCA_013255915.1_ASM1325591v1
GCA_033120125.1_PDT001958642.1
GCA_023752525.1_ASM2375252v1
GCA_956482725.1_TU48009-TR-KP-190416_contigs_filtered.fa.gz
GCA_032258045.1_PDT001909913.1
GCA_004127585.1_ASM412758v1
GCA_022878025.3_PDT001280805.3
GCA_015622305.3_PDT000893719.3
GCA_022305735.1_PDT001250614.1
GCA_023003905.1_ASM2300390v1
GCA_005146105.1_ASM514610v1
GCA_013135215.1_ASM1313521v1
GCA_024318815.1_PDT001360855.1
GCA_025886995.3_PDT001468772.3
GCA_035011185.1_ASM3501118v1
GCA_947390375.1_17-8104515_assembly
GCA_031780225.1_PDT001834006.3
GCA_903684485.1_assembly_BB1480
GCA_021206755.1_ASM2120675v1
GCA_036477375.1_PDT002067370.1
GCA_023753545.1_ASM2375354v1
GCA_031208935.2_PDT001876307.2
GCA_016515075.1_PDT000173757.3
GCA_022187845.1_PDT000715738.1
GCA_024980255.1_PDT001390095.1
GCA_021490975.1_PDT001222760.1
GCA_031205115.2_PDT001876382.2
GCA_029948005.1_ASM2994800v1
GCA_022235545.1_PDT000442283.1
GCA_031213025.2_PDT001876168.2
GCA_013716405.3_PDT000766468.3
GCA_031115215.2_PDT001787766.2
GCA_032299775.1_PDT001834778.1
GCA_033216115.2_PDT001964954.2
GCA_018443045.1_ASM1844304v1
GCA_029428255.1_ASM2942825v1
GCA_029434605.1_ASM2943460v1
GCA_015178325.1_PDT000850199.1
GCA_017903275.1_PDT001003089.1
GCA_024260585.1_ASM2426058v1
GCA_037154795.1_PDT002111895.1
GCA_036249365.1_PDT002064846.1
GCA_014817115.1_PDT000850167.1
GCA_028432785.3_PDT001600959.3
GCA_963898925.1_ena-yuan-GCF_022802665.1
GCA_026367115.3_PDT001496487.3
GCA_035232565.1_PDT002047411.1
GCA_027612085.1_PDT001558214.1
GCA_024589415.1_ASM2458941v1
GCA_029430415.1_ASM2943041v1
GCA_023003845.1_ASM2300384v1
GCA_959610985.1_CRESA-KP275-220822_contigs_filtered.fa.gz
GCA_029201485.1_ASM2920148v1
GCA_037736635.1_PDT002123576.1
GCA_032865675.1_PDT001769959.1
GCA_036038035.1_ASM3603803v1
GCA_028060715.3_PDT001275804.3
GCA_011044135.1_ASM1104413v1
GCA_028082715.1_PDT001583646.1
GCA_005885775.1_ASM588577v1
GCA_018098485.1_PDT001008147.1
GCA_033182565.2_PDT001963201.2
GCA_022172055.1_PDT000785603.1
GCA_024589835.1_ASM2458983v1
GCA_023405595.1_PDT001308101.1
GCA_015958925.1_PDT000893891.1
GCA_022235265.1_PDT000442301.1
GCA_028172765.1_PDT001591155.1
GCA_032743375.1_ASM3274337v1
GCA_018421175.1_ASM1842117v1
GCA_030347245.1_ASM3034724v1
GCA_027988695.1_ASM2798869v1
GCA_031134125.2_PDT001707559.3
GCA_038442735.1_ASM3844273v1
GCA_030283985.1_ASM3028398v1
GCA_024855705.3_PDT001407811.3
GCA_032673165.1_ASM3267316v1
GCA_030195055.1_ASM3019505v1
GCA_030283125.1_ASM3028312v1
GCA_030755435.1_ASM3075543v1
GCA_022864785.1_ASM2286478v1
GCA_025878325.1_PDT001467929.1
GCA_002180095.1_ASM218009v1
GCA_040044655.1_PDT002186442.1
GCA_025892815.1_PDT001469195.1
GCA_022208705.1_PDT000650066.1
GCA_001892365.1_ASM189236v1
GCA_024534515.3_PDT001373689.3
GCA_031486875.2_PDT001766902.2
GCA_031329435.1_PDT001879107.1
GCA_027608695.1_PDT001558220.1
GCA_015961345.4_PDT000892620.5
GCA_009393855.1_ASM939385v1
GCA_032305655.1_PDT001834050.1
GCA_034651615.1_ASM3465161v1
GCA_011742335.1_ASM1174233v1
GCA_022282965.1_PDT000431929.1
GCA_016136895.1_ASM1613689v1
GCA_022324405.1_PDT000535765.1
GCA_035079465.1_PDT002046030.1
GCA_001874845.1_ASM187484v1
GCA_031014445.1_PDT001826040.1
GCA_039579705.1_ASM3957970v1
GCA_029534595.3_PDT001676887.3
GCA_030196995.1_ASM3019699v1
GCA_023243635.1_ASM2324363v1
GCA_032305175.1_PDT001834086.1
GCA_021903195.3_PDT001157543.7
GCA_036474835.1_PDT002067430.1
GCA_026219135.1_PDT001487467.1
GCA_020018175.2_PDT001131218.2
GCA_006629605.1_PDT000041084.2
GCA_009645905.1_ASM964590v1
GCA_019368645.1_ASM1936864v1
GCA_029947365.1_ASM2994736v1
GCA_026182665.3_PDT001485153.3
GCA_022472755.3_PDT001257836.3
GCA_021896055.1_PDT001188984.1
GCA_024506235.3_PDT001377364.3
GCA_036902655.1_PDT002091372.1
GCA_036238095.1_PDT002064889.1
GCA_032864775.2_PDT001695757.3
GCA_039778035.1_PDT002173105.1
GCA_023753345.1_ASM2375334v1
GCA_036624075.1_PDT002078315.1
GCA_023455315.1_PDT001307986.1
GCA_021777855.1_PDT001227832.1
GCA_900510265.1_17870_2_53
GCA_031782335.1_PDT001833747.2
GCA_004126435.1_ASM412643v1
GCA_032362105.2_PDT001828859.2
GCA_004320725.1_ASM432072v1
GCA_039733195.1_ASM3973319v1
GCA_029323275.1_PDT001664216.1
GCA_032674425.1_ASM3267442v1
GCA_014775555.1_PDT000848583.1
GCA_023749655.1_ASM2374965v1
GCA_001893305.1_ASM189330v1
GCA_021520915.1_ASM2152091v1
GCA_025223535.3_PDT001417280.3
GCA_022802605.1_ASM2280260v1
GCA_025858675.3_PDT001465724.3
GCA_019231195.1_PDT001088994.1
GCA_030194215.1_ASM3019421v1
GCA_038719535.1_ASM3871953v1
GCA_023824815.1_PDT001325907.1
GCA_022933685.1_PDT001283706.1
GCA_004685005.1_ASM468500v1
GCA_023040395.1_PDT001288327.1
GCA_035123535.1_PDT002046964.1
GCA_031237265.2_PDT001874960.2
GCA_032675605.1_ASM3267560v1
GCA_031055575.2_PDT001870137.2
GCA_024867225.3_PDT001398022.3
GCA_039776215.1_ASM3977621v1
GCA_036669655.1_PDT002080250.1
GCA_021981355.1_PDT001008132.1
GCA_032674845.1_ASM3267484v1
GCA_014682585.1_PDT000435264.1
GCA_027887415.1_ASM2788741v1
GCA_033407035.1_PDT001750009.1
GCA_028095955.1_PDT001585365.1
GCA_036468715.1_PDT002067754.1
GCA_038110445.1_PDT002137581.1
GCA_032304515.1_PDT001834140.1
GCA_027996445.1_PDT001576839.1
GCA_037434565.1_PDT002118561.1
GCA_020178195.1_ASM2017819v1
GCA_039786215.1_PDT002174556.1
GCA_021275565.3_PDT001210565.3
GCA_031038495.2_PDT001708703.3
GCA_027988585.1_ASM2798858v1
GCA_028054815.3_PDT001582365.3
GCA_026223415.1_ASM2622341v1
GCA_030918225.1_PDT001865312.1
GCA_025037525.1_PDT001386105.1
GCA_004321225.1_ASM432122v1
GCA_039632085.1_PDT002163618.1
GCA_028638535.3_PDT001615598.3
GCA_020966355.1_ASM2096635v1
GCA_032305335.1_PDT001834077.1
GCA_029316595.3_PDT001664078.3
GCA_030192515.1_ASM3019251v1
GCA_021417165.1_ASM2141716v1
GCA_039938775.1_ASM3993877v1
GCA_027612105.1_PDT001558215.1
GCA_019054245.1_ASM1905424v1
GCA_029783205.1_ASM2978320v1
GCA_039102155.1_ASM3910215v1
GCA_026532135.2_ASM2653213v2
GCA_023753225.1_ASM2375322v1
GCA_032643045.1_PDT001810292.1
GCA_929617655.1_cpe073
GCA_022320795.1_ASM2232079v1
GCA_023563685.3_PDT001315723.3
GCA_030499695.1_ASM3049969v1
GCA_028451145.3_PDT001601429.3
GCA_023977655.1_PDT001347583.1
GCA_024507435.1_PDT001376680.1
GCA_030234545.1_ASM3023454v1
GCA_029947465.1_ASM2994746v1
GCA_023366415.1_PDT001308019.1
GCA_031394655.2_PDT001794882.2
GCA_022025415.1_PDT000929601.1
GCA_017902135.1_PDT001003241.1
GCA_022141685.1_PDT001245031.1
GCA_032823035.1_PDT001780225.1
GCA_021904555.2_PDT001143442.3
GCA_031018065.2_PDT001787764.2
GCA_037935765.1_PDT002129698.1
GCA_022039595.3_PDT001105012.3
GCA_031476515.2_PDT001298074.3
GCA_039669445.1_ASM3966944v1
GCA_023273185.1_ASM2327318v1
GCA_031014165.1_PDT001828856.1
GCA_031779255.1_PDT001834164.2
GCA_020294085.1_ASM2029408v1
GCA_039683655.1_ASM3968365v1
GCA_009909915.1_ASM990991v1
GCA_012613245.1_PDT000634315.1
GCA_013276295.1_ASM1327629v1
GCA_022329685.1_PDT000459611.1
GCA_023009845.3_PDT001287780.3
GCA_024298705.1_ASM2429870v1
GCA_959611945.1_CRESA-KP648-220824_contigs_filtered.fa.gz
GCA_029088475.1_ASM2908847v1
GCA_026888115.3_PDT001525302.3
GCA_028167895.1_PDT001590650.1
GCA_031013605.1_PDT001836044.1
GCA_003441555.1_ASM344155v1
GCA_036888485.1_PDT002089254.1
GCA_021544595.1_PDT001227324.1
GCA_022037455.3_PDT000897965.3
GCA_031926225.2_PDT001839946.2
GCA_032306135.1_PDT001834014.1
GCA_024128475.1_ASM2412847v1
GCA_021650275.1_ASM2165027v1
GCA_016136235.1_ASM1613623v1
GCA_033023135.1_PDT001764360.1
GCA_022333025.1_PDT000537933.1
GCA_026278585.1_ASM2627858v1
GCA_023367555.1_PDT001308103.1
GCA_031479995.2_PDT001767532.2
GCA_030972845.1_ASM3097284v1
GCA_011603735.1_ASM1160373v1
GCA_032257745.1_PDT001909927.1
GCA_023275745.1_ASM2327574v1
GCA_034694005.1_PDT002040522.1
GCA_033801485.1_ASM3380148v1
GCA_038405275.1_ASM3840527v1
GCA_009645745.1_ASM964574v1
GCA_039571625.1_ASM3957162v1
GCA_029768045.1_PDT001690239.1
GCA_031212745.2_PDT001876182.2
GCA_030763085.1_ASM3076308v1
GCA_024589815.1_ASM2458981v1
GCA_002257875.1_ASM225787v1
GCA_009645815.1_ASM964581v1
GCA_032443965.2_PDT001821705.2
GCA_033801445.1_ASM3380144v1
GCA_026768875.1_ASM2676887v1
GCA_023453285.1_PDT001308040.1
GCA_023910385.1_ASM2391038v1
GCA_027611805.1_PDT001558260.1
GCA_022143585.1_PDT001244204.1
GCA_036624095.1_PDT002078343.1
GCA_022760155.1_ASM2276015v1
GCA_028053595.3_PDT001582287.3
GCA_036475725.1_PDT002067397.1
GCA_021542955.1_PDT001227647.1
GCA_032746195.1_ASM3274619v1
GCA_022139565.1_PDT001244558.1
GCA_029431515.1_ASM2943151v1
GCA_025378805.3_PDT001428688.3
GCA_026366975.3_PDT001496499.3
GCA_029639885.1_PDT001683873.1
GCA_947576015.1_NRZ-74082a
GCA_024905635.3_PDT001395491.3
GCA_029085465.1_ASM2908546v1
GCA_029715235.1_ASM2971523v1
GCA_022432605.1_PDT001256244.1
GCA_022124205.1_PDT001245009.1
GCA_035017205.1_ASM3501720v1
GCA_021899195.1_PDT001167521.1
GCA_039614945.1_ASM3961494v1
GCA_033037315.1_PDT001953293.1
GCA_035011105.1_ASM3501110v1
GCA_038149205.1_ASM3814920v1
GCA_030294505.1_ASM3029450v1
GCA_025071735.1_PDT001214370.1
GCA_023366345.1_PDT001308146.1
GCA_028085095.3_PDT001583656.3
GCA_025683635.1_PDT001451849.1
GCA_025117385.1_PDT001410987.1
GCA_033599235.1_ASM3359923v1
GCA_022122565.1_PDT001244214.1
GCA_012605915.1_PDT000643458.1
GCA_030164785.1_ASM3016478v1
GCA_031010725.2_PDT001824201.3
GCA_023754405.1_ASM2375440v1
GCA_959613265.1_CRESA-KP550-220824_contigs_filtered.fa.gz
GCA_024198085.1_ASM2419808v1
GCA_032747735.1_ASM3274773v1
GCA_021969955.1_PDT001019579.1
GCA_036576665.1_ASM3657666v1
GCA_021946075.1_PDT001025457.1
GCA_022118615.1_PDT001244753.1
GCA_036471715.1_PDT002067592.1
GCA_022857375.1_ASM2285737v1
GCA_039749995.1_ASM3974999v1
GCA_025034985.1_PDT001386252.1
GCA_028090215.1_PDT001585593.1
GCA_001893705.1_ASM189370v1
GCA_036474795.1_PDT002067433.1
GCA_033199775.1_PDT001833723.3
GCA_027888415.1_ASM2788841v1
GCA_032304875.1_PDT001834114.1
GCA_036289185.1_ASM3628918v1
GCA_037205685.1_ASM3720568v1
GCA_023403535.1_PDT001308196.1
GCA_003400925.1_ASM340092v1
GCA_020254965.1_ASM2025496v1
GCA_003571505.1_ASM357150v1
GCA_002634315.1_ASM263431v1
GCA_029638345.1_PDT001683943.1
GCA_039665715.1_PDT002168325.1
GCA_017151135.1_ASM1715113v1
GCA_022110595.1_PDT001244942.1
GCA_015289945.1_PDT000881401.1
GCA_018394415.1_ASM1839441v1
GCA_032259245.1_PDT001909845.1
GCA_002164645.3_ASM216464v3
GCA_022997885.1_PDT001287248.1
GCA_016136055.1_ASM1613605v1
GCA_027893195.1_PDT001557928.1
GCA_001893785.1_ASM189378v1
GCA_032308845.1_PDT001833802.1
GCA_034295775.1_PDT002023769.1
GCA_033109625.1_PDT001959140.1
GCA_035020905.1_ASM3502090v1
GCA_029486025.1_PDT001673784.1
GCA_025582655.1_ASM2558265v1
GCA_021776975.3_PDT001229764.3
GCA_033199575.1_PDT001834073.2
GCA_023563605.3_PDT001315726.3
GCA_021933435.1_PDT001087328.1
GCA_956471335.1_GR11022-UR-KP-merged_contigs_filtered.fa.gz
GCA_010178615.1_ASM1017861v1
GCA_021672035.1_PDT000771387.1
GCA_003725635.1_ASM372563v1
GCA_019843995.1_ASM1984399v1
GCA_032847695.1_PDT001947824.1
GCA_021285625.1_ASM2128562v1
GCA_029722065.1_ASM2972206v1
GCA_021783285.1_PDT001227785.1
GCA_956478885.1_SE41148-UR-KP-merged_contigs_filtered.fa.gz
GCA_022327335.1_PDT000535692.1
GCA_015290985.1_ASM1529098v1
GCA_021935975.4_PDT001084402.5
GCA_032673345.1_ASM3267334v1
GCA_023782805.1_PDT001325860.1
GCA_009710445.1_ASM971044v1
GCA_038715725.1_ASM3871572v1
GCA_031034135.2_PDT001729746.3
GCA_024273555.1_PDT001345549.1
GCA_036693345.1_PDT002080945.1
GCA_032687465.2_PDT001791137.2
GCA_029222745.1_ASM2922274v1
GCA_023005735.1_PDT001287259.1
GCA_011602285.1_ASM1160228v1
GCA_028636695.3_PDT001615332.3
GCA_023453675.1_PDT001308020.1
GCA_031211095.2_PDT001876257.2
GCA_016136345.1_ASM1613634v1
GCA_021397585.1_ASM2139758v1
GCA_027887315.1_ASM2788731v1
GCA_015962325.4_PDT000892631.5
GCA_036669715.1_PDT002080247.1
GCA_022351825.1_PDT001118299.2
GCA_018030385.1_PDT000927434.1
GCA_032310895.1_PDT001833646.1
GCA_031136485.2_PDT001696592.3
GCA_016651775.1_ASM1665177v1
GCA_021937275.1_PDT001078596.1
GCA_010179515.1_ASM1017951v1
GCA_022116855.1_PDT001244481.1
GCA_018038865.1_PDT000881422.1
GCA_013073155.1_ASM1307315v1
GCA_029638485.1_PDT001683937.1
GCA_947576445.1_NRZ-77502
GCA_026647395.3_PDT001510679.3
GCA_947573105.1_NRZ-76502
GCA_014655875.1_ASM1465587v1
GCA_023003375.1_ASM2300337v1
GCA_033798965.1_ASM3379896v1
GCA_001373575.1_A._baumannii_CHI-34
GCA_001894415.1_ASM189441v1
GCA_903684315.1_assembly_BB1491
GCA_039681795.1_ASM3968179v1
GCA_022103155.1_PDT001243525.1
GCA_023994435.1_PDT001339925.1
GCA_018106185.1_ASM1810618v1
GCA_022042775.4_PDT000892794.5
GCA_013135305.1_ASM1313530v1
GCA_024589265.1_ASM2458926v1
GCA_037974005.1_PDT002131228.1
GCA_029457245.1_ASM2945724v1
GCA_024273275.1_PDT001345567.1
GCA_038085815.1_PDT002136579.1
GCA_021973775.3_PDT001012212.3
GCA_002870165.1_ASM287016v1
GCA_035022745.1_ASM3502274v1
GCA_929614905.1_cpe087
GCA_003574255.1_ASM357425v1
GCA_039580365.1_ASM3958036v1
GCA_027988625.1_ASM2798862v1
GCA_029087675.1_ASM2908767v1
GCA_012926365.1_PDT000719944.1
GCA_015922985.1_PDT000897743.1
GCA_036470935.1_PDT002067632.1
GCA_032822795.2_PDT001780318.2
GCA_011044565.1_ASM1104456v1
GCA_029828495.3_PDT001690799.3
GCA_020680325.3_PDT001164303.4
GCA_026687945.1_PDT001513377.1
GCA_032573435.1_PDT001811675.1
GCA_021028275.3_PDT001187832.3
GCA_036511735.1_ASM3651173v1
GCA_030189985.1_ASM3018998v1
GCA_029429525.1_ASM2942952v1
GCA_024582415.1_ASM2458241v1
GCA_021221805.3_PDT001204949.3
GCA_030284305.1_ASM3028430v1
GCA_017901895.1_PDT001003263.1
GCA_020168455.1_ASM2016845v1
GCA_022172325.1_PDT000785591.1
GCA_034684145.1_PDT001704407.1
GCA_021973835.3_PDT001012199.3
GCA_021904535.3_ASM2190453v3
GCA_026682895.1_PDT001513733.1
GCA_027893095.1_PDT001557937.1
GCA_020404605.1_ASM2040460v1
GCA_017901375.1_PDT001003339.1
GCA_036624565.1_PDT002078356.1
GCA_004830745.1_ASM483074v1
GCA_016136135.1_ASM1613613v1
GCA_014495005.1_ASM1449500v1
GCA_031037515.2_PDT001723711.3
GCA_028546535.3_ASM2854653v3
GCA_023455455.1_PDT001307966.1
GCA_032607755.1_PDT001925349.1
GCA_038446065.1_ASM3844606v1
GCA_039897385.1_PDT002180099.1
GCA_026331815.1_PDT001492863.1
GCA_026684375.1_PDT001513684.1
GCA_014816705.1_PDT000850192.1
GCA_039578145.1_ASM3957814v1
GCA_022470135.3_PDT001257629.3
GCA_029903525.1_ASM2990352v1
GCA_029617265.3_PDT001681819.3
GCA_019054295.1_ASM1905429v1
GCA_027616185.1_PDT001558268.1
GCA_037082145.1_ASM3708214v1
GCA_032604655.2_ASM3260465v2
GCA_029638605.1_PDT001683931.1
GCA_034262715.1_PDT002020856.1
GCA_026358855.1_PDT001492985.1
GCA_026252155.3_PDT001488204.3
GCA_031329375.1_PDT001879110.1
GCA_030239165.1_ASM3023916v1
GCA_028760565.3_PDT001636884.3
GCA_004830785.1_ASM483078v1
GCA_031610195.1_ASM3161019v1
GCA_013519895.1_PDT000786748.1
GCA_021945955.1_PDT001025471.1
GCA_947575135.1_NRZ-79061
GCA_034391575.1_ASM3439157v1
GCA_025547335.1_ASM2554733v1
GCA_026109755.1_ASM2610975v1
GCA_030713275.1_ASM3071327v1
GCA_021027875.1_PDT001187855.1
GCA_028095825.1_PDT001585369.1
GCA_034407065.1_PDT002029125.1
GCA_029637685.1_PDT001683976.1
GCA_019374585.1_ASM1937458v1
GCA_031130965.2_PDT001773683.2
GCA_037207075.1_PDT002113856.1
GCA_031014825.2_PDT001823738.2
GCA_032306075.1_PDT001834016.1
GCA_959612055.1_CRESA-KP426-220820_contigs_filtered.fa.gz
GCA_033245165.1_ASM3324516v1
GCA_031761815.2_PDT001847033.2
GCA_026058395.3_PDT001480816.3
GCA_004321415.1_ASM432141v1
GCA_029519195.2_PDT001676100.3
GCA_023366555.1_PDT001307947.1
GCA_959610525.1_CRESA-KP197-220722_contigs_filtered.fa.gz
GCA_013357345.1_ASM1335734v1
GCA_021371075.1_PDT001216487.1
GCA_022293715.1_PDT000423773.1
GCA_022329345.1_PDT000523073.1
GCA_021880315.3_PDT001195980.3
GCA_030756035.1_ASM3075603v1
GCA_035024905.1_ASM3502490v1
GCA_947574935.1_NRZ-77885
GCA_031328355.1_PDT001879158.1
GCA_029604265.1_ASM2960426v1
GCA_014775325.1_PDT000848600.1
GCA_033488555.1_ASM3348855v1
GCA_015290245.1_PDT000881491.1
GCA_036575065.1_ASM3657506v1
GCA_023069015.1_PDT001291271.1
GCA_022055245.1_PDT000879586.1
GCA_027829895.3_PDT001550948.3
GCA_021787715.1_PDT001227642.1
GCA_017150935.1_ASM1715093v1
GCA_027270415.1_ASM2727041v1
GCA_033799265.1_ASM3379926v1
GCA_026722285.1_PDT001515030.1
GCA_032602785.2_PDT001925707.2
GCA_036692185.1_PDT002080927.1
GCA_001472875.1_SMART_857.v1
GCA_026776785.1_PDT001519325.1
GCA_031781855.1_PDT001833823.2
GCA_028760845.3_PDT001637002.3
GCA_030713655.1_ASM3071365v1
GCA_000681435.1_IEH71520_1.0
GCA_956481545.1_SP03009-UR-KP-merged_contigs_filtered.fa.gz
GCA_017902375.1_PDT001003189.1
GCA_034220555.1_PDT002017839.1
GCA_029428135.1_ASM2942813v1
GCA_017151115.1_ASM1715111v1
GCA_025689665.3_PDT001452533.3
GCA_038415525.1_PDT002141958.1
GCA_039607055.1_ASM3960705v1
GCA_029457195.1_ASM2945719v1
GCA_034331325.1_PDT002025857.1
GCA_024865705.3_PDT001398080.3
GCA_031207925.2_PDT001876325.2
GCA_025875645.1_PDT001468080.1
GCA_019217655.1_PDT001089118.1
GCA_036910135.1_ASM3691013v1
GCA_029761795.1_ASM2976179v1
GCA_038881975.1_PDT002113857.2
GCA_022295595.1_PDT000423659.1
GCA_024389545.1_ASM2438954v1
GCA_023366275.1_PDT001308180.1
GCA_036474215.1_PDT002067460.1
GCA_020292905.1_ASM2029290v1
GCA_032738875.1_PDT001940530.1
GCA_039105085.1_ASM3910508v1
GCA_030981755.2_PDT001868296.2
GCA_034044555.1_ASM3404455v1
GCA_029374065.3_PDT001665483.3
GCA_001893465.1_ASM189346v1
GCA_021999195.1_PDT000987043.1
GCA_024637895.1_ASM2463789v1
GCA_031211785.2_PDT001876227.2
GCA_038716685.1_ASM3871668v1
GCA_016925255.1_ASM1692525v1
GCA_023069055.2_PDT001291273.2
GCA_021809985.4_PDT001223231.5
GCA_036815665.1_PDT002084885.1
GCA_017728495.1_PDT000986993.1
GCA_031824935.1_ASM3182493v1
GCA_959612495.1_CRESA-KP876-220831_contigs_filtered.fa.gz
GCA_032677825.1_ASM3267782v1
GCA_020294935.1_ASM2029493v1
GCA_021222565.3_PDT001204853.3
GCA_031042215.2_PDT001767509.2
GCA_020383795.1_PDT000098364.2
GCA_030286115.1_ASM3028611v1
GCA_023753485.1_ASM2375348v1
GCA_030187715.1_ASM3018771v1
GCA_028783445.1_PDT001638328.1
GCA_021503055.1_ASM2150305v1
GCA_029222815.1_ASM2922281v1
GCA_020519825.3_PDT001151692.3
GCA_029872095.1_ASM2987209v1
GCA_026685755.1_PDT001513487.1
GCA_023563645.3_PDT001315725.3
GCA_006658595.1_ASM665859v1
GCA_025886605.3_PDT001468790.3
GCA_026687625.1_PDT001513396.1
GCA_031212625.2_PDT001876187.2
GCA_017952375.1_ASM1795237v1
GCA_013025445.1_PDT000427198.1
GCA_021880435.3_PDT001195972.3
GCA_023754465.1_ASM2375446v1
GCA_030073465.1_ASM3007346v1
GCA_022293315.1_PDT000423793.1
GCA_033037215.1_PDT001953305.1
GCA_956478855.1_GR55012-UR-ECO-190404_contigs_filtered.fa.gz
GCA_031611555.2_PDT001856943.2
GCA_031892965.2_PDT001896690.2
GCA_929617035.1_cpe059
GCA_012921815.3_PDT000725288.3
GCA_021671615.1_PDT000771408.1
GCA_027755005.1_PDT001566628.1
GCA_024943605.1_PDT001392958.1
GCA_029084825.1_ASM2908482v1
GCA_031209175.2_PDT001876298.2
GCA_022445885.1_PDT001257465.1
GCA_029432465.1_ASM2943246v1
GCA_032299715.1_PDT001834782.1
GCA_025797445.1_ASM2579744v1
GCA_039577865.1_ASM3957786v1
GCA_029513115.1_PDT001675334.1
GCA_022123545.1_PDT001245081.1
GCA_039574385.1_ASM3957438v1
GCA_031329955.1_PDT001879081.1
GCA_021981635.1_PDT001008097.1
GCA_011742585.2_ASM1174258v2
GCA_017291775.1_ASM1729177v1
GCA_017902195.1_PDT001003239.1
GCA_023758805.1_PDT001324560.1
GCA_021140385.1_PDT001200398.1
GCA_028825665.1_ASM2882566v1
GCA_039681735.1_ASM3968173v1
GCA_027889155.1_ASM2788915v1
GCA_022326875.1_PDT000535701.1
GCA_034085135.1_ASM3408513v1
GCA_031611375.1_ASM3161137v1
GCA_033485495.1_ASM3348549v1
GCA_031015085.2_PDT001817651.2
GCA_033028545.2_PDT001953053.2
GCA_033034195.1_ASM3303419v1
GCA_012453325.1_PDT000589761.1
GCA_017134455.1_PDT000948704.1
GCA_032308755.1_PDT001833814.1
GCA_013011865.1_PDT000432054.1
GCA_008693265.1_ASM869326v1
GCA_031237065.2_PDT001874971.2
GCA_022161145.1_PDT001243449.1
GCA_022113535.1_PDT001245128.1
GCA_926498925.1_67694
GCA_029428095.1_ASM2942809v1
GCA_029844275.1_ASM2984427v1
GCA_004833105.1_ASM483310v1
GCA_022016755.1_PDT000948690.1
GCA_012299005.1_PDT000537203.1
GCA_022389685.3_PDT001253905.3
GCA_023405415.1_PDT001308177.1
GCA_039750015.1_ASM3975001v1
GCA_014946935.1_ASM1494693v1
GCA_021946035.1_PDT001025462.1
GCA_021937035.1_PDT001078611.1
GCA_022154285.1_PDT000858732.1
GCA_021898235.1_PDT001172776.1
GCA_032672105.1_ASM3267210v1
GCA_020540985.1_ASM2054098v1
GCA_021526185.1_PDT001225341.1
GCA_029903705.1_ASM2990370v1
GCA_040031115.1_PDT002184143.1
GCA_025875365.1_PDT001468093.1
GCA_031215045.2_PDT001876100.2
GCA_030195095.1_ASM3019509v1
GCA_026114835.1_ASM2611483v1
GCA_022007765.1_PDT000986886.1
GCA_032864495.2_PDT001707486.3
GCA_023563305.3_PDT001315728.3
GCA_025036565.1_PDT001386138.1
GCA_023452675.1_PDT001308150.1
GCA_021971055.3_PDT001019316.3
GCA_022152165.1_PDT001244744.1
GCA_025583245.1_ASM2558324v1
GCA_030294145.1_ASM3029414v1
GCA_021903855.3_PDT001157084.6
GCA_039578805.1_ASM3957880v1
GCA_014495325.1_ASM1449532v1
GCA_037451945.1_PDT002119330.1
GCA_022037135.1_PDT000898003.1
GCA_035081585.1_PDT002046035.1
GCA_017729055.1_PDT000986941.1
GCA_023825575.1_PDT001325915.1
GCA_031047735.1_PDT001725778.1
GCA_026367055.3_PDT001496494.3
GCA_023780805.1_PDT001325889.1
GCA_022208345.1_PDT000650093.1
GCA_023456465.1_PDT001307807.1
GCA_024419055.3_PDT001367701.3
GCA_022108155.1_PDT001244120.1
GCA_026223375.1_ASM2622337v1
GCA_022273875.1_PDT000433174.1
GCA_031657975.1_PDT001889651.1
GCA_012453125.1_PDT000589806.1
GCA_023042935.1_PDT001288170.1
GCA_036622775.1_PDT002078241.1
GCA_028655575.1_ASM2865557v1
GCA_002855465.1_ASM285546v1
GCA_015740705.3_PDT000903075.3
GCA_013416255.1_ASM1341625v1
GCA_026615485.1_ASM2661548v1
GCA_019258985.3_PDT001090222.3
GCA_013011985.1_PDT000432040.1
GCA_036763545.1_ASM3676354v1
GCA_015684215.3_PDT000725275.3
GCA_032635805.1_PDT001923298.1
GCA_963870465.1_ena-yuan-GCF_001292785.1
GCA_023787535.1_PDT001325545.1
GCA_024905455.3_PDT001395498.3
GCA_023925285.1_PDT001345540.1
GCA_022855245.1_ASM2285524v1
GCA_037095615.1_ASM3709561v1
GCA_022296355.1_PDT000423620.1
GCA_022186005.1_PDT000716575.1
GCA_030904985.1_PDT001694439.1
GCA_031624855.1_ASM3162485v1
GCA_029427985.1_ASM2942798v1
GCA_038311515.1_PDT002139744.1
GCA_022185545.1_PDT000716614.1
GCA_025036665.1_PDT001386133.1
GCA_036321375.1_ASM3632137v1
GCA_029511395.4_PDT001675335.4
GCA_022446285.1_PDT001257459.1
GCA_032310835.1_PDT001833649.1
GCA_022170065.1_PDT000814303.1
GCA_028825655.1_ASM2882565v1
GCA_024287635.2_PDT001360840.2
GCA_020292945.1_ASM2029294v1
GCA_036876565.1_PDT002086642.1
GCA_021814635.4_PDT001223223.5
GCA_022985925.1_PDT001286562.1
GCA_037936405.1_PDT002129727.1
GCA_031212345.2_PDT001876202.2
GCA_025778775.2_ASM2577877v2
GCA_032303755.1_PDT001834209.1
GCA_032305775.1_PDT001834042.1
GCA_023113955.3_PDT001293716.3
GCA_021372955.1_PDT001216495.1
GCA_032573575.1_PDT001811672.1
GCA_020168335.1_ASM2016833v1
GCA_025775915.3_PDT001456601.3
GCA_028544295.3_PDT001609356.3
GCA_021145145.1_PDT001201039.1
GCA_022995205.1_PDT001287271.1
GCA_016137205.1_ASM1613720v1
GCA_024263645.3_PDT001358515.3
GCA_900508105.1_19646_2_94
GCA_022161765.1_PDT001243383.1
GCA_039571925.1_ASM3957192v1
GCA_029087485.1_ASM2908748v1
GCA_023476425.1_ASM2347642v1
GCA_023344515.3_PDT001306054.3
GCA_032307975.1_PDT001833874.1
GCA_023757565.1_ASM2375756v1
GCA_027895575.1_PDT001557780.1
GCA_003007875.1_ASM300787v1
GCA_033147455.2_PDT001962541.2
GCA_033198695.1_PDT001836061.2
GCA_024474285.1_PDT001370432.1
GCA_032311135.1_PDT001833570.1
GCA_021837925.1_PDT001216482.1
GCA_030800525.1_PDT001705539.1
GCA_033487425.1_ASM3348742v1
GCA_025878745.1_PDT001467900.1
GCA_021897435.1_PDT001178220.1
GCA_036314285.1_ASM3631428v1
GCA_032747475.1_ASM3274747v1
GCA_011044845.1_ASM1104484v1
GCA_026063415.3_PDT001480821.3
GCA_030069385.1_ASM3006938v1
GCA_024012615.3_PDT001338065.4
GCA_022026095.1_PDT000929567.1
GCA_031731595.1_ASM3173159v1
GCA_021595605.1_PDT001230146.1
GCA_026688755.1_PDT001513337.1
GCA_032677845.1_ASM3267784v1
GCA_036763625.1_ASM3676362v1
GCA_022472515.1_PDT001257856.1
GCA_035779895.1_ASM3577989v1
GCA_022328105.1_PDT000535672.1
GCA_030381455.1_ASM3038145v1
GCA_023463935.1_PDT001307794.1
GCA_032308535.1_PDT001833837.1
GCA_025398915.1_ASM2539891v1
GCA_024583475.1_ASM2458347v1
GCA_023925475.1_PDT001345511.1
GCA_014775815.1_PDT000848625.1
GCA_023558175.3_PDT001315273.3
GCA_033486655.1_ASM3348665v1
GCA_029431235.1_ASM2943123v1
GCA_032308455.1_PDT001833841.1
GCA_026162015.1_ASM2616201v1
GCA_034398515.1_ASM3439851v1
GCA_032641545.1_PDT001810523.1
GCA_001894315.1_ASM189431v1
GCA_021773515.3_PDT001233313.3
GCA_023004295.1_ASM2300429v1
GCA_022352445.1_PDT001118302.2
GCA_018259935.1_PDT001018068.1
GCA_022115475.1_PDT001244507.1
GCA_036411935.1_PDT002072516.1
GCA_015693445.1_ASM1569344v1
GCA_031501485.1_PDT001708714.1
GCA_029310255.1_ASM2931025v1
GCA_031038155.2_PDT001717299.3
GCA_018072645.1_PDT001008061.1
GCA_009393645.1_ASM939364v1
GCA_026615275.1_ASM2661527v1
GCA_947390355.1_17-8104511_assembly
GCA_000807515.2_ASM80751v2
GCA_030189515.1_ASM3018951v1
GCA_900607545.1_kpneu010
GCA_022186925.1_PDT000715837.1
GCA_034262915.1_PDT002020847.1
GCA_038719565.1_ASM3871956v1
GCA_032864695.2_PDT001696606.3
GCA_004088295.1_ASM408829v1
GCA_025593195.1_PDT001442648.1
GCA_025456465.1_ASM2545646v1
GCA_032848805.2_PDT001947770.2
GCA_022038415.3_PDT000893780.3
GCA_032303815.1_PDT001834207.1
GCA_036249345.1_PDT002064906.1
GCA_947576745.1_NRZ-77489
GCA_029431575.1_ASM2943157v1
GCA_033033355.1_ASM3303335v1
GCA_036314125.1_ASM3631412v1
GCA_021372115.1_PDT001216484.1
GCA_025681755.1_PDT001452059.1
GCA_004014735.1_ASM401473v1
GCA_017901755.1_PDT001003286.1
GCA_036473115.1_PDT002067515.1
GCA_012289645.1_PDT000523066.1
GCA_022987985.1_PDT001286578.1
GCA_029088415.1_ASM2908841v1
GCA_031212565.2_PDT001876191.2
GCA_029432275.1_ASM2943227v1
GCA_027983945.1_ASM2798394v1
GCA_031375315.2_PDT001853180.2
GCA_017142995.3_PDT000947579.3
GCA_027891305.1_ASM2789130v1
GCA_947576075.1_NRZ-73421
GCA_019370825.1_ASM1937082v1
GCA_026619695.1_ASM2661969v1
GCA_039549035.1_PDT002156713.1
GCA_959613045.1_CRESA-KP343-220822_contigs_filtered.fa.gz
GCA_027888655.1_ASM2788865v1
GCA_022940945.1_PDT001283653.1
GCA_032743615.1_ASM3274361v1
GCA_021904235.1_PDT001216099.1
GCA_004830985.1_ASM483098v1
GCA_019228675.1_PDT001089187.1
GCA_034394215.1_ASM3439421v1
GCA_001267785.1_ASM126778v1
GCA_024934485.1_PDT001404047.1
GCA_018443555.1_ASM1844355v1
GCA_022204745.1_PDT000664544.1
GCA_002853195.1_ASM285319v1
GCA_029783015.1_ASM2978301v1
GCA_029374125.3_PDT001665485.3
GCA_032816465.1_ASM3281646v1
GCA_947576125.1_NRZ-76883a
GCA_039573045.1_ASM3957304v1
GCA_021943815.1_PDT001042187.1
GCA_031842565.2_PDT001836062.3
GCA_026719775.3_PDT001515168.3
GCA_032305095.1_PDT001834092.1
GCA_023064215.3_PDT001290935.3
GCA_032335785.1_ASM3233578v1
GCA_022328345.1_PDT000535640.1
GCA_036471515.1_PDT002067601.1
GCA_028825635.1_ASM2882563v1
GCA_032307215.1_PDT001833939.1
GCA_022881135.3_PDT001280633.3
GCA_040140485.1_ASM4014048v1
GCA_024273895.1_PDT001345523.1
GCA_015666635.1_ASM1566663v1
GCA_021985275.1_PDT001003227.1
GCA_026689195.1_PDT001513318.1
GCA_013135165.1_ASM1313516v1
GCA_033408835.1_PDT001749879.1
GCA_031214765.2_PDT001876113.2
GCA_036986735.1_ASM3698673v1
GCA_004320985.1_ASM432098v1
GCA_902155985.1_19506_1_105
GCA_028654995.1_ASM2865499v1
GCA_029480885.1_PDT001672884.1
GCA_929618865.1_cpe058
GCA_022109935.1_PDT001245037.1
GCA_031472115.1_PDT001749885.1
GCA_025244405.1_PDT001420023.1
GCA_033056615.1_PDT001758614.1
GCA_032158535.2_PDT001810495.2
GCA_025096465.1_PDT001411071.1
GCA_033056835.1_PDT001758602.1
GCA_032600645.2_PDT001925791.2
GCA_023545935.1_ASM2354593v1
GCA_024387645.1_ASM2438764v1
GCA_030286285.1_ASM3028628v1
GCA_029929685.1_ASM2992968v1
GCA_016481475.1_ASM1648147v1
GCA_029782745.1_ASM2978274v1
GCA_031212665.2_PDT001876186.2
GCA_003267985.1_ASM326798v1
GCA_024388705.1_ASM2438870v1
GCA_947576795.1_NRZ-77445
GCA_028061975.3_PDT001186627.3
GCA_029640365.1_PDT001683845.1
GCA_028092455.1_PDT001585463.1
GCA_032305035.1_PDT001834095.1
GCA_038405205.1_ASM3840520v1
GCA_025676585.2_ASM2567658v2
GCA_036281845.1_ASM3628184v1
GCA_001709275.1_ASM170927v1
GCA_032816185.1_ASM3281618v1
GCA_022156125.1_PDT001243975.1
GCA_032750595.1_PDT001940508.1
GCA_021906895.2_PDT001131151.2
GCA_027913355.1_ASM2791335v1
GCA_002202235.1_ASM220223v1
GCA_029905815.1_ASM2990581v1
GCA_022182265.1_PDT000725226.1
GCA_024514775.1_PDT001375177.1
GCA_019054395.1_ASM1905439v1
GCA_033726395.1_PDT001986259.1
GCA_026769495.1_ASM2676949v1
GCA_025794615.1_ASM2579461v1
GCA_022296755.1_PDT000423592.1
GCA_039582005.1_PDT002158471.1
GCA_019053735.1_ASM1905373v1
GCA_029310875.1_ASM2931087v1
GCA_024922405.3_PDT001409144.3
GCA_025683775.1_PDT001452043.1
GCA_036470355.1_PDT002067666.1
GCA_025876525.1_PDT001468021.1
GCA_021588585.1_PDT001221999.1
GCA_033034235.1_ASM3303423v1
GCA_033725635.1_PDT001986299.1
GCA_021987035.1_PDT001003112.1
GCA_022328225.1_PDT000535642.1
GCA_013015315.1_PDT000427696.1
GCA_026615555.1_ASM2661555v1
GCA_038405235.1_ASM3840523v1
GCA_034120285.1_ASM3412028v1
GCA_032300895.1_PDT001834683.1
GCA_004122505.1_ASM412250v1
GCA_032301025.1_PDT001834677.1
GCA_947576455.1_NRZ-77694a
GCA_023755205.1_ASM2375520v1
GCA_032257525.1_PDT001909940.1
GCA_030189415.1_ASM3018941v1
GCA_028095885.1_PDT001585368.1
GCA_019229635.1_PDT001089099.1
GCA_032306175.1_PDT001834010.1
GCA_024962485.3_PDT001391239.3
GCA_038149565.1_ASM3814956v1
GCA_031133945.2_PDT001707574.3
GCA_033201435.1_PDT001828849.2
GCA_039769575.1_ASM3976957v1
GCA_019054015.1_ASM1905401v1
GCA_012452245.1_PDT000589769.1
GCA_026887975.3_PDT001525311.3
GCA_022008835.1_PDT000986858.1
GCA_036321985.1_ASM3632198v1
GCA_014680945.1_PDT000435282.1
GCA_023273165.1_ASM2327316v1
GCA_028063235.1_PDT001165599.1
GCA_038424305.1_PDT002144062.1
GCA_030073625.1_ASM3007362v1
GCA_031204785.2_PDT001876399.2
GCA_029479495.1_PDT001673481.1
GCA_030191915.1_ASM3019191v1
GCA_033137645.2_PDT001961393.2
GCA_035016945.1_ASM3501694v1
GCA_024290535.1_PDT001360803.1
GCA_013778445.1_ASM1377844v1
GCA_038716405.1_ASM3871640v1
GCA_959610155.1_CRESA-KP146-220721_contigs_filtered.fa.gz
GCA_022294075.1_PDT000423752.1
GCA_030122475.1_ASM3012247v1
GCA_029492405.1_PDT001672905.1
GCA_016465135.1_PDT000927424.1
GCA_027608775.1_PDT001558098.1
GCA_021800325.1_PDT001227443.1
GCA_031782795.1_PDT001833680.2
GCA_024905915.3_PDT001395474.3
GCA_014655215.1_ASM1465521v1
GCA_021904875.1_PDT001141126.1
GCA_025035945.1_PDT001386193.1
GCA_033801585.1_ASM3380158v1
GCA_021936935.1_PDT001078617.1
GCA_023366375.1_PDT001308121.1
GCA_021492905.4_PDT001223564.5
GCA_036411875.1_PDT002072519.1
GCA_021898135.3_PDT001174156.3
GCA_026150825.1_PDT001476603.1
GCA_039577105.1_ASM3957710v1
GCA_031778865.1_PDT001834216.3
GCA_029846505.1_ASM2984650v1
GCA_031241295.1_PDT001874778.1
GCA_034363235.1_ASM3436323v1
GCA_025660575.1_ASM2566057v1
GCA_038446365.1_PDT002145493.1
GCA_013131455.1_ASM1313145v1
GCA_025711125.1_PDT001454152.1
GCA_031193375.1_ASM3119337v1
GCA_029429655.1_ASM2942965v1
GCA_002247375.1_ASM224737v1
GCA_009645345.1_ASM964534v1
GCA_014876925.1_ASM1487692v1
GCA_023367675.1_PDT001307964.1
GCA_029640685.1_PDT001683825.1
GCA_022802415.1_ASM2280241v1
GCA_028655035.1_ASM2865503v1
GCA_031780145.1_PDT001834020.3
GCA_021502855.1_ASM2150285v1
GCA_037122865.1_PDT002110995.1
GCA_016616195.1_ASM1661619v1
GCA_019927625.1_ASM1992762v1
GCA_021942255.1_PDT001042224.1
GCA_026240875.1_ASM2624087v1
GCA_039573185.1_ASM3957318v1
GCA_021980535.1_PDT001008116.1
GCA_032750095.1_PDT001940616.1
GCA_023755265.1_ASM2375526v1
GCA_023374185.1_ASM2337418v1
GCA_029643445.1_PDT001683918.1
GCA_029903735.1_ASM2990373v1
GCA_022294015.1_PDT000423754.1
GCA_022186155.1_PDT000716598.1
GCA_033252145.1_ASM3325214v1
GCA_034433055.1_PDT002032694.1
GCA_021777575.1_PDT001227841.1
GCA_025113665.1_PDT001410990.1
GCA_021704855.1_PDT001231868.1
GCA_019659265.1_PDT001110311.1
GCA_026354715.1_PDT001493213.1
GCA_023366295.1_PDT001308176.1
GCA_036470675.1_PDT002067648.1
GCA_031056415.1_PDT001870085.1
GCA_034438755.1_PDT002032640.1
GCA_023774615.1_PDT001325514.1
GCA_039677005.1_ASM3967700v1
GCA_028655495.1_ASM2865549v1
GCA_031340175.2_PDT001877710.2
GCA_030971965.1_ASM3097196v1
GCA_036036745.1_ASM3603674v1
GCA_024507075.1_PDT001376705.1
GCA_031209505.2_PDT001876290.2
GCA_036321435.1_ASM3632143v1
GCA_032864795.2_PDT001694475.3
GCA_024452305.1_PDT001370431.1
GCA_025077155.1_PDT001411351.1
GCA_023927665.1_PDT001345577.1
GCA_027610145.1_PDT001557932.1
GCA_963899175.1_ena-yuan-GCF_022406495.1
GCA_021953785.1_PDT001020413.1
GCA_022024655.2_PDT000932228.3
GCA_022055165.1_PDT000879592.1
GCA_031783255.1_PDT001833566.2
GCA_016482855.1_ASM1648285v1
GCA_030140465.1_ASM3014046v1
GCA_024757405.1_ASM2475740v1
GCA_032743715.1_ASM3274371v1
GCA_022006695.1_PDT000986912.1
GCA_031781085.1_PDT001833881.2
GCA_017901875.1_PDT001003271.1
GCA_020293765.1_ASM2029376v1
GCA_019735095.1_PDT001114958.1
[truncated: 22,664 more rows]

## Sheet: 2_mcr_13206
mcr_contig
GCA_036508215.1_ASM3650821v1
GCA_001022655.1_ASM102265v1
GCA_030736335.1_PDT001851029.1
GCA_010265245.1_PDT000572634.1
GCA_025404155.1_ASM2540415v1
GCA_015683755.1_PDT000538121.1
GCA_019367965.1_ASM1936796v1
GCA_026800235.1_ASM2680023v1
GCA_025900045.1_PDT001469893.1
GCA_030163245.1_ASM3016324v1
GCA_034534795.1_ASM3453479v1
GCA_025899765.1_PDT001469912.1
GCA_034028825.1_PDT002009015.1
GCA_019449305.1_ASM1944930v1
GCA_029447195.1_PDT001670991.1
GCA_003292235.1_ASM329223v1
GCA_025437235.1_ASM2543723v1
GCA_007765355.2_ASM776535v2
GCA_033899255.1_ASM3389925v1
GCA_028754195.1_ASM2875419v1
GCA_020181755.1_ASM2018175v1
GCA_029962325.1_ASM2996232v1
GCA_039682795.1_ASM3968279v1
GCA_033899435.1_ASM3389943v1
GCA_003183885.2_ASM318388v2
GCA_006243415.1_ASM624341v1
GCA_033486455.1_ASM3348645v1
GCA_001894585.1_ASM189458v1
GCA_013039385.1_PDT000417129.1
GCA_000483995.1_ASM48399v1
GCA_019492165.1_ASM1949216v1
GCA_018094765.1_ASM1809476v1
GCA_016067975.1_PDT000583281.1
GCA_029473805.1_PDT001673751.1
GCA_026801135.1_ASM2680113v1
GCA_026800135.1_ASM2680013v1
GCA_018441245.2_ASM1844124v2
GCA_029472745.1_PDT001673912.1
GCA_006390535.1_PDT000161148.3
GCA_028048675.1_PDT001581959.1
GCA_018447055.2_ASM1844705v2
GCA_029486565.1_PDT001673697.1
GCA_014892435.1_ASM1489243v1
GCA_022120845.1_PDT001244741.1
GCA_900603675.1_E0780
GCA_002237465.1_ASM223746v1
GCA_026925635.1_ASM2692563v1
GCA_017593495.1_ASM1759349v1
GCA_016418025.1_ASM1641802v1
GCA_016634155.1_ASM1663415v1
GCA_029014345.1_PDT001651193.1
GCA_016879775.1_ASM1687977v1
GCA_026480725.1_PDT001498681.1
GCA_007519085.1_PDT000472574.1
GCA_033902285.1_ASM3390228v1
GCA_024755505.1_ASM2475550v1
GCA_017044475.1_PDT000953872.1
GCA_036495925.1_ASM3649592v1
GCA_016774195.1_ASM1677419v1
GCA_017163075.1_ASM1716307v1
GCA_017676225.1_PDT000994643.1
GCA_002852065.1_ASM285206v1
GCA_008500185.1_PDT000339361.1
GCA_029483385.1_PDT001673899.1
GCA_017878095.1_PDT000998388.1
GCA_023804875.1_PDT001317632.2
GCA_027468165.1_PDT001549014.1
GCA_028616385.1_ASM2861638v1
GCA_008371475.1_PDT000582755.1
GCA_023370135.1_ASM2337013v1
GCA_018337415.1_PDT001023468.1
GCA_029840375.1_ASM2984037v1
GCA_028764875.1_ASM2876487v1
GCA_003010155.1_ASM301015v1
GCA_028759485.1_ASM2875948v1
GCA_018359945.1_ASM1835994v1
GCA_963890855.1_ena-yuan-GCF_016729405.1
GCA_033267205.1_PDT001965734.1
GCA_017784015.1_PDT000977990.1
GCA_035825435.1_ASM3582543v1
GCA_949281455.1_14F000712
GCA_009866945.3_ASM986694v3
GCA_007758315.1_PDT000101785.4
GCA_019957805.1_ASM1995780v1
GCA_007869925.1_PDT000550971.1
GCA_024672295.1_PDT001382016.1
GCA_025179305.1_PDT001415671.1
GCA_029471585.1_PDT001673599.1
GCA_018186195.1_PDT001014789.1
GCA_039575245.1_ASM3957524v1
GCA_029162745.1_PDT001160809.1
GCA_009625045.1_PDT000607228.1
GCA_029429065.1_PDT001670990.1
GCA_033408795.1_PDT001749882.1
GCA_001524995.1_ASM152499v1
GCA_020005485.1_ASM2000548v1
GCA_026018265.1_PDT001474880.1
GCA_036497105.1_ASM3649710v1
GCA_016734675.1_PDT000937709.1
GCA_006394595.1_PDT000306627.3
GCA_004282435.1_ASM428243v1
GCA_002283425.1_ASM228342v1
GCA_025898905.1_PDT001469979.1
GCA_031627355.1_ASM3162735v1
GCA_007760195.1_PDT000107282.4
GCA_035820775.1_ASM3582077v1
GCA_024674505.1_PDT001381872.1
GCA_026784805.1_PDT001519517.1
GCA_006758605.1_PDT000085919.4
GCA_035205165.1_ASM3520516v1
GCA_026317845.1_PDT001495321.1
GCA_004138245.1_ASM413824v1
GCA_024683715.1_PDT001381533.1
GCA_023535045.1_ASM2353504v1
GCA_025405415.1_ASM2540541v1
GCA_006389255.1_PDT000000452.4
GCA_001616895.1_ASM161689v1
GCA_006546435.1_ASM654643v1
GCA_021047825.1_PDT001196627.1
GCA_009109905.1_PDT000604996.1
GCA_013222095.1_ASM1322209v1
GCA_019012045.1_PDT001076121.1
GCA_903935965.1_ASM_IMP31
GCA_025050045.1_PDT001384796.1
GCA_001940485.1_ASM194048v1
GCA_026800095.1_ASM2680009v1
GCA_025486475.1_ASM2548647v1
GCA_024678125.1_ASM2467812v1
GCA_034303955.1_PDT002024517.1
GCA_026925345.1_ASM2692534v1
GCA_025154915.1_ASM2515491v1
GCA_032988675.1_PDT001951645.1
GCA_002936855.2_ASM293685v2
GCA_034531765.1_ASM3453176v1
GCA_022605045.1_PDT001268360.1
GCA_003966425.1_ASM396642v1
GCA_018455305.1_PDT000589472.2
GCA_026151855.1_PDT001483560.1
GCA_025259245.1_PDT001423664.1
GCA_902703305.1_21837_KR2728
GCA_900603265.1_75.56
GCA_023343575.1_PDT001306224.1
GCA_013039345.1_PDT000417109.1
GCA_947047405.1_B20311_assembly
GCA_032742355.1_ASM3274235v1
GCA_012063265.1_ASM1206326v1
GCA_015910365.1_ASM1591036v1
GCA_001242115.1_Salmonella_enterica_CVM_N45926_v1.0
GCA_021452405.1_PDT001221457.1
GCA_032659545.1_ASM3265954v1
GCA_000957595.1_ASM95759v1
GCA_025899345.1_PDT001469984.1
GCA_032193355.1_ASM3219335v1
GCA_032041935.1_PDT001835142.1
GCA_034532735.1_ASM3453273v1
GCA_016695985.1_PDT000937710.1
GCA_025157055.1_ASM2515705v1
GCA_019372365.1_ASM1937236v1
GCA_030161935.2_ASM3016193v2
GCA_021448625.1_PDT001221438.1
GCA_030184715.2_NA
GCA_917060205.1_FD01844285
GCA_006391855.1_PDT000245521.3
GCA_030346525.1_ASM3034652v1
GCA_900076195.1_11983_6_91
GCA_037881075.1_PDT002125600.1
GCA_003302905.1_ASM330290v1
GCA_900603205.1_70.08
GCA_013782005.1_ASM1378200v1
GCA_029454255.1_ASM2945425v1
GCA_022540305.1_ASM2254030v1
GCA_949281845.1_20F000380
GCA_020872195.1_PDT000808998.1
GCA_029447995.1_PDT001670939.1
GCA_010182725.1_PDT000343769.1
GCA_006523255.1_PDT000429609.1
GCA_016428075.1_ASM1642807v1
GCA_022430125.1_PDT001256019.1
GCA_016070715.1_PDT000533661.1
GCA_014731375.1_PDT000844321.1
GCA_003111785.1_ASM311178v1
GCA_014642205.1_PDT000838930.1
GCA_021697495.1_ASM2169749v1
GCA_029682445.1_PDT001543739.1
GCA_015286185.1_PDT000881716.1
GCA_018295105.1_PDT001018867.1
GCA_017749825.1_PDT000997881.1
GCA_003291655.1_ASM329165v1
GCA_003172065.1_ASM317206v1
GCA_023591465.1_PDT001317180.1
GCA_029477865.1_PDT001673978.1
GCA_022191405.1_PDT000715318.1
GCA_001886535.1_ASM188653v1
GCA_026924525.1_ASM2692452v1
GCA_019351095.1_ASM1935109v1
GCA_025155765.1_ASM2515576v1
GCA_030200235.1_ASM3020023v1
GCA_963877365.1_ena-yuan-GCF_002850695.3
GCA_932909715.1_Assembly262715
GCA_035202795.1_ASM3520279v1
GCA_029163205.1_PDT001160800.1
GCA_017593225.1_ASM1759322v1
GCA_025484085.1_ASM2548408v1
GCA_019373125.1_ASM1937312v1
GCA_003830815.1_ASM383081v1
GCA_026925315.1_ASM2692531v1
GCA_021457515.1_ASM2145751v1
GCA_031951505.1_PDT001838298.1
GCA_029318975.1_ASM2931897v1
GCA_008806095.1_ASM880609v1
GCA_025156375.1_ASM2515637v1
GCA_034533975.1_ASM3453397v1
GCA_029447455.1_PDT001670971.1
GCA_013697185.1_ASM1369718v1
GCA_017163155.1_ASM1716315v1
GCA_029470825.1_PDT001673638.1
GCA_021545705.1_ASM2154570v1
GCA_016081215.1_PDT000589964.1
GCA_006391735.1_PDT000245432.3
GCA_009599015.1_PDT000622977.1
GCA_003345435.1_ASM334543v1
GCA_027555485.1_PDT001552584.1
GCA_003830255.1_ASM383025v1
GCA_013514495.1_PDT000785967.1
GCA_028574075.1_PDT001611298.1
GCA_031539945.1_ASM3153994v1
GCA_018273405.1_ASM1827340v1
GCA_026800115.1_ASM2680011v1
GCA_023749445.1_ASM2374944v1
GCA_007759355.1_PDT000103262.4
GCA_029473745.1_PDT001673773.1
GCA_017298375.1_PDT000978011.1
GCA_037960125.1_PDT002130382.1
GCA_019436585.1_ASM1943658v1
GCA_018272245.1_ASM1827224v1
GCA_022541905.1_ASM2254190v1
GCA_025061415.1_ASM2506141v1
GCA_009823005.1_ASM982300v1
GCA_024755625.1_ASM2475562v1
GCA_025809895.1_PDT001463091.1
GCA_023535365.1_ASM2353536v1
GCA_027267755.1_PDT001543718.1
GCA_023154285.1_ASM2315428v1
GCA_009822265.1_ASM982226v1
GCA_026783735.1_PDT001519544.1
GCA_006681765.1_ASM668176v1
GCA_036697495.1_ASM3669749v1
GCA_006387745.1_PDT000003203.6
GCA_012502175.1_PDT000181819.2
GCA_031627055.1_ASM3162705v1
GCA_029359325.1_ASM2935932v1
GCA_014818425.1_PDT000850084.1
GCA_028758485.1_ASM2875848v1
GCA_024674465.1_PDT001381876.1
GCA_007686725.1_PDT000481510.1
GCA_943111575.1_2014LSAL04206
GCA_013707255.1_PDT000796153.1
GCA_024672895.1_PDT001381975.1
GCA_003858725.1_ASM385872v1
GCA_035831795.1_ASM3583179v1
GCA_002906925.1_ASM290692v1
GCA_018862255.1_ASM1886225v1
GCA_003290625.1_ASM329062v1
GCA_963894465.1_ena-yuan-GCF_019348695.1
GCA_003304375.1_ASM330437v1
GCA_020691485.1_PDT001165552.1
GCA_034531435.1_ASM3453143v1
GCA_010527335.1_PDT000277399.3
GCA_026922755.1_ASM2692275v1
GCA_022542655.1_ASM2254265v1
GCA_900603575.1_E0174
GCA_023675945.1_PDT001323440.1
GCA_022432955.1_PDT001256315.1
GCA_028557095.1_ASM2855709v1
GCA_032284625.1_PDT001911225.1
GCA_026309395.1_ASM2630939v1
GCA_031118715.1_ASM3111871v1
GCA_017782065.1_PDT000978254.1
GCA_026017565.1_PDT001474887.1
GCA_949361515.120-001
GCA_036626515.1_ASM3662651v1
GCA_024807595.1_ASM2480759v1
GCA_019008335.1_ASM1900833v1
GCA_026925165.1_ASM2692516v1
GCA_900075545.1_11983_6_17
GCA_007766035.1_PDT000269391.4
GCA_028756175.1_ASM2875617v1
GCA_033898965.1_ASM3389896v1
GCA_027920285.1_ASM2792028v1
GCA_010581445.1_PDT000277362.3
GCA_029446315.1_PDT001671027.1
GCA_030182795.2_NA
GCA_900093975.1_scaffolds_20160018
GCA_036506655.1_ASM3650665v1
GCA_031914045.1_PDT001899013.1
GCA_018598065.1_ASM1859806v1
GCA_900077055.1_12045_4_38
GCA_026309495.1_ASM2630949v1
GCA_002900255.1_ASM290025v1
GCA_007762995.1_PDT000123527.4
GCA_006931515.1_PDT000319961.1
GCA_022393675.1_PDT001254140.1
GCA_023600755.1_ASM2360075v1
GCA_032658745.1_ASM3265874v1
GCA_025900485.1_PDT001469920.1
GCA_019368845.1_ASM1936884v1
GCA_031669375.1_PDT001851525.1
GCA_900077065.1_12045_4_39
GCA_026167065.1_PDT001483591.1
GCA_020421575.1_ASM2042157v1
GCA_017594185.1_ASM1759418v1
GCA_016067095.1_PDT000583316.1
GCA_002270165.1_ASM227016v1
GCA_002115515.1_ASM211551v1
GCA_031513185.1_PDT001703561.1
GCA_024603955.1_PDT001378984.1
GCA_008917945.2_ASM891794v2
GCA_016740015.1_PDT000931138.1
GCA_036247265.1_ASM3624726v1
GCA_030442515.1_ASM3044251v1
GCA_012276635.1_ASM1227663v1
GCA_032856565.2_PDT001946626.2
GCA_025437195.1_ASM2543719v1
GCA_029428655.1_PDT001671110.1
GCA_023599665.1_ASM2359966v1
GCA_900603325.1_82.7
GCA_001687125.1_ASM168712v1
GCA_013077065.1_PDT000181803.2
GCA_017593145.1_ASM1759314v1
GCA_039571845.1_ASM3957184v1
GCA_002992005.1_ASM299200v1
GCA_024753705.1_ASM2475370v1
GCA_001478525.1_Salmonella_enterica_CVM_N41900-SQ_v1.0
GCA_020034875.1_ASM2003487v1
GCA_024680095.1_PDT001381629.1
GCA_006391835.1_PDT000244276.3
GCA_010731435.1_PDT000659176.1
GCA_946226815.1_26968_7_243
GCA_024672505.1_PDT001382018.1
GCA_024107535.1_ASM2410753v1
GCA_027353005.1_PDT001548639.1
GCA_025154215.1_ASM2515421v1
GCA_015898085.1_PDT000870174.2
GCA_006394615.1_PDT000305869.3
GCA_006391025.1_PDT000268772.3
GCA_017119085.1_ASM1711908v1
GCA_013094765.1_PDT000734967.1
GCA_028758375.1_ASM2875837v1
GCA_033899905.1_ASM3389990v1
GCA_006392405.1_PDT000265829.3
GCA_900558735.1_9716_2_51
GCA_001886555.1_ASM188655v1
GCA_004282265.1_ASM428226v1
GCA_031542305.1_ASM3154230v1
GCA_007741875.1_PDT000038175.4
GCA_029444235.1_PDT001671172.1
GCA_023098985.1_ASM2309898v1
GCA_019207055.1_ASM1920705v1
GCA_018027655.1_PDT000937635.1
GCA_015684655.1_PDT000538122.1
GCA_017787905.1_PDT000998095.1
GCA_017237775.1_PDT000939738.1
GCA_030763205.1_ASM3076320v1
GCA_003292315.1_ASM329231v1
GCA_023600585.1_ASM2360058v1
GCA_003009435.1_ASM300943v1
GCA_025877265.1_PDT001467979.1
GCA_015684595.1_PDT000712949.1
GCA_016805905.1_ASM1680590v1
GCA_016695535.1_PDT000937735.1
GCA_022547955.1_ASM2254795v1
GCA_012980395.1_PDT000626702.1
GCA_022260875.1_PDT000437068.1
GCA_007571405.1_ASM757140v1
GCA_014748485.1_PDT000844341.1
GCA_026926495.1_ASM2692649v1
GCA_003325055.1_ASM332505v1
GCA_003859235.1_ASM385923v1
GCA_002155015.2_ASM215501v2
GCA_019351255.1_ASM1935125v1
GCA_002247975.2_ASM224797v2
GCA_021719375.1_PDT001232470.1
GCA_900075655.1_11983_6_25
GCA_037815895.1_ASM3781589v1
GCA_031626015.1_PDT001854760.1
GCA_021452725.1_PDT001221464.1
GCA_025483585.1_ASM2548358v1
GCA_001276745.1_ASM127674v1
GCA_014334235.1_ASM1433423v1
GCA_004377895.1_ASM437789v1
GCA_033552875.1_PDT001977418.1
GCA_018273565.1_ASM1827356v1
GCA_007818565.1_PDT000108250.4
GCA_034536495.1_ASM3453649v1
GCA_021452765.1_PDT001221459.1
GCA_017593945.1_ASM1759394v1
GCA_029445695.1_PDT001671092.1
GCA_025999975.1_ASM2599997v1
GCA_015887025.1_PDT000899308.1
GCA_032660325.1_ASM3266032v1
GCA_019449175.1_ASM1944917v1
GCA_021594905.1_PDT001230171.1
GCA_019214985.1_PDT001089250.1
GCA_029447315.1_PDT001670982.1
GCA_018272435.1_ASM1827243v1
GCA_003303795.1_ASM330379v1
GCA_903936075.1_ASM_IMP51
GCA_030187195.1_ASM3018719v1
GCA_017047515.1_PDT000953711.1
GCA_007558435.1_ASM755843v1
GCA_023684485.1_PDT001323966.1
GCA_026735755.1_ASM2673575v1
GCA_019449195.1_ASM1944919v1
GCA_025483735.1_ASM2548373v1
GCA_008369005.1_ASM836900v1
GCA_026923425.1_ASM2692342v1
GCA_021460425.1_ASM2146042v1
GCA_023154675.1_ASM2315467v1
GCA_009848295.1_ASM984829v1
GCA_008061995.1_PDT000055807.2
GCA_026737655.1_ASM2673765v1
GCA_022547815.1_ASM2254781v1
GCA_029469605.1_PDT001673807.1
GCA_022546255.1_ASM2254625v1
GCA_900093965.1_scaffolds_20160014
GCA_015687375.1_ASM1568737v1
GCA_010582865.1_PDT000277392.3
GCA_030296195.1_ASM3029619v1
GCA_023330785.1_ASM2333078v1
GCA_026737665.1_ASM2673766v1
GCA_004218055.1_PDT000004003.3
GCA_019001865.1_PDT001075629.1
GCA_010398965.1_PDT000277401.3
GCA_026735835.1_ASM2673583v1
GCA_025280835.1_PDT001421659.1
GCA_035621095.1_ASM3562109v1
GCA_024613945.1_PDT001381753.1
GCA_021472705.1_PDT001222213.1
GCA_011998765.1_PDT000717545.1
GCA_005900225.1_PDT000187650.3
GCA_021647175.1_ASM2164717v1
GCA_012648255.1_PDT000672228.1
GCA_007766075.1_PDT000269395.4
GCA_024680235.1_PDT001381632.1
GCA_024683755.1_PDT001381526.1
GCA_011323255.1_PDT000692167.1
GCA_030813275.1_PDT001705003.1
GCA_002313125.1_ASM231312v1
GCA_016805885.1_ASM1680588v1
GCA_025675225.1_PDT001451377.1
GCA_000522185.2_ASM52218v2
GCA_905132915.1_TN5
GCA_007758675.1_PDT000101840.4
GCA_025818595.1_PDT001461996.1
GCA_014551535.1_PDT000834633.1
GCA_000820145.1_PRJEB7040
GCA_012618765.1_PDT000584539.3
GCA_024753885.1_ASM2475388v1
GCA_002769515.1_ASM276951v1
GCA_022972345.1_ASM2297234v1
GCA_025900065.1_PDT001470039.1
GCA_900604185.1_Ec12_497
GCA_024735225.1_ASM2473522v1
GCA_011165895.1_PDT000562891.1
GCA_025900145.1_PDT001470022.1
GCA_003401175.1_ASM340117v1
GCA_005899985.1_PDT000182976.3
GCA_032660025.1_ASM3266002v1
GCA_017593345.1_ASM1759334v1
GCA_009632915.1_PDT000534010.1
GCA_032285325.1_PDT001911234.1
GCA_031231825.1_PDT001875269.1
GCA_033947205.1_PDT001995850.1
GCA_019368395.1_ASM1936839v1
GCA_019054255.1_ASM1905425v1
GCA_016729785.1_ASM1672978v1
GCA_024430195.1_PDT001366430.1
GCA_015684435.1_PDT000538168.1
GCA_015898285.1_PDT000870119.2
GCA_037147495.1_ASM3714749v1
GCA_027259215.1_PDT001543746.1
GCA_003112045.1_ASM311204v1
GCA_902828625.1_221
GCA_017161845.1_ASM1716184v1
GCA_011420655.1_PDT000277346.3
GCA_030848165.1_ASM3084816v1
GCA_025317175.1_PDT001425509.1
GCA_002941545.1_ASM294154v1
GCA_016785485.1_ASM1678548v1
GCA_000957015.1_ASM95701v1
GCA_007589455.1_PDT000458639.1
GCA_034532695.1_ASM3453269v1
GCA_016912355.1_ASM1691235v1
GCA_026738705.1_ASM2673870v1
GCA_022431745.1_PDT001256064.1
GCA_029162365.1_PDT001160831.1
GCA_036500485.1_ASM3650048v1
GCA_023603085.1_PDT001317720.1
GCA_025900765.1_PDT001469886.1
GCA_006391935.1_PDT000245528.3
GCA_029445635.1_PDT001671101.1
GCA_025155675.1_ASM2515567v1
GCA_015885945.1_PDT000899290.1
GCA_022972185.1_ASM2297218v1
GCA_021356275.1_PDT001215738.1
GCA_026240695.1_ASM2624069v1
GCA_006392175.1_PDT000259512.3
GCA_031506405.1_PDT001704059.1
GCA_026738805.1_ASM2673880v1
GCA_033899755.1_ASM3389975v1
GCA_905397515.1_B31CTX1_s200c20x
GCA_006393035.1_PDT000279009.3
GCA_018193775.1_PDT001015141.1
GCA_006386615.1_PDT000035232.3
GCA_003292795.1_ASM329279v1
GCA_029472605.1_PDT001673957.1
GCA_022298175.1_PDT000423513.1
GCA_001867205.1_ASM186720v1
GCA_015892265.1_PDT000902329.1
GCA_026737415.1_ASM2673741v1
GCA_019370185.1_ASM1937018v1
GCA_025487425.1_ASM2548742v1
GCA_008372875.1_PDT000582846.1
GCA_017677055.1_PDT000994590.1
GCA_022503485.1_PDT001261616.1
GCA_003303475.1_ASM330347v1
GCA_023600745.1_ASM2360074v1
GCA_026926615.1_ASM2692661v1
GCA_007237355.1_PDT000336549.1
GCA_011337485.1_PDT000672590.1
GCA_003829765.1_ASM382976v1
GCA_018186475.1_PDT001015123.1
GCA_900557965.1_9776_7_45
GCA_009664025.1_ASM966402v1
GCA_020782525.1_ASM2078252v1
GCA_025195065.1_ASM2519506v1
GCA_902499985.1_BB1428_assembly_illumina
GCA_003795505.1_ASM379550v1
GCA_002941785.1_ASM294178v1
GCA_000750225.1_ASM75022v1
GCA_016067935.1_PDT000583322.1
GCA_025902545.1_PDT001469787.1
GCA_029487045.1_PDT001673632.1
GCA_013569335.1_PDT000781196.1
GCA_024497795.1_ASM2449779v1
GCA_026924575.1_ASM2692457v1
GCA_006695965.1_PDT000135095.4
GCA_009821175.1_ASM982117v1
GCA_003120635.1_ASM312063v1
GCA_036247225.1_ASM3624722v1
GCA_025375035.1_PDT001428597.1
GCA_029444735.1_PDT001671156.1
GCA_026166585.1_PDT001483613.1
GCA_032149845.1_PDT001906950.1
GCA_917053095.1_FD01542817
GCA_025157275.1_ASM2515727v1
GCA_010260875.1_PDT000448112.1
GCA_035825595.1_ASM3582559v1
GCA_032993705.1_PDT001951356.1
GCA_009637835.1_PDT000606850.1
GCA_016133875.1_PDT000918088.1
GCA_032373175.1_ASM3237317v1
GCA_016879765.1_ASM1687976v1
GCA_034538735.1_ASM3453873v1
GCA_005900265.1_PDT000201025.4
GCA_031118875.1_ASM3111887v1
GCA_014687285.1_PDT000841137.1
GCA_021856125.1_PDT001236136.1
GCA_025156195.1_ASM2515619v1
GCA_022972875.1_ASM2297287v1
GCA_030208175.1_ASM3020817v1
GCA_003829845.1_ASM382984v1
GCA_006390015.1_PDT000098870.3
GCA_005390385.1_ASM539038v1
GCA_019957285.1_ASM1995728v1
GCA_026114445.1_ASM2611444v1
GCA_035206145.1_ASM3520614v1
GCA_008693705.1_ASM869370v1
GCA_029163145.1_PDT001160799.1
GCA_021285385.1_ASM2128538v1
GCA_013791365.1_PDT000750304.1
GCA_002936835.2_ASM293683v2
GCA_007246305.1_PDT000339109.1
GCA_027259195.1_PDT001543753.1
GCA_033486515.1_ASM3348651v1
GCA_026927715.1_ASM2692771v1
GCA_013038165.1_PDT000417177.1
GCA_007844485.1_ASM784448v1
GCA_006390355.1_PDT000125151.3
GCA_028557035.1_ASM2855703v1
GCA_905397305.1_B7CTX_s200c20x
GCA_038095315.1_PDT002137377.1
GCA_017675745.1_PDT000994688.1
GCA_024754735.1_ASM2475473v1
GCA_024364965.1_ASM2436496v1
GCA_034541615.1_ASM3454161v1
GCA_032192235.1_ASM3219223v1
GCA_029946315.1_ASM2994631v1
GCA_011812785.1_ASM1181278v1
GCA_020034985.1_ASM2003498v1
GCA_017804775.1_PDT000998345.1
GCA_007993675.2_ASM799367v2
GCA_021796995.1_PDT001227477.1
GCA_902499955.1_BB1411_assembly_illumina
GCA_002896405.1_ASM289640v1
GCA_031627635.1_ASM3162763v1
GCA_036247145.1_ASM3624714v1
GCA_902500105.1_BB1431_assembly_illumina
GCA_023535425.1_ASM2353542v1
GCA_022970975.1_ASM2297097v1
GCA_035202595.1_ASM3520259v1
GCA_006016875.1_PDT000054420.3
GCA_014329385.1_ASM1432938v1
GCA_003009135.1_ASM300913v1
GCA_029473775.1_PDT001673765.1
GCA_000783255.1_ASM78325v1
GCA_000957765.1_ASM95776v1
GCA_030184755.2_NA
GCA_038380105.1_ASM3838010v1
GCA_021612595.1_PDT001230298.1
GCA_020422165.1_ASM2042216v1
GCA_024614545.1_PDT001381792.1
GCA_025254405.1_PDT001423787.1
GCA_019077085.1_PDT001079532.1
GCA_006392495.1_PDT000268172.3
GCA_008376685.1_PDT000582927.1
GCA_018109035.1_ASM1810903v1
GCA_017161785.1_ASM1716178v1
GCA_010826025.1_PDT000643580.1
GCA_024612295.1_PDT001381566.1
GCA_029486625.1_PDT001673691.1
GCA_036346665.1_ASM3634666v1
GCA_039683655.1_ASM3968365v1
GCA_017162915.1_ASM1716291v1
GCA_900076205.1_11983_6_92
GCA_038524165.1_ASM3852416v1
GCA_023601205.1_PDT001316583.1
GCA_015681995.1_PDT000893450.1
GCA_038075135.1_ASM3807513v1
GCA_003831055.1_ASM383105v1
GCA_900075415.1_11983_6_3
GCA_019776825.1_PDT001117106.1
GCA_020168675.1_ASM2016867v1
GCA_023482885.1_ASM2348288v1
GCA_018036445.1_PDT000893417.1
GCA_029946425.1_ASM2994642v1
GCA_021284795.1_ASM2128479v1
GCA_003316315.1_ASM331631v1
GCA_007271965.1_PDT000347589.1
GCA_013414255.1_ASM1341425v1
GCA_016428485.1_ASM1642848v1
GCA_018177995.1_PDT001014339.1
GCA_025052095.1_PDT001384696.1
GCA_019458665.1_ASM1945866v1
GCA_025900945.1_PDT001469871.1
GCA_003292075.1_ASM329207v1
GCA_026926165.1_ASM2692616v1
GCA_031914125.1_PDT001899007.1
GCA_026074235.1_ASM2607423v1
GCA_019210055.1_PDT001088958.1
GCA_026651385.1_ASM2665138v1
GCA_905132905.1_TN10
GCA_019449015.1_ASM1944901v1
GCA_003785745.1_PDT000400412.1
GCA_014324385.1_ASM1432438v1
GCA_005439795.1_PDT000356709.1
GCA_019457965.1_ASM1945796v1
GCA_030208115.1_ASM3020811v1
GCA_900156555.1_RCEC007_PRJEB11777_wgs.embl.gz
GCA_026784485.1_PDT001519516.1
GCA_963882945.1_ena-yuan-GCF_006246345.1
GCA_002951525.1_ASM295152v1
GCA_017148055.1_PDT000947279.1
GCA_023094655.1_ASM2309465v1
GCA_018085065.1_PDT000729732.1
GCA_026737135.1_ASM2673713v1
GCA_963880155.1_ena-yuan-GCF_003432465.1
GCA_039665715.1_PDT002168325.1
GCA_016774895.1_1585H
GCA_029444975.1_PDT001671140.1
GCA_012625965.1_PDT000584540.1
GCA_036916495.1_ASM3691649v1
GCA_021452825.1_PDT001221453.1
GCA_025902605.1_PDT001470001.1
GCA_016633725.1_ASM1663372v1
GCA_006296875.1_PDT000056883.3
GCA_032993665.1_PDT001951357.1
GCA_016620495.1_ASM1662049v1
GCA_022607705.1_ASM2260770v1
GCA_019370065.1_ASM1937006v1
GCA_022518105.1_PDT001259983.1
GCA_030386305.1_ASM3038630v1
GCA_005900345.1_PDT000294282.3
GCA_023595265.1_PDT001316584.1
GCA_024614905.1_PDT001383442.1
GCA_017749065.1_PDT000997919.1
GCA_035204625.1_ASM3520462v1
GCA_027468145.1_PDT001549004.1
GCA_022972225.1_ASM2297222v1
GCA_023599015.1_ASM2359901v1
GCA_016695515.1_PDT000937734.1
GCA_900558415.1_9664_8_8
GCA_036409415.1_ASM3640941v1
GCA_029487225.1_PDT001673590.1
GCA_015684015.1_PDT000538098.1
GCA_003291695.1_ASM329169v1
GCA_007760215.1_PDT000107365.8
GCA_013038825.1_PDT000417148.1
GCA_022541655.1_ASM2254165v1
GCA_021448665.1_PDT001221435.1
GCA_007389005.1_PDT000428363.1
GCA_034738555.1_ASM3473855v1
GCA_007765685.1_PDT000247016.4
GCA_023754845.1_ASM2375484v1
GCA_010581565.1_PDT000277363.3
GCA_017781125.1_PDT000978299.1
GCA_029445575.1_PDT001671099.1
GCA_022835875.1_ASM2283587v1
GCA_024674075.1_PDT001381904.1
GCA_001060045.1_ASM106004v1
GCA_037285565.1_ASM3728556v1
GCA_003312565.1_ASM331256v1
GCA_022547935.1_ASM2254793v1
GCA_907275035.1_P15_C34
GCA_029470325.1_PDT001673919.1
GCA_016695705.1_PDT000937729.1
GCA_004024095.1_ASM402409v1
GCA_029445955.1_PDT001671071.1
GCA_014902605.1_ASM1490260v1
GCA_022974595.1_ASM2297459v1
GCA_943066355.1_04CEB761SAL
GCA_026115305.1_ASM2611530v1
GCA_025115105.1_PDT001214439.2
GCA_022429045.1_PDT001255917.1
GCA_018273905.1_ASM1827390v1
GCA_024674155.1_PDT001381902.1
GCA_019449035.1_ASM1944903v1
GCA_006394555.1_PDT000308453.3
GCA_900076475.1_12045_5_80
GCA_032496065.1_PDT001920118.1
GCA_037150375.1_ASM3715037v1
GCA_003429945.1_ASM342994v1
GCA_006394515.1_PDT000303792.3
GCA_917063895.1_FD01845718
GCA_003830895.1_ASM383089v1
GCA_003265585.1_ASM326558v1
GCA_010512035.1_PDT000277485.2
GCA_032661845.1_ASM3266184v1
GCA_006016795.1_PDT000052948.3
GCA_039578145.1_ASM3957814v1
GCA_034981625.1_PDT002044648.1
GCA_907163195.1_AUSMDU00027951
GCA_028932425.1_PDT001649559.1
GCA_032991765.1_PDT001951472.1
GCA_002216905.1_ASM221690v1
GCA_019428725.1_ASM1942872v1
GCA_030161975.1_ASM3016197v1
GCA_028758245.1_ASM2875824v1
GCA_028557235.1_ASM2855723v1
GCA_002992105.1_ASM299210v1
GCA_028759635.1_ASM2875963v1
GCA_002941645.1_ASM294164v1
GCA_900156325.1_IMG-taxon_2708742462_annotated_assembly
GCA_016774285.1_ASM1677428v1
GCA_013477825.1_PDT000793935.1
GCA_013261975.1_ASM1326197v1
GCA_025902405.1_PDT001469864.1
GCA_028670955.1_PDT001617367.1
GCA_029483665.1_PDT001673854.1
GCA_007762055.1_PDT000119820.4
GCA_900603185.1_539
GCA_029768625.1_PDT001354648.1
GCA_029445855.1_PDT001671077.1
GCA_007819505.1_PDT000263684.4
GCA_023099465.1_ASM2309946v1
GCA_017786055.1_PDT000977168.1
GCA_038373785.1_ASM3837378v1
GCA_015897285.1_PDT000870306.2
GCA_019859225.1_PDT001121764.1
GCA_025157235.1_ASM2515723v1
GCA_014169715.1_ASM1416971v1
GCA_024293295.1_PDT001360577.1
GCA_015681205.1_PDT000893449.1
GCA_000958225.1_ASM95822v1
GCA_003291935.1_ASM329193v1
GCA_949281425.1_14F000803
GCA_025156615.1_ASM2515661v1
GCA_020782595.1_ASM2078259v1
GCA_021130925.1_ASM2113092v1
GCA_036247785.1_ASM3624778v1
GCA_021394545.1_ASM2139454v1
GCA_020359305.1_PDT001146077.1
GCA_014901945.1_ASM1490194v1
GCA_002091095.1_ASM209109v1
GCA_021127775.1_PDT001199569.1
GCA_010581345.1_PDT000277495.2
GCA_949281705.1_14F000968
GCA_021469305.1_PDT001222206.1
GCA_022527945.1_PDT001260528.1
GCA_003067295.1_ASM306729v1
GCA_032315775.1_PDT001912274.1
GCA_002785655.1_ASM278565v1
GCA_019733115.1_ASM1973311v1
GCA_005900425.1_PDT000309192.3
GCA_002941285.1_ASM294128v1
GCA_022547575.1_ASM2254757v1
GCA_024895235.1_ASM2489523v1
GCA_006387335.1_PDT000047652.3
GCA_019460045.1_ASM1946004v1
GCA_029680125.1_PDT001665796.1
GCA_018337335.1_PDT001023473.1
GCA_017570625.1_ASM1757062v1
GCA_022433235.1_PDT001256316.1
GCA_012039895.1_PDT000718798.1
GCA_033199175.1_PDT001835141.2
GCA_011812865.1_ASM1181286v1
GCA_019370795.1_ASM1937079v1
GCA_023535395.1_ASM2353539v1
GCA_029442495.1_PDT001671133.1
GCA_007730705.1_PDT000547987.1
GCA_032662305.1_ASM3266230v1
GCA_002278115.2_ASM227811v2
GCA_029682465.1_PDT001543741.1
GCA_034492765.1_ASM3449276v1
GCA_032659145.1_ASM3265914v1
GCA_028759465.1_ASM2875946v1
GCA_022633235.1_PDT001271403.1
GCA_029344105.1_PDT001665806.1
GCA_022158145.1_PDT001243778.1
GCA_020034955.1_ASM2003495v1
GCA_015861965.1_PDT000901853.1
GCA_021735805.1_ASM2173580v1
GCA_039577865.1_ASM3957786v1
GCA_024612825.1_PDT001381885.1
GCA_007758915.1_PDT000102043.4
GCA_003896135.1_PDT000382611.1
GCA_013021285.1_PDT000651127.1
GCA_024676145.1_PDT001381737.1
GCA_012973785.1_PDT000730334.1
GCA_023593125.1_PDT001317262.1
GCA_024971875.1_ASM2497187v1
GCA_005729715.1_PDT000455347.1
GCA_016081325.1_PDT000589839.1
GCA_021472645.1_PDT001222216.1
GCA_016820435.1_ASM1682043v1
GCA_032742155.1_ASM3274215v1
GCA_023535205.1_ASM2353520v1
GCA_017593485.1_ASM1759348v1
GCA_015910285.1_ASM1591028v1
GCA_018272685.1_ASM1827268v1
GCA_032658205.1_ASM3265820v1
GCA_020281985.1_ASM2028198v1
GCA_026533775.1_PDT001505269.1
GCA_032660295.1_ASM3266029v1
GCA_013772305.1_PDT000754307.1
GCA_016410845.1_ASM1641084v1
GCA_003292405.1_ASM329240v1
GCA_013027825.1_PDT000636238.1
GCA_024672525.1_PDT001382006.1
GCA_020215475.1_ASM2021547v1
GCA_016728985.1_ASM1672898v1
GCA_022546445.1_ASM2254644v1
GCA_024385905.1_ASM2438590v1
GCA_029446695.1_PDT001671026.1
GCA_019012005.1_PDT001076092.1
GCA_001471255.1_SMART_1141.v1
GCA_900242515.1_STY6
GCA_002208285.1_ASM220828v1
GCA_010561345.1_PDT000277357.3
GCA_028759625.1_ASM2875962v1
GCA_963899485.1_ena-yuan-GCF_022546715.1
GCA_032192715.1_ASM3219271v1
GCA_027557305.1_PDT001552494.1
GCA_029682305.1_PDT001543786.1
GCA_025155125.1_ASM2515512v1
GCA_013039245.1_PDT000417133.1
GCA_023462695.1_PDT001297948.1
GCA_016428015.1_ASM1642801v1
GCA_006695665.1_PDT000085730.4
GCA_015892165.1_PDT000902693.1
GCA_025405335.1_ASM2540533v1
GCA_012618795.1_PDT000584534.3
GCA_018272645.1_ASM1827264v1
GCA_027557265.1_PDT001552496.1
GCA_024612965.1_PDT001381656.1
GCA_016408685.1_ASM1640868v1
GCA_007759915.1_PDT000104699.4
GCA_025155195.1_ASM2515519v1
GCA_020418675.1_ASM2041867v1
GCA_018415975.1_ASM1841597v1
GCA_016633915.1_ASM1663391v1
GCA_021697035.1_ASM2169703v1
GCA_019374175.1_ASM1937417v1
GCA_028038295.1_PDT001581965.1
GCA_036497705.1_ASM3649770v1
GCA_014839605.1_ASM1483960v1
GCA_021650625.1_ASM2165062v1
GCA_017781105.1_PDT000978300.1
GCA_032140145.1_53264
GCA_023340175.1_PDT001306210.1
GCA_024676615.1_PDT001381705.1
GCA_034540435.1_ASM3454043v1
GCA_007819265.1_PDT000237244.4
GCA_021939035.1_PDT001056447.1
GCA_024675935.1_PDT001381749.1
GCA_018273545.1_ASM1827354v1
GCA_917064425.1_FD01845699
GCA_014221775.1_PDT000814236.1
GCA_021599505.1_PDT001230181.1
GCA_031674115.1_PDT001851284.1
GCA_003292895.1_ASM329289v1
GCA_030177395.1_ASM3017739v1
GCA_006389975.1_PDT000096609.3
GCA_022546155.1_ASM2254615v1
GCA_026927865.1_ASM2692786v1
GCA_003869215.1_PDT000003931.9
GCA_028039775.1_PDT001581977.1
GCA_040111085.1_PDT002192154.1
GCA_036731585.1_ASM3673158v1
GCA_023600135.1_ASM2360013v1
GCA_017163265.1_ASM1716326v1
GCA_003172275.1_ASM317227v1
GCA_015888205.3_PDT000899045.3
GCA_022540195.1_ASM2254019v1
GCA_028584355.1_PDT001611985.1
GCA_002157815.1_ASM215781v1
GCA_016913515.1_ASM1691351v1
GCA_036423375.1_PDT002072797.1
GCA_029162765.1_PDT001160808.1
GCA_023749135.1_ASM2374913v1
GCA_014206555.1_PDT000809883.1
GCA_032660105.1_ASM3266010v1
GCA_032999365.1_PDT001765497.1
GCA_002093675.1_ASM209367v1
GCA_017675965.1_PDT000994661.1
GCA_017910675.1_PDT001002406.1
GCA_017592985.1_ASM1759298v1
GCA_036246425.1_ASM3624642v1
GCA_013873945.1_ASM1387394v1
GCA_026480625.1_PDT001498689.1
GCA_034541695.1_ASM3454169v1
GCA_029345665.1_PDT001665661.1
GCA_006523375.1_PDT000430235.1
GCA_015294125.1_PDT000794586.1
GCA_022540705.1_ASM2254070v1
GCA_029470885.1_PDT001673631.1
GCA_019348745.1_ASM1934874v1
GCA_018274265.1_ASM1827426v1
GCA_008370635.1_ASM837063v1
GCA_024983095.1_PDT001389944.1
GCA_021088255.1_PDT001197515.1
GCA_023606725.1_ASM2360672v1
GCA_012885585.1_PDT000720771.1
GCA_026922995.1_ASM2692299v1
GCA_020168695.1_ASM2016869v1
GCA_034860785.1_ASM3486078v1
GCA_001894625.1_ASM189462v1
GCA_900603465.1_E0049
GCA_003830325.1_ASM383032v1
GCA_018273205.1_ASM1827320v1
GCA_020872295.1_PDT000715256.1
GCA_003290685.1_ASM329068v1
GCA_021583515.1_PDT001229997.1
GCA_001717755.1_ASM171775v1
GCA_026115425.1_ASM2611542v1
GCA_020315875.1_PDT000481315.2
GCA_007766185.1_PDT000269437.4
GCA_025926215.1_PDT001471684.1
GCA_002977765.1_ASM297776v1
GCA_024451465.1_ASM2445146v1
GCA_029446095.1_PDT001671060.1
GCA_030185575.1_ASM3018557v1
GCA_031118815.1_ASM3111881v1
GCA_029368385.1_PDT001665836.1
GCA_025127595.1_ASM2512759v1
GCA_025452455.1_PDT001434830.1
GCA_026924665.1_ASM2692466v1
GCA_917110885.1_FD01848718
GCA_002283535.1_ASM228353v1
GCA_035204325.1_ASM3520432v1
GCA_016416605.1_ASM1641660v1
GCA_021088205.1_PDT001197519.1
GCA_022969535.1_ASM2296953v1
GCA_021472585.1_PDT001222217.1
GCA_917051335.1_FD01542880
GCA_029483445.1_PDT001673889.1
GCA_005733475.1_PDT000463917.1
GCA_036951185.1_ASM3695118v1
GCA_022974675.1_ASM2297467v1
GCA_900603595.1_E0433
GCA_007908985.1_PDT000435041.1
GCA_009632755.1_PDT000534008.1
GCA_034534935.1_ASM3453493v1
GCA_025283755.1_PDT001421493.1
GCA_032526695.1_PDT001816411.1
GCA_026017585.1_PDT001474882.1
GCA_026152435.1_PDT001483532.1
GCA_003265545.1_ASM326554v1
GCA_013815125.1_PDT000747525.1
GCA_030163165.1_ASM3016316v1
GCA_017593365.1_ASM1759336v1
GCA_009822805.1_ASM982280v1
GCA_003010075.1_ASM301007v1
GCA_003301735.1_ASM330173v1
GCA_026009655.1_ASM2600965v1
GCA_025899605.1_PDT001469951.1
GCA_019800265.1_ASM1980026v1
GCA_003830385.1_ASM383038v1
GCA_016088825.1_PDT000136536.2
GCA_012400005.1_PDT000584529.1
GCA_034837275.1_PDT002043330.1
GCA_028037655.1_PDT001576951.1
GCA_017789145.1_PDT000998087.1
GCA_021608355.1_ASM2160835v1
GCA_029446455.1_PDT001671058.1
GCA_903936225.1_ASM_IMP73
GCA_006391315.1_PDT000184877.3
GCA_025043335.1_PDT001385243.1
GCA_007763175.1_PDT000125723.4
GCA_006695485.1_PDT000139760.4
GCA_030185075.1_ASM3018507v1
GCA_022546335.1_ASM2254633v1
GCA_018194055.1_PDT001015119.1
GCA_006633565.1_PDT000135169.4
GCA_030184495.1_ASM3018449v1
GCA_007762135.1_PDT000120758.4
GCA_017675925.1_PDT000994664.1
GCA_023580895.1_PDT001317572.1
GCA_029835705.1_ASM2983570v1
GCA_022445605.3_PDT001257402.3
GCA_031933005.1_PDT001839784.1
GCA_023330745.1_ASM2333074v1
GCA_026738415.1_ASM2673841v1
GCA_036246985.1_ASM3624698v1
GCA_025971905.1_PDT001474520.1
GCA_004182295.1_PDT000333581.1
GCA_023752745.1_ASM2375274v1
GCA_019972695.1_ASM1997269v1
GCA_021877675.1_PDT001197529.1
GCA_007762895.1_PDT000123170.4
GCA_009930525.1_ASM993052v1
GCA_025436995.1_ASM2543699v1
GCA_025043995.1_PDT001385185.1
GCA_006695985.1_PDT000134915.4
GCA_029447375.1_PDT001670978.1
GCA_030026685.1_ASM3002668v1
GCA_030162095.1_ASM3016209v1
GCA_003290845.1_ASM329084v1
GCA_028756545.1_ASM2875654v1
GCA_903936385.1_ASM_IMP90
GCA_029442655.1_PDT001671081.1
GCA_026800315.1_ASM2680031v1
GCA_025485355.1_ASM2548535v1
GCA_031341635.1_PDT001877112.1
GCA_016428335.1_ASM1642833v1
GCA_011996085.1_ASM1199608v1
GCA_037546645.1_ASM3754664v1
GCA_034540315.1_ASM3454031v1
GCA_037146455.1_ASM3714645v1
GCA_007908225.1_PDT000128354.4
GCA_036908955.1_ASM3690895v1
GCA_029447535.1_PDT001670969.1
GCA_008931625.1_ASM893162v1
GCA_005396845.1_ASM539684v1
GCA_015886345.1_PDT000899301.1
GCA_022541795.1_ASM2254179v1
GCA_024612985.1_PDT001381621.1
GCA_900603705.1_E0791
GCA_025795225.1_ASM2579522v1
GCA_025899185.1_PDT001470023.1
GCA_033684185.1_ASM3368418v1
GCA_010778195.1_PDT000277352.3
GCA_006015735.1_PDT000057893.3
GCA_003302045.1_ASM330204v1
GCA_029473345.1_PDT001673933.1
GCA_003030125.1_ASM303012v1
GCA_905397525.1_Bb20CTX_s200c20x
GCA_001902165.1_ASM190216v1
GCA_003400045.2_ASM340004v2
GCA_016740235.1_PDT000931134.1
GCA_019368725.1_ASM1936872v1
GCA_017675935.1_PDT000994662.1
GCA_003009275.1_ASM300927v1
GCA_030442455.1_ASM3044245v1
GCA_034534835.1_ASM3453483v1
GCA_030162015.2_ASM3016201v2
GCA_022188825.1_PDT000715468.1
GCA_031922325.1_PDT001899027.1
GCA_017237755.1_PDT000939740.1
GCA_002834265.1_ASM283426v1
GCA_036991065.1_ASM3699106v1
GCA_026009875.1_ASM2600987v1
GCA_023752105.1_ASM2375210v1
GCA_032670825.1_ASM3267082v1
GCA_032284565.1_PDT001911242.1
GCA_013624385.1_ASM1362438v1
GCA_002769275.1_ASM276927v1
GCA_005809745.1_PDT000412665.1
GCA_034861065.1_ASM3486106v1
GCA_034534695.1_ASM3453469v1
GCA_036246605.1_ASM3624660v1
GCA_026723565.1_PDT001514927.1
GCA_039577965.1_ASM3957796v1
GCA_012651625.1_PDT000672216.1
GCA_025488505.1_ASM2548850v1
GCA_032599005.1_53129
GCA_001526005.1_ASM152600v1
GCA_018441285.1_ASM1844128v1
GCA_022547565.1_ASM2254756v1
GCA_023330705.1_ASM2333070v1
GCA_021117465.1_PDT001175269.1
GCA_019436515.1_ASM1943651v1
GCA_031688325.1_PDT001848945.1
GCA_024687565.1_PDT001381396.1
GCA_032646265.1_PDT001926876.1
GCA_011527205.1_PDT000637153.1
GCA_017785855.1_PDT000998074.1
GCA_038435405.1_ASM3843540v1
GCA_029163445.1_PDT001160786.1
GCA_003058425.1_ASM305842v1
GCA_951423045.1_ECO707-22
GCA_026926905.1_ASM2692690v1
GCA_024528945.1_PDT001372429.1
GCA_021285525.1_ASM2128552v1
GCA_025899685.1_PDT001469937.1
GCA_018281925.1_PDT001018328.1
GCA_019367895.1_ASM1936789v1
GCA_007367205.1_PDT000414643.1
GCA_004011395.2_ASM401139v2
GCA_036923875.1_ASM3692387v1
GCA_001604835.1_ASM160483v1
GCA_036697155.1_ASM3669715v1
GCA_021961445.1_PDT001020039.1
GCA_017676005.1_PDT000994660.1
GCA_020690885.1_PDT001165583.1
GCA_032659715.1_ASM3265971v1
GCA_003304275.1_ASM330427v1
GCA_018279125.1_ASM1827912v1
GCA_029445975.1_PDT001671074.1
GCA_018038145.1_PDT000882007.1
GCA_025901545.1_PDT001469852.1
GCA_022975335.1_ASM2297533v1
GCA_943733225.1_ec_61945
GCA_905132895.1_TN4
GCA_022546025.1_ASM2254602v1
GCA_022969305.1_ASM2296930v1
GCA_021903475.3_PDT001157116.9
GCA_010667405.1_PDT000277413.3
GCA_023753285.1_ASM2375328v1
GCA_026801005.1_ASM2680100v1
GCA_020169015.1_ASM2016901v1
GCA_036507615.1_ASM3650761v1
GCA_018019895.1_PDT000065094.8
GCA_018263975.1_ASM1826397v1
GCA_029442405.1_PDT001671153.1
GCA_013765225.1_PDT000797094.1
GCA_008372635.1_PDT000582827.1
GCA_018016795.1_PDT000994644.1
GCA_017784725.1_PDT000977930.1
GCA_023375605.1_ASM2337560v1
GCA_004024335.1_ASM402433v1
GCA_010778375.1_PDT000277385.3
GCA_030271995.1_ASM3027199v1
GCA_036495745.1_ASM3649574v1
GCA_027361215.1_PDT001548633.1
GCA_026274765.1_ASM2627476v1
GCA_012501775.1_PDT000181837.2
GCA_010781955.1_PDT000277342.3
GCA_029483505.1_PDT001673884.1
GCA_021119905.1_PDT001175142.1
GCA_029447835.1_PDT001670951.1
GCA_021088285.1_PDT001197516.1
GCA_034535515.1_ASM3453551v1
GCA_015532555.1_PDT000891254.1
GCA_017676735.1_PDT000994622.1
GCA_010581375.1_PDT000277345.3
GCA_016760415.1_ASM1676041v1
GCA_008376065.1_PDT000582943.1
GCA_010181655.1_PDT000343770.1
GCA_025926115.1_PDT001471685.1
GCA_008544395.1_PDT000341521.1
GCA_026279965.1_ASM2627996v1
GCA_006576545.1_PDT000317436.1
GCA_010597845.1_ASM1059784v1
GCA_002317635.1_ASM231763v1
GCA_003401245.1_ASM340124v1
GCA_030790985.1_PDT001706029.1
GCA_026801835.1_ASM2680183v1
GCA_003293345.1_ASM329334v1
GCA_024292285.1_PDT001360588.1
GCA_028759905.1_ASM2875990v1
GCA_018777105.1_PDT001050743.1
GCA_029773045.1_ASM2977304v1
GCA_917064555.1_FD01845686
GCA_036697015.1_ASM3669701v1
GCA_032972625.1_PDT001951386.1
GCA_025154335.1_ASM2515433v1
GCA_024128725.1_ASM2412872v1
GCA_012660635.1_PDT000672217.1
GCA_020783195.1_ASM2078319v1
GCA_026922415.1_ASM2692241v1
GCA_036951945.1_ASM3695194v1
GCA_012660935.1_PDT000672219.1
GCA_030200075.1_ASM3020007v1
GCA_032658545.1_ASM3265854v1
GCA_017676055.1_PDT000994657.1
GCA_024613585.1_PDT001381688.1
GCA_025752295.1_ASM2575229v1
GCA_022537595.1_PDT001262471.1
GCA_015900485.1_PDT000869630.1
GCA_023749785.1_ASM2374978v1
GCA_008540555.1_PDT000458336.1
GCA_018193955.1_PDT001015130.1
GCA_017265235.1_PDT000938790.1
GCA_022517645.1_PDT001260322.1
GCA_032985465.1_PDT001951795.1
GCA_024354605.1_ASM2435460v1
GCA_036923815.1_ASM3692381v1
GCA_034578395.1_PDT002036509.1
GCA_018337475.1_PDT001023455.1
GCA_029485685.1_PDT001673804.1
GCA_017676765.1_PDT000994620.1
GCA_024673475.1_PDT001381952.1
GCA_026800495.1_ASM2680049v1
GCA_019368685.1_ASM1936868v1
GCA_006388975.1_PDT000120170.3
GCA_002872455.1_ASM287245v1
GCA_023600105.1_ASM2360010v1
GCA_003302925.1_ASM330292v1
GCA_023752715.1_ASM2375271v1
GCA_006158465.1_PDT000050248.3
GCA_001682305.2_ASM168230v2
GCA_031915005.1_PDT001899005.1
GCA_005900385.1_PDT000304903.3
GCA_019216705.1_PDT001088960.1
GCA_013046085.1_PDT000400018.1
GCA_005498085.1_PDT000480034.1
GCA_963896875.1_ena-yuan-GCF_021647095.1
GCA_026924255.1_ASM2692425v1
GCA_018540525.1_PDT001048022.1
GCA_949281585.1_18F001603
GCA_032810865.1_PDT001781246.1
GCA_023683005.1_PDT001324157.1
GCA_003303615.1_ASM330361v1
GCA_029447775.1_PDT001670953.1
GCA_030389985.1_ASM3038998v1
GCA_016756655.1_ASM1675665v1
GCA_026009895.1_ASM2600989v1
GCA_024516745.1_ASM2451674v1
GCA_025898865.1_PDT001469987.1
GCA_023690885.1_PDT001323707.1
GCA_932910215.1_Assembly230744
GCA_029162225.1_PDT001160846.1
GCA_018272665.1_ASM1827266v1
GCA_022541215.1_ASM2254121v1
GCA_917062005.1_FD01844242
GCA_022631195.1_ASM2263119v1
GCA_013038365.1_PDT000417171.1
GCA_006634975.1_PDT000085899.4
GCA_031909465.1_PDT001843771.1
GCA_025877805.1_PDT001467953.1
GCA_026800575.1_ASM2680057v1
GCA_028622955.1_ASM2862295v1
GCA_017675805.1_PDT000994684.1
GCA_017161725.1_ASM1716172v1
GCA_020861595.1_ASM2086159v1
GCA_017675565.1_PDT000994699.1
GCA_006392675.1_PDT000280969.3
GCA_022947315.1_PDT001276330.1
GCA_026115665.1_ASM2611566v1
GCA_026289355.1_PDT001489354.1
GCA_009791495.1_ASM979149v1
GCA_025157595.1_ASM2515759v1
GCA_021088225.1_PDT001197518.1
GCA_036505315.1_ASM3650531v1
GCA_003077475.1_ASM307747v1
GCA_034535215.1_ASM3453521v1
GCA_024687425.1_PDT001381407.1
GCA_025213655.1_PDT001416986.1
GCA_037149115.1_ASM3714911v1
GCA_019399965.1_ASM1939996v1
GCA_024753595.1_ASM2475359v1
GCA_035206585.1_ASM3520658v1
GCA_012807475.1_PDT000047727.4
GCA_022547615.1_ASM2254761v1
GCA_024302225.1_PDT001362067.1
GCA_006391415.1_PDT000186874.3
GCA_025899325.1_PDT001469993.1
GCA_025488935.1_ASM2548893v1
GCA_039623865.1_ASM3962386v1
GCA_025298515.1_PDT001420715.1
GCA_023174335.1_PDT001295170.1
GCA_019210005.1_PDT001088965.1
GCA_024674755.1_PDT001381855.1
GCA_014526175.1_ASM1452617v1
GCA_017593275.1_ASM1759327v1
GCA_012926305.1_PDT000721938.1
GCA_007663825.1_PDT000471204.1
GCA_019486225.1_PDT001103554.1
GCA_023330885.1_ASM2333088v1
GCA_007315895.1_PDT000380476.1
GCA_025663655.1_PDT001449607.1
GCA_003831015.1_ASM383101v1
GCA_902499865.1_BB1413_assembly_illumina
GCA_035201845.1_ASM3520184v1
GCA_949281605.1_16F000741
GCA_029472965.1_PDT001673847.1
GCA_012298495.1_PDT000537962.1
GCA_035205145.1_ASM3520514v1
GCA_022395955.1_PDT001254147.1
GCA_025818495.1_PDT001462003.1
GCA_007600615.1_PDT000472844.1
GCA_006389415.1_PDT000052466.3
GCA_027958585.1_PDT001579024.1
GCA_029485725.1_PDT001673794.1
GCA_025486135.1_ASM2548613v1
GCA_021167555.1_ASM2116755v1
GCA_030721015.1_PDT001794526.1
GCA_036952465.1_ASM3695246v1
GCA_006521035.1_PDT000356116.1
GCA_030187915.1_ASM3018791v1
GCA_022546175.1_ASM2254617v1
GCA_021650605.1_ASM2165060v1
GCA_003140475.2_ASM314047v2
GCA_021472685.1_PDT001222212.1
GCA_026480605.1_PDT001498693.1
GCA_007766055.1_PDT000269117.4
GCA_021087745.1_PDT001197546.1
GCA_039572145.1_ASM3957214v1
GCA_022611035.1_PDT001269418.1
GCA_025900025.1_PDT001470035.1
GCA_032661865.1_ASM3266186v1
GCA_007741755.1_PDT000036702.4
GCA_003304785.1_ASM330478v1
GCA_031627235.1_ASM3162723v1
GCA_949281435.1_14F001009
GCA_003265515.1_ASM326551v1
GCA_026152615.1_PDT001483564.1
GCA_010431475.1_PDT000277368.3
GCA_035821615.1_ASM3582161v1
GCA_040060035.1_PDT002187470.1
GCA_032973885.1_PDT001951737.1
GCA_014892375.1_ASM1489237v1
GCA_007385645.1_PDT000422724.1
GCA_016428385.1_ASM1642838v1
GCA_032317745.1_PDT001912276.1
GCA_005945725.1_PDT000059604.3
GCA_018440195.1_ASM1844019v1
GCA_030184895.1_ASM3018489v1
GCA_017310075.1_ASM1731007v1
GCA_917054305.1_FD01543265
GCA_002936045.2_ASM293604v2
GCA_039992715.1_PDT002182606.1
GCA_002959335.1_ASM295933v1
GCA_015959185.1_PDT000893477.1
GCA_024717405.1_ASM2471740v1
GCA_029502935.1_PDT001674907.1
GCA_030086395.1_ASM3008639v1
GCA_943733375.1_ec_92501
GCA_029768525.1_PDT001354653.1
GCA_033684385.1_ASM3368438v1
GCA_026480765.1_PDT001498680.1
GCA_028736275.2_ASM2873627v2
GCA_026735715.1_ASM2673571v1
GCA_022541025.1_ASM2254102v1
GCA_002052105.1_ASM205210v1
GCA_006740885.1_PDT000372605.1
GCA_015682055.1_PDT000893426.1
GCA_018537325.1_PDT001048206.1
GCA_002283715.1_ASM228371v1
GCA_003293225.1_ASM329322v1
GCA_009822745.1_ASM982274v1
GCA_030386395.1_ASM3038639v1
GCA_011077855.1_ASM1107785v1
GCA_003304155.1_ASM330415v1
GCA_007400475.1_PDT000444792.1
GCA_026924685.1_ASM2692468v1
GCA_001902105.1_ASM190210v1
GCA_025155895.1_ASM2515589v1
GCA_029768605.1_PDT001354647.1
GCA_016739595.1_PDT000931161.1
GCA_036246405.1_ASM3624640v1
GCA_003303665.1_ASM330366v1
GCA_022543395.1_ASM2254339v1
GCA_023310495.1_PDT001299982.1
GCA_900077415.1_12045_4_68
GCA_035825515.1_ASM3582551v1
GCA_007393155.1_PDT000430902.1
GCA_028527545.1_ASM2852754v1
GCA_025156295.1_ASM2515629v1
GCA_030848085.1_ASM3084808v1
GCA_026017505.1_PDT001474892.1
GCA_029159685.1_PDT001160859.1
GCA_019369585.1_ASM1936958v1
GCA_022536595.1_PDT001259836.1
GCA_019348895.1_ASM1934889v1
GCA_004377925.1_ASM437792v1
GCA_001657505.1_ASM165750v1
GCA_003301575.1_ASM330157v1
GCA_024736545.1_PDT001375244.1
GCA_018455085.1_PDT000712936.2
GCA_003327795.1_ASM332779v1
GCA_021582435.1_PDT001230048.1
GCA_025154755.1_ASM2515475v1
GCA_002930245.1_ASM293024v1
GCA_020871895.1_PDT000809029.1
GCA_018863135.1_ASM1886313v1
GCA_002853805.1_ASM285380v1
GCA_902826975.1_79
GCA_025484155.1_ASM2548415v1
GCA_016739895.1_PDT000931150.1
GCA_011078285.1_ASM1107828v1
GCA_020098835.1_PDT001135797.1
GCA_017592965.1_ASM1759296v1
GCA_025926535.1_PDT001471744.1
GCA_022437465.1_PDT001256839.1
GCA_014123145.1_ASM1412314v1
GCA_034541055.1_ASM3454105v1
GCA_016067915.1_PDT000583312.1
GCA_036949425.1_ASM3694942v1
GCA_031775815.1_ASM3177581v1
GCA_021088145.1_PDT001197512.1
GCA_032742815.1_ASM3274281v1
GCA_030736295.1_PDT001851034.1
GCA_020034715.1_ASM2003471v1
GCA_016729975.1_ASM1672997v1
GCA_013022445.1_PDT000651030.1
GCA_015684115.1_PDT000538158.1
GCA_025036645.1_PDT001386136.1
GCA_030869385.1_PDT001703333.1
GCA_900242055.1_STY196
GCA_025852795.1_PDT001465354.1
GCA_021394495.1_ASM2139449v1
GCA_022543075.1_ASM2254307v1
GCA_902500005.1_BB1425_assembly_illumina
GCA_026927685.1_ASM2692768v1
GCA_905398735.1_S76CTX_s200c20x
GCA_004025745.1_ASM402574v1
GCA_009249365.1_PDT000211951.2
GCA_002334005.1_ASM233400v1
GCA_018501725.1_PDT001045742.1
GCA_011058005.1_ASM1105800v1
GCA_011266945.1_PDT000664485.1
GCA_029278625.2_ASM2927862v2
GCA_029443955.1_PDT001671206.1
GCA_025848595.1_PDT001465357.1
GCA_020855435.1_PDT000809129.1
GCA_006389395.1_PDT000051491.3
GCA_025481665.1_ASM2548166v1
GCA_900077575.1_12045_4_92
GCA_028756935.1_ASM2875693v1
GCA_026738395.1_ASM2673839v1
GCA_026533715.1_PDT001505268.1
GCA_021088245.1_PDT001197517.1
GCA_014903215.1_ASM1490321v1
GCA_036951105.1_ASM3695110v1
GCA_027267595.1_PDT001543759.1
GCA_007755295.1_PDT000094696.4
GCA_011045355.1_ASM1104535v1
GCA_039718985.1_ASM3971898v1
GCA_016773195.1_ASM1677319v1
GCA_006392875.1_PDT000288905.3
GCA_943733215.1_ec_103195
GCA_003302435.1_ASM330243v1
GCA_003382725.1_ASM338272v1
GCA_002941585.1_ASM294158v1
GCA_029483065.1_PDT001673976.1
GCA_030184785.1_ASM3018478v1
GCA_024770615.1_PDT001384754.1
GCA_006243205.1_ASM624320v1
GCA_011611555.1_PDT000628547.1
GCA_020857695.1_ASM2085769v1
GCA_029428015.1_PDT001671223.1
GCA_021437985.1_PDT001220518.1
GCA_007758435.1_PDT000100166.4
GCA_029469685.1_PDT001673753.1
GCA_001676995.1_ASM167699v1
GCA_017676945.1_PDT000994604.1
GCA_003069365.1_ASM306936v1
GCA_037148455.1_ASM3714845v1
GCA_029447855.1_PDT001670948.1
GCA_002941625.1_ASM294162v1
GCA_003009635.1_ASM300963v1
GCA_003290695.1_ASM329069v1
GCA_009887415.1_ASM988741v1
GCA_003290575.1_ASM329057v1
GCA_009930935.1_ASM993093v1
GCA_963878735.1_ena-yuan-GCF_003265545.1
GCA_003293255.1_ASM329325v1
GCA_014562455.1_PDT000730727.1
GCA_026737835.1_ASM2673783v1
GCA_015898405.1_PDT000870107.2
GCA_026801575.1_ASM2680157v1
GCA_002247995.2_ASM224799v2
GCA_032659165.1_ASM3265916v1
GCA_016879895.1_ASM1687989v1
GCA_025052555.1_PDT001384664.1
GCA_940677175.1_2437_assembly
GCA_023599845.1_ASM2359984v1
GCA_017202835.4_PDT000942366.5
GCA_031118735.1_ASM3111873v1
GCA_011169085.1_PDT000277410.3
GCA_025903005.1_PDT001469946.1
GCA_903936145.1_ASM_IMP59
GCA_036247465.1_ASM3624746v1
GCA_020680125.3_PDT001164281.4
GCA_025901005.1_PDT001469866.1
GCA_018024735.1_PDT000947510.1
GCA_016633415.1_ASM1663341v1
GCA_022098555.1_PDT001095214.1
GCA_027765445.1_PDT001566656.1
GCA_010492615.1_PDT000660272.1
GCA_025480855.1_ASM2548085v1
GCA_019369465.1_ASM1936946v1
GCA_017749785.1_PDT000997887.1
GCA_007765975.1_PDT000269100.4
GCA_900559115.1_9716_2_92
GCA_037201285.1_ASM3720128v1
GCA_032193495.1_ASM3219349v1
GCA_002941385.1_ASM294138v1
GCA_007826935.1_ASM782693v1
GCA_029318875.1_ASM2931887v1
GCA_029428995.1_PDT001670986.1
GCA_025156605.1_ASM2515660v1
GCA_006389135.1_PDT000000450.4
GCA_003291945.1_ASM329194v1
GCA_023152055.1_ASM2315205v1
GCA_001867195.1_ASM186719v1
GCA_033625245.1_PDT001736310.1
GCA_018016835.1_PDT000994614.1
GCA_900086255.1_12082_4_91
GCA_017229435.1_PDT000940573.1
GCA_003292195.1_ASM329219v1
GCA_024261825.1_ASM2426182v1
GCA_019366105.1_ASM1936610v1
GCA_035205565.1_ASM3520556v1
GCA_023684125.1_PDT001324349.1
GCA_020782625.1_ASM2078262v1
GCA_016696485.1_PDT000937679.1
GCA_036461955.1_PDT002070408.1
GCA_006675365.1_PDT000368011.1
GCA_902708705.2_H1-002-0064-E-M.v2
GCA_016805825.1_ASM1680582v1
GCA_017781085.1_PDT000978301.1
GCA_011396735.1_ASM1139673v1
GCA_006392295.1_PDT000263902.3
GCA_902500085.1_BB1436_assembly_illumina
GCA_007762515.1_PDT000120788.4
GCA_009822605.1_ASM982260v1
GCA_018273265.1_ASM1827326v1
GCA_949281805.1_19F000113
GCA_018862855.1_ASM1886285v1
GCA_007819365.1_PDT000231753.4
GCA_020639395.1_ASM2063939v1
GCA_018272815.1_ASM1827281v1
GCA_036697055.1_ASM3669705v1
GCA_024451405.1_ASM2445140v1
GCA_023913555.1_ASM2391355v1
GCA_023099745.1_ASM2309974v1
GCA_011479895.1_PDT000639103.1
GCA_031817375.1_PDT001702307.1
GCA_007819615.1_PDT000269407.4
GCA_010931375.2_ASM1093137v2
GCA_028758805.1_ASM2875880v1
GCA_018016775.1_PDT000994647.1
GCA_020405345.1_ASM2040534v1
GCA_036234815.1_ASM3623481v1
GCA_023581645.1_PDT001317220.1
GCA_029768245.2_PDT001358232.2
GCA_022970735.1_ASM2297073v1
GCA_012400035.1_PDT000584532.1
GCA_023041715.1_PDT001288262.1
GCA_015681395.1_PDT000893422.1
GCA_032658505.1_ASM3265850v1
GCA_015885925.1_PDT000899287.1
GCA_018255435.1_PDT001017926.1
GCA_029442675.1_PDT001671068.1
GCA_012648585.1_PDT000672222.1
GCA_006389115.1_PDT000024344.4
GCA_900075745.1_11983_6_37
GCA_024754125.1_ASM2475412v1
GCA_001472815.1_SMART_843.v1
GCA_006387115.1_PDT000046938.3
GCA_017784145.1_PDT000977979.1
GCA_015356645.1_ASM1535664v1
GCA_030397515.1_ASM3039751v1
GCA_024610135.1_PDT001381944.1
GCA_013039205.1_PDT000417136.1
GCA_013019585.1_PDT000651182.1
GCA_014569955.1_PDT000727508.1
GCA_026651465.1_ASM2665146v1
GCA_002246595.3_ASM224659v3
GCA_034539755.1_ASM3453975v1
GCA_039683895.1_ASM3968389v1
GCA_900499085.1_925B
GCA_023340395.1_PDT001306184.1
GCA_029469405.1_PDT001673863.1
GCA_022543885.1_ASM2254388v1
GCA_900077325.1_12045_4_59
GCA_002809905.1_ASM280990v1
GCA_002951655.1_ASM295165v1
GCA_002283775.1_ASM228377v1
GCA_003302315.1_ASM330231v1
GCA_014588095.1_PDT000724509.1
GCA_004378075.1_ASM437807v1
GCA_027306145.1_PDT001548536.1
GCA_017675985.1_PDT000994663.1
GCA_020144545.1_ASM2014454v1
GCA_015137635.1_PDT000854737.1
GCA_963896595.1_ena-yuan-GCF_008326365.1
GCA_018283795.1_PDT001018856.1
GCA_028739655.1_PDT001627009.1
GCA_015196865.1_PDT000851809.1
GCA_006387495.1_PDT000046901.3
GCA_031650515.1_PDT001852644.1
GCA_030919985.1_PDT001701505.1
GCA_021454405.1_PDT001221384.1
GCA_003290785.1_ASM329078v1
GCA_963883585.1_ena-yuan-GCF_005391825.1
GCA_025156555.1_ASM2515655v1
GCA_018273985.1_ASM1827398v1
GCA_030863725.1_ASM3086372v1
GCA_030790945.1_PDT001706031.1
GCA_013092095.1_PDT000734963.1
GCA_006695205.1_PDT000135102.4
GCA_003301035.1_ASM330103v1
GCA_023558905.1_ASM2355890v1
GCA_007762555.1_PDT000121149.4
GCA_002991785.1_ASM299178v1
GCA_020034765.1_ASM2003476v1
GCA_013039685.1_PDT000417104.1
GCA_025441695.1_PDT001434766.1
GCA_903936015.1_ASM_IMP37
GCA_010130125.1_PDT000269378.2
GCA_002009315.1_ASM200931v1
GCA_016740095.1_PDT000931126.1
GCA_026927315.1_ASM2692731v1
GCA_036611685.1_ASM3661168v1
GCA_013095215.1_PDT000734965.1
GCA_008846345.1_PDT000105228.2
GCA_030185555.1_ASM3018555v1
GCA_030185255.1_ASM3018525v1
GCA_022971835.1_ASM2297183v1
GCA_016068795.1_PDT000538160.1
GCA_030386355.1_ASM3038635v1
GCA_017779425.1_PDT000978973.1
GCA_034861445.1_ASM3486144v1
GCA_027358845.1_PDT001548636.1
GCA_006392615.1_PDT000267704.3
GCA_023535165.1_ASM2353516v1
GCA_963572475.1_UAE-C1-S4
GCA_036507175.1_ASM3650717v1
GCA_900075465.1_11983_6_9
GCA_017868515.1_ASM1786851v1
GCA_017498385.1_ASM1749838v1
GCA_023680575.1_PDT001324224.1
GCA_022944275.1_PDT001276491.1
GCA_018024655.1_PDT000947684.1
GCA_023596605.1_PDT001316793.1
GCA_023034335.1_PDT001288887.1
GCA_014325375.1_ASM1432537v1
GCA_003009315.1_ASM300931v1
GCA_034540695.1_ASM3454069v1
GCA_028758345.1_ASM2875834v1
GCA_016076495.1_PDT000337071.1
GCA_029000715.1_PDT001651365.1
GCA_022312515.1_PDT000136464.2
GCA_025565265.1_PDT001441897.1
GCA_021228775.1_ASM2122877v1
GCA_011812795.1_ASM1181279v1
GCA_023095005.1_ASM2309500v1
GCA_025213955.1_PDT001416923.1
GCA_029476535.1_PDT001673952.1
GCA_016633245.1_ASM1663324v1
GCA_028040945.1_PDT001581962.1
GCA_034494785.1_ASM3449478v1
GCA_037149995.1_ASM3714999v1
GCA_027267055.1_PDT001543720.1
GCA_039906065.1_ASM3990606v1
GCA_022703095.1_ASM2270309v1
GCA_024687525.1_PDT001381397.1
GCA_017676965.1_PDT000994595.1
GCA_021877655.1_PDT001197550.1
GCA_001023375.1_ASM102337v1
GCA_006295115.1_PDT000037967.4
GCA_001472685.1_SMART_723.v1
GCA_022542255.1_ASM2254225v1
GCA_025156695.1_ASM2515669v1
GCA_009822965.1_ASM982296v1
GCA_011392995.1_ASM1139299v1
GCA_002843435.1_ASM284343v1
GCA_032286085.1_PDT001911224.1
GCA_022970455.1_ASM2297045v1
GCA_029444855.1_PDT001671150.1
GCA_013021945.1_PDT000651064.1
GCA_020168865.1_ASM2016886v1
GCA_014306255.1_ASM1430625v1
GCA_023534375.1_ASM2353437v1
GCA_019012065.1_PDT001076117.1
GCA_006535915.1_ASM653591v1
GCA_900085565.1_12045_7_42
GCA_026737735.1_ASM2673773v1
GCA_017787125.1_PDT000998096.1
GCA_003303015.1_ASM330301v1
GCA_018186535.1_PDT001015045.1
GCA_029091165.1_PDT001653542.1
GCA_020416555.1_ASM2041655v1
GCA_028756965.1_ASM2875696v1
GCA_022971375.1_ASM2297137v1
GCA_022298195.1_PDT000423514.1
GCA_003291315.1_ASM329131v1
GCA_015858305.1_PDT000905873.1
GCA_002317655.1_ASM231765v1
GCA_026651345.1_ASM2665134v1
GCA_006392255.1_PDT000262136.3
GCA_029473885.1_PDT001673741.1
GCA_019012345.1_PDT001076101.1
GCA_017829935.1_ASM1782993v1
GCA_022543095.1_ASM2254309v1
GCA_010451575.1_PDT000277351.3
GCA_007550395.1_PDT000214497.2
GCA_029625115.1_ASM2962511v1
GCA_003302145.1_ASM330214v1
GCA_023600045.1_ASM2360004v1
GCA_009791475.1_ASM979147v1
GCA_024754335.1_ASM2475433v1
GCA_007765935.1_PDT000268318.4
GCA_016428065.1_ASM1642806v1
GCA_009632495.1_PDT000277455.3
GCA_015901265.1_PDT000869573.1
GCA_018531285.1_ASM1853128v1
GCA_032660265.1_ASM3266026v1
GCA_024687605.1_PDT001381391.1
GCA_032372975.1_ASM3237297v1
GCA_003119455.1_ASM311945v1
GCA_025061515.1_ASM2506151v1
GCA_002974975.1_ASM297497v1
GCA_010583235.1_PDT000277339.3
GCA_018025015.1_PDT000945951.1
GCA_022542355.1_ASM2254235v1
GCA_007778325.1_PDT000376628.1
GCA_019369265.1_ASM1936926v1
GCA_029163545.1_PDT001160787.1
GCA_006697045.2_ASM669704v2
GCA_002357875.1_ASM235787v1
GCA_019492305.1_ASM1949230v1
GCA_006486625.1_PDT000526308.1
GCA_022276025.1_PDT000432576.1
GCA_036711175.1_ASM3671117v1
GCA_024514115.1_PDT001375243.1
GCA_025486745.1_ASM2548674v1
GCA_019002585.1_PDT001075555.1
GCA_029163705.1_PDT001160776.1
GCA_019448755.1_ASM1944875v1
GCA_025899425.1_PDT001469982.1
GCA_032564135.1_PDT001813952.1
GCA_013038885.1_PDT000417147.1
GCA_026927075.1_ASM2692707v1
GCA_022421165.1_PDT001255940.1
GCA_026801325.1_ASM2680132v1
GCA_019448995.1_ASM1944899v1
GCA_030187575.2_NA
GCA_022547255.1_ASM2254725v1
GCA_034535915.1_ASM3453591v1
GCA_011419935.1_PDT000277370.3
GCA_006389295.1_PDT000051497.3
GCA_029470725.1_PDT001673676.1
GCA_025212455.1_PDT001417020.1
GCA_028756505.1_ASM2875650v1
GCA_028670815.1_PDT001617383.1
GCA_028557255.1_ASM2855725v1
GCA_003292665.1_ASM329266v1
GCA_032658345.1_ASM3265834v1
GCA_014117625.2_ASM1411762v2
GCA_003292135.1_ASM329213v1
GCA_016729585.1_ASM1672958v1
GCA_025154745.1_ASM2515474v1
GCA_034861545.1_ASM3486154v1
GCA_017781465.1_PDT000998082.1
GCA_017890705.1_PDT001002202.1
GCA_014748465.1_PDT000844347.1
GCA_001894565.1_ASM189456v1
GCA_030089855.1_ASM3008985v1
GCA_029162665.1_PDT001160813.1
GCA_025278155.1_PDT001421852.1
GCA_006088555.1_PDT000056630.3
GCA_026738185.1_ASM2673818v1
GCA_900077215.1_12045_4_52
GCA_031778015.1_PDT001835149.3
GCA_017789445.1_PDT000998115.1
GCA_026738255.1_ASM2673825v1
GCA_032285365.1_PDT001911226.1
GCA_003795405.1_ASM379540v1
GCA_003830175.1_ASM383017v1
GCA_026801435.1_ASM2680143v1
GCA_006392895.1_PDT000280987.3
GCA_018198755.1_PDT001015824.1
GCA_004801235.1_ASM480123v1
GCA_007766885.1_PDT000297428.4
GCA_036247625.1_ASM3624762v1
GCA_900076925.1_12045_4_26
GCA_036365315.1_ASM3636531v1
GCA_012975885.1_PDT000730847.1
GCA_002247815.1_ASM224781v1
GCA_900604065.1_E3646
GCA_032985045.1_PDT001951821.1
GCA_001902025.1_ASM190202v1
GCA_007497765.1_PDT000318950.1
GCA_024613705.1_PDT001381424.1
GCA_024623445.1_ASM2462344v1
GCA_020421445.1_ASM2042144v1
GCA_017785795.1_PDT000998073.1
GCA_900603615.1_E0697
GCA_003830495.1_ASM383049v1
GCA_016695885.1_PDT000937721.1
GCA_029478205.1_PDT001673845.1
GCA_031622295.1_PDT001854868.1
GCA_027361595.1_PDT001548614.1
GCA_006226215.1_ASM622621v1
GCA_025405165.1_ASM2540516v1
GCA_010002945.1_PDT000277476.2
GCA_029485925.1_PDT001673879.1
GCA_017903115.1_PDT001002532.1
GCA_014538205.1_PDT000836033.1
GCA_022635795.1_PDT001271245.1
GCA_015482855.1_PDT000889586.1
GCA_003302455.1_ASM330245v1
GCA_020105775.1_ASM2010577v1
GCA_013022905.1_PDT000650991.1
GCA_017863615.1_PDT000999122.1
GCA_006605765.1_PDT000355358.1
GCA_917064455.1_FD01845663
GCA_003030025.1_ASM303002v1
GCA_963878395.1_ena-yuan-GCF_003010195.1
GCA_025156935.1_ASM2515693v1
GCA_017258435.1_PDT000976631.1
GCA_022970545.1_ASM2297054v1
GCA_018141265.1_ASM1814126v1
GCA_005900405.1_PDT000311741.3
GCA_014306555.1_ASM1430655v1
GCA_026738695.1_ASM2673869v1
GCA_026551595.1_PDT001505466.1
GCA_020680845.2_PDT001164291.3
GCA_029185885.1_PDT001660420.1
GCA_017923595.1_PDT001004695.1
GCA_019369545.1_ASM1936954v1
GCA_023448615.1_PDT001308814.1
GCA_024623685.1_ASM2462368v1
GCA_018531245.1_ASM1853124v1
GCA_003009875.1_ASM300987v1
GCA_003337035.1_ASM333703v1
GCA_007762695.1_PDT000121316.4
GCA_025131415.1_ASM2513141v1
GCA_006391255.1_PDT000157344.3
GCA_030179315.1_ASM3017931v1
GCA_002246085.1_ASM224608v1
GCA_029472825.1_PDT001673902.1
GCA_010811925.1_PDT000655851.1
GCA_027942095.1_ASM2794209v1
GCA_029470425.1_PDT001673860.1
GCA_037996465.1_ASM3799646v1
GCA_032192785.1_ASM3219278v1
GCA_003292855.1_ASM329285v1
GCA_036915455.1_ASM3691545v1
GCA_026923975.1_ASM2692397v1
GCA_023671445.1_PDT001324167.1
GCA_018337755.1_PDT001023466.1
GCA_038374765.1_ASM3837476v1
GCA_021285645.1_ASM2128564v1
GCA_900084205.1_11983_8_21
GCA_028754585.1_ASM2875458v1
GCA_029446815.1_PDT001671014.1
GCA_016088235.1_PDT000136530.2
GCA_000315195.1_ASM31519v1
GCA_003304095.1_ASM330409v1
GCA_017927675.1_PDT001004490.1
GCA_005490325.1_PDT000467860.1
GCA_025157395.1_ASM2515739v1
GCA_025488815.1_ASM2548881v1
GCA_003499235.1_ASM349923v1
GCA_025050115.1_PDT001384802.1
GCA_900603925.1_E2835
GCA_029816785.1_PDT001691482.1
GCA_014328095.1_ASM1432809v1
GCA_009905355.1_ASM990535v1
GCA_032660145.1_ASM3266014v1
GCA_023534645.1_ASM2353464v1
GCA_028356175.1_ASM2835617v1
GCA_022540465.1_ASM2254046v1
GCA_029444015.1_PDT001671202.1
GCA_029153875.1_PDT001377663.1
GCA_023600305.1_ASM2360030v1
GCA_030184935.2_NA
GCA_026801675.1_ASM2680167v1
GCA_029445455.1_PDT001671116.1
GCA_027468185.1_PDT001549002.1
GCA_034624685.1_ASM3462468v1
GCA_016760395.1_ASM1676039v1
GCA_029070325.1_ASM2907032v1
GCA_009932305.1_ASM993230v1
GCA_030385425.1_ASM3038542v1
GCA_002062485.1_ASM206248v1
GCA_007763535.1_PDT000143221.4
GCA_900603815.1_E1947
GCA_025156885.1_ASM2515688v1
GCA_006698525.1_PDT000130399.4
GCA_024377015.3_PDT001366644.3
GCA_016729345.1_ASM1672934v1
GCA_011078265.1_ASM1107826v1
GCA_028898905.1_ASM2889890v1
GCA_006703065.1_PDT000318371.1
GCA_024100275.1_PDT001350543.1
GCA_031627175.1_ASM3162717v1
GCA_002936125.2_ASM293612v2
GCA_024683215.1_PDT001381561.1
GCA_013039185.1_PDT000417134.1
GCA_023600075.1_ASM2360007v1
GCA_020271825.1_PDT000794595.1
GCA_029448055.1_PDT001670937.1
GCA_023152905.1_ASM2315290v1
GCA_026736775.1_ASM2673677v1
GCA_006389715.1_PDT000067487.3
GCA_003302245.1_ASM330224v1
GCA_018295345.1_PDT001018855.1
GCA_026926145.1_ASM2692614v1
GCA_024755605.1_ASM2475560v1
GCA_025154845.1_ASM2515484v1
GCA_949281505.1_14F000955
GCA_006392115.1_PDT000245575.3
GCA_026738765.1_ASM2673876v1
GCA_025564425.1_PDT001441891.1
GCA_037151455.1_ASM3715145v1
GCA_018360025.1_ASM1836002v1
GCA_030927905.1_ASM3092790v1
GCA_002216915.1_ASM221691v1
GCA_016632525.1_ASM1663252v1
GCA_000802905.1_ASM80290v1
GCA_030795105.1_PDT001705814.1
GCA_017570645.1_ASM1757064v1
GCA_010560485.1_PDT000277364.3
GCA_029446715.1_PDT001671022.1
GCA_006392215.1_PDT000259522.3
GCA_029162585.1_PDT001160817.1
GCA_001478155.1_Salmonella_enterica_CVM_N31414-SQ_v1.0
GCA_032241555.1_PDT001808025.1
GCA_000633175.1_ASM63317v1
GCA_036710915.1_ASM3671091v1
GCA_902500165.1_BB1443_assembly_illumina
GCA_029843765.1_ASM2984376v1
GCA_029446555.1_PDT001671046.1
GCA_016634225.1_ASM1663422v1
GCA_900093485.1_NRZ14408_genome
GCA_020160185.1_PDT001137296.1
GCA_006390235.1_PDT000100804.3
GCA_023099225.1_ASM2309922v1
GCA_006391915.1_PDT000245525.3
GCA_003302005.1_ASM330200v1
GCA_006388735.1_PDT000042846.5
GCA_029442575.1_PDT001671142.1
GCA_020782485.1_ASM2078248v1
GCA_022536135.1_PDT001259189.1
GCA_007289015.1_PDT000351701.1
GCA_900603405.1_97.04
GCA_032833755.1_PDT001779226.1
GCA_026551695.1_PDT001505453.1
GCA_029470465.1_PDT001673801.1
GCA_031913925.1_PDT001899036.1
GCA_023600545.1_ASM2360054v1
GCA_029369985.1_PDT001665695.1
GCA_029446415.1_PDT001671069.1
GCA_016944695.1_ASM1694469v1
GCA_039577185.1_ASM3957718v1
GCA_015684195.1_PDT000538085.1
GCA_023754205.1_ASM2375420v1
GCA_029084345.1_ASM2908434v1
GCA_005606355.2_PDT000047653.3
GCA_029469585.1_PDT001673800.1
GCA_900076165.1_11983_6_86
GCA_001052055.1_ASM105205v1
GCA_025281275.1_PDT001421637.1
GCA_900603535.1_E0207
GCA_022548335.1_ASM2254833v1
GCA_026924015.1_ASM2692401v1
GCA_023777255.1_PDT001325922.1
GCA_016634385.1_ASM1663438v1
GCA_900076955.1_12045_4_27
GCA_024674775.1_PDT001381851.1
GCA_023100185.1_ASM2310018v1
GCA_026717085.1_ASM2671708v1
GCA_008376845.1_PDT000582894.1
GCA_018272705.1_ASM1827270v1
GCA_021452705.1_PDT001221461.1
GCA_024683285.1_PDT001381559.1
GCA_024026125.1_ASM2402612v1
GCA_006387295.1_PDT000049052.3
GCA_020113175.1_ASM2011317v1
GCA_003859315.1_ASM385931v1
GCA_030364395.1_ASM3036439v1
GCA_020691005.1_PDT001165577.1
[truncated: 11,207 more rows]
